# Supplementary material for: APP-CD74 axis mediates endothelial cell-macrophage communication to promote kidney injury and fibrosis
Source: Front Pharmacol. 2024 Sep 16;15:1437113. doi: 10.3389/fphar.2024.1437113 (PMC11439715; doi:10.3389/fphar.2024.1437113)
Supplement: Supplementary file 1 [file Table2.XLSX]

## Sheet: Supplementary spreadsheet 2
	p_val	avg_log2FC	pct.1	pct.2	p_val_adj	cluster	gene
Itm2b	2.11e-242	1.10186	1	0.992	3.78e-238	AP Mac	Itm2b
C1qc	6.08e-238	1.34847	0.998	0.784	1.09e-233	AP Mac	C1qc
C1qa	8.68e-232	1.34007	0.998	0.841	1.56e-227	AP Mac	C1qa
C1qb	5.9e-217	1.22958	0.998	0.87	1.06e-212	AP Mac	C1qb
Sepp1	4.09e-216	1.53933	0.971	0.766	7.34e-212	AP Mac	Sepp1
Apoe	1.75e-213	1.41772	1	0.975	3.13e-209	AP Mac	Apoe
Fyb	2.37e-198	1.18444	0.972	0.75	4.25e-194	AP Mac	Fyb
Ms4a7	1.35e-172	1.24126	0.909	0.493	2.42e-168	AP Mac	Ms4a7
Aif1	1.83e-167	1.00598	0.976	0.812	3.27e-163	AP Mac	Aif1
Marcks	3.46e-158	1.00237	0.957	0.819	6.2e-154	AP Mac	Marcks
Cx3cr1	1.23e-150	1.11223	0.919	0.631	2.2e-146	AP Mac	Cx3cr1
Ctss	1.07e-148	0.702406	0.997	0.985	1.91e-144	AP Mac	Ctss
Cd81	4.23e-147	0.929506	0.975	0.768	7.59e-143	AP Mac	Cd81
Maf	8.31e-144	1.25844	0.76	0.376	1.49e-139	AP Mac	Maf
B2m	2.07e-141	0.558084	1	0.998	3.71e-137	AP Mac	B2m
Adgre1	1.22e-139	0.968738	0.859	0.524	2.19e-135	AP Mac	Adgre1
Lgmn	2.18e-135	0.906013	0.965	0.779	3.91e-131	AP Mac	Lgmn
Fcgr3	3.45e-129	0.853049	0.952	0.752	6.18e-125	AP Mac	Fcgr3
Ly86	1.38e-128	0.820577	0.947	0.815	2.48e-124	AP Mac	Ly86
Fcgr4	4.55e-128	1.05414	0.801	0.481	8.17e-124	AP Mac	Fcgr4
Serinc3	4.99e-128	0.905127	0.921	0.72	8.94e-124	AP Mac	Serinc3
Hpgds	2.44e-123	1.03121	0.625	0.246	4.38e-119	AP Mac	Hpgds
H2-Aa	4.82e-123	0.66115	0.997	0.954	8.65e-119	AP Mac	H2-Aa
Ctsb	5.79e-122	0.770509	0.992	0.947	1.04e-117	AP Mac	Ctsb
Tmem176b	1.13e-117	0.735511	0.983	0.887	2.02e-113	AP Mac	Tmem176b
H2-Eb1	4.4e-116	0.675001	0.997	0.94	7.89e-112	AP Mac	H2-Eb1
Ctsc	5.84e-116	0.704809	0.993	0.913	1.05e-111	AP Mac	Ctsc
Unc93b1	1.16e-115	0.687321	0.965	0.889	2.07e-111	AP Mac	Unc93b1
Fcer1g	9.38e-114	0.55018	1	0.986	1.68e-109	AP Mac	Fcer1g
Lst1	2.26e-110	0.726458	0.965	0.812	4.05e-106	AP Mac	Lst1
Cd74	1.08e-108	0.617347	1	0.996	1.93e-104	AP Mac	Cd74
C3ar1	7.37e-108	0.905425	0.783	0.456	1.32e-103	AP Mac	C3ar1
Trf	9.02e-103	0.855542	0.873	0.668	1.62e-98	AP Mac	Trf
Tmem176a	2.99e-98	0.695767	0.963	0.871	5.37e-94	AP Mac	Tmem176a
Fcgr1	1.41e-97	0.765647	0.835	0.583	2.53e-93	AP Mac	Fcgr1
Rgs10	1.66e-96	0.71311	0.905	0.777	2.97e-92	AP Mac	Rgs10
Zeb2	1.18e-94	0.761375	0.954	0.791	2.12e-90	AP Mac	Zeb2
Ehd4	6.07e-92	0.823896	0.838	0.674	1.09e-87	AP Mac	Ehd4
Mrc1	1.72e-90	1.01955	0.738	0.44	3.08e-86	AP Mac	Mrc1
Ccl12	7.83e-88	0.982242	0.745	0.443	1.4e-83	AP Mac	Ccl12
Adap2	2.03e-85	0.780241	0.664	0.373	3.64e-81	AP Mac	Adap2
Lilra5	2.56e-84	0.808259	0.575	0.261	4.58e-80	AP Mac	Lilra5
Bst2	3.32e-84	0.707546	0.883	0.755	5.95e-80	AP Mac	Bst2
H2-K1	5.15e-84	0.507339	0.989	0.975	9.24e-80	AP Mac	H2-K1
Cd72	1.26e-83	0.83185	0.844	0.597	2.26e-79	AP Mac	Cd72
Lair1	8.09e-77	0.71857	0.754	0.501	1.45e-72	AP Mac	Lair1
Csf1r	1.42e-76	0.635029	0.919	0.748	2.54e-72	AP Mac	Csf1r
Fth1	2.47e-74	0.298435	1	1	4.44e-70	AP Mac	Fth1
Clec4a2	5.34e-70	0.684387	0.845	0.658	9.58e-66	AP Mac	Clec4a2
Grn	7.07e-69	0.569489	0.933	0.866	1.27e-64	AP Mac	Grn
Malat1	4.25e-68	0.381668	1	1	7.62e-64	AP Mac	Malat1
Clec4a3	1.44e-67	0.631411	0.833	0.647	2.59e-63	AP Mac	Clec4a3
Adap2os	2.4e-66	0.701245	0.676	0.431	4.31e-62	AP Mac	Adap2os
Ifi27l2a	4.04e-64	0.586278	0.968	0.898	7.25e-60	AP Mac	Ifi27l2a
H2-Ab1	3.04e-63	0.51218	0.999	0.972	5.45e-59	AP Mac	H2-Ab1
Fcgr2b	6.19e-63	0.631606	0.88	0.756	1.11e-58	AP Mac	Fcgr2b
Ctsh	9.76e-62	0.442312	0.979	0.938	1.75e-57	AP Mac	Ctsh
H2-D1	9.98e-62	0.396516	0.999	0.998	1.79e-57	AP Mac	H2-D1
Clec4a1	1.66e-61	0.649327	0.746	0.537	2.97e-57	AP Mac	Clec4a1
Mef2c	5.03e-61	0.703033	0.759	0.555	9.02e-57	AP Mac	Mef2c
Pou2f2	1.64e-60	0.682791	0.758	0.551	2.94e-56	AP Mac	Pou2f2
Cxcl16	2.43e-60	0.568071	0.875	0.715	4.35e-56	AP Mac	Cxcl16
Camk1	2.85e-60	0.675895	0.646	0.433	5.1e-56	AP Mac	Camk1
Gm26522	4.92e-60	0.752973	0.526	0.273	8.82e-56	AP Mac	Gm26522
Tmcc3	2.02e-59	0.73041	0.545	0.295	3.62e-55	AP Mac	Tmcc3
Gm4951	1.51e-57	0.667618	0.303	0.099	2.7e-53	AP Mac	Gm4951
AW112010	4.8e-57	0.651537	0.801	0.676	8.61e-53	AP Mac	AW112010
Rsrp1	1.96e-56	0.622722	0.914	0.869	3.51e-52	AP Mac	Rsrp1
P2ry6	5.49e-56	0.63019	0.769	0.622	9.85e-52	AP Mac	P2ry6
Il10rb	3.23e-55	0.616331	0.731	0.581	5.79e-51	AP Mac	Il10rb
Sesn1	5.8e-54	0.606158	0.377	0.169	1.04e-49	AP Mac	Sesn1
Pf4	6.87e-54	0.821335	0.576	0.355	1.23e-49	AP Mac	Pf4
Snx5	2.75e-53	0.552047	0.839	0.773	4.94e-49	AP Mac	Snx5
Stab1	1.06e-52	0.90929	0.554	0.34	1.9e-48	AP Mac	Stab1
Ntpcr	1.89e-51	0.659034	0.594	0.399	3.4e-47	AP Mac	Ntpcr
Frmd4b	1.57e-49	0.611034	0.551	0.351	2.81e-45	AP Mac	Frmd4b
Rnase4	2.32e-49	0.66985	0.434	0.224	4.17e-45	AP Mac	Rnase4
Irf7	1.07e-48	0.536299	0.641	0.436	1.91e-44	AP Mac	Irf7
Lyz2	1.33e-48	0.349899	1	0.987	2.38e-44	AP Mac	Lyz2
Ighm	2.03e-48	0.592395	0.739	0.581	3.64e-44	AP Mac	Ighm
Hpgd	8.16e-48	0.608636	0.469	0.238	1.46e-43	AP Mac	Hpgd
Rrbp1	8.45e-48	0.443235	0.948	0.901	1.52e-43	AP Mac	Rrbp1
Timp2	7.11e-47	0.565111	0.637	0.424	1.27e-42	AP Mac	Timp2
Ms4a6b	1.31e-45	0.475925	0.827	0.652	2.36e-41	AP Mac	Ms4a6b
Ptpn18	2.35e-44	0.438508	0.901	0.837	4.22e-40	AP Mac	Ptpn18
Gpr65	4.89e-44	0.586304	0.612	0.406	8.76e-40	AP Mac	Gpr65
Apobec1	1.9e-43	0.543642	0.646	0.464	3.41e-39	AP Mac	Apobec1
Ccl8	2.28e-43	2.00414	0.409	0.221	4.09e-39	AP Mac	Ccl8
Cltc	3.17e-43	0.647252	0.718	0.619	5.69e-39	AP Mac	Cltc
Lpcat2	5.53e-43	0.526152	0.637	0.462	9.92e-39	AP Mac	Lpcat2
Hexb	9.24e-43	0.449227	0.887	0.809	1.66e-38	AP Mac	Hexb
Hexa	1.87e-42	0.450648	0.885	0.835	3.35e-38	AP Mac	Hexa
Cd79b	2.7e-42	0.493652	0.301	0.127	4.84e-38	AP Mac	Cd79b
Slco2b1	2.71e-42	0.551255	0.299	0.124	4.85e-38	AP Mac	Slco2b1
Son	3.96e-42	0.424898	0.92	0.876	7.09e-38	AP Mac	Son
Ophn1	5.54e-42	0.504221	0.321	0.141	9.93e-38	AP Mac	Ophn1
Rab3il1	3e-40	0.555727	0.554	0.37	5.38e-36	AP Mac	Rab3il1
Itgb5	3.11e-40	0.556159	0.602	0.411	5.58e-36	AP Mac	Itgb5
Wwp1	3.4e-40	0.639146	0.379	0.203	6.1e-36	AP Mac	Wwp1
Blvrb	6.51e-40	0.568737	0.592	0.427	1.17e-35	AP Mac	Blvrb
Vsir	5.26e-39	0.501416	0.752	0.652	9.43e-35	AP Mac	Vsir
Lacc1	7.87e-38	0.533297	0.55	0.378	1.41e-33	AP Mac	Lacc1
Ms4a6c	9.78e-38	0.364962	0.941	0.845	1.75e-33	AP Mac	Ms4a6c
Pla2g15	6.56e-37	0.547711	0.429	0.253	1.18e-32	AP Mac	Pla2g15
Ifnar1	9.75e-37	0.565259	0.536	0.382	1.75e-32	AP Mac	Ifnar1
Mpeg1	9.98e-37	0.42431	0.909	0.79	1.79e-32	AP Mac	Mpeg1
St3gal6	3.16e-36	0.504591	0.408	0.225	5.67e-32	AP Mac	St3gal6
Fcgrt	5.94e-36	0.57326	0.65	0.517	1.07e-31	AP Mac	Fcgrt
Ifi204	1.22e-35	0.44724	0.671	0.494	2.2e-31	AP Mac	Ifi204
Igf1	1.73e-35	0.51295	0.287	0.124	3.11e-31	AP Mac	Igf1
Pla2g7	1.79e-35	0.445412	0.676	0.481	3.21e-31	AP Mac	Pla2g7
Mbnl1	1.67e-34	0.405633	0.914	0.853	2.99e-30	AP Mac	Mbnl1
Abca9	3.25e-34	0.486841	0.313	0.153	5.82e-30	AP Mac	Abca9
H2-DMb1	3.34e-34	0.361916	0.943	0.863	5.99e-30	AP Mac	H2-DMb1
Atp2b1	1.51e-33	0.453777	0.766	0.683	2.7e-29	AP Mac	Atp2b1
AF251705	6.23e-33	0.454426	0.788	0.723	1.12e-28	AP Mac	AF251705
Txnip	8e-33	0.498076	0.593	0.453	1.43e-28	AP Mac	Txnip
Pydc4	2.15e-32	0.487552	0.363	0.196	3.85e-28	AP Mac	Pydc4
Dab2	3.89e-32	0.524519	0.757	0.615	6.98e-28	AP Mac	Dab2
Cd93	8.92e-32	0.527841	0.39	0.228	1.6e-27	AP Mac	Cd93
Mafb	1.2e-31	0.382267	0.656	0.467	2.16e-27	AP Mac	Mafb
Oasl2	6.6e-31	0.485287	0.533	0.369	1.18e-26	AP Mac	Oasl2
Pltp	5e-30	0.460258	0.679	0.526	8.98e-26	AP Mac	Pltp
Gatm	5.15e-30	0.437475	0.708	0.57	9.23e-26	AP Mac	Gatm
Ccr5	5.37e-30	0.588794	0.678	0.563	9.64e-26	AP Mac	Ccr5
Lamp1	5.75e-30	0.336586	0.93	0.89	1.03e-25	AP Mac	Lamp1
Gas7	1.3e-29	0.525714	0.437	0.29	2.34e-25	AP Mac	Gas7
Cybb	1.84e-29	0.340964	0.912	0.797	3.3e-25	AP Mac	Cybb
Rtp4	3.12e-29	0.437972	0.588	0.424	5.6e-25	AP Mac	Rtp4
Tgfbr2	2e-28	0.510688	0.474	0.331	3.59e-24	AP Mac	Tgfbr2
Lifr	2.37e-28	0.525156	0.402	0.256	4.26e-24	AP Mac	Lifr
Laptm4a	4.55e-28	0.38383	0.841	0.815	8.16e-24	AP Mac	Laptm4a
Tmem86a	6.2e-28	0.442728	0.365	0.216	1.11e-23	AP Mac	Tmem86a
P2rx4	1.39e-27	0.44616	0.621	0.517	2.49e-23	AP Mac	P2rx4
Axl	1.63e-27	0.395886	0.666	0.512	2.93e-23	AP Mac	Axl
Cd63	1.75e-27	0.391428	0.778	0.724	3.13e-23	AP Mac	Cd63
Npc2	4.06e-27	0.26106	0.971	0.952	7.27e-23	AP Mac	Npc2
Zfhx3	5.12e-27	0.457118	0.466	0.322	9.17e-23	AP Mac	Zfhx3
Fgd2	7.15e-27	0.465178	0.593	0.483	1.28e-22	AP Mac	Fgd2
AI607873	1.54e-26	0.432082	0.668	0.553	2.76e-22	AP Mac	AI607873
Fam26f	1.56e-26	0.402673	0.287	0.147	2.81e-22	AP Mac	Fam26f
Ang	4.03e-26	0.482556	0.27	0.141	7.23e-22	AP Mac	Ang
Ifnar2	5.06e-26	0.470176	0.651	0.6	9.08e-22	AP Mac	Ifnar2
Tgfbr1	5.65e-26	0.467018	0.543	0.401	1.01e-21	AP Mac	Tgfbr1
Clec4b1	1.12e-25	0.395188	0.667	0.513	2.02e-21	AP Mac	Clec4b1
Aoah	1.53e-25	0.359292	0.27	0.138	2.74e-21	AP Mac	Aoah
Hbb-bs	6.91e-25	0.39718	0.604	0.485	1.24e-20	AP Mac	Hbb-bs
Tnfaip8l2	1.08e-24	0.414563	0.664	0.597	1.93e-20	AP Mac	Tnfaip8l2
Mxd4	1.68e-24	0.492195	0.43	0.308	3.01e-20	AP Mac	Mxd4
Iigp1	4.01e-24	0.483858	0.257	0.126	7.18e-20	AP Mac	Iigp1
Rhoh	6.36e-24	0.454033	0.404	0.273	1.14e-19	AP Mac	Rhoh
Arrb2	8.02e-24	0.415016	0.669	0.578	1.44e-19	AP Mac	Arrb2
Gpr34	1.17e-23	0.386672	0.257	0.133	2.1e-19	AP Mac	Gpr34
Hacd4	1.97e-23	0.430118	0.457	0.321	3.54e-19	AP Mac	Hacd4
Cttnbp2nl	7.62e-23	0.440594	0.418	0.292	1.37e-18	AP Mac	Cttnbp2nl
Fcrls	8.62e-23	0.573608	0.435	0.29	1.55e-18	AP Mac	Fcrls
Nrp1	9.95e-23	0.495134	0.554	0.461	1.78e-18	AP Mac	Nrp1
Ptgs1	1.05e-22	0.417869	0.309	0.179	1.88e-18	AP Mac	Ptgs1
Lgals3bp	1.18e-22	0.435938	0.559	0.455	2.12e-18	AP Mac	Lgals3bp
Srgap2	1.43e-22	0.431052	0.396	0.269	2.56e-18	AP Mac	Srgap2
Gas6	1.48e-22	0.578431	0.312	0.188	2.66e-18	AP Mac	Gas6
Gm4955	1.59e-22	0.415942	0.332	0.196	2.85e-18	AP Mac	Gm4955
Tanc2	1.92e-22	0.376108	0.263	0.14	3.44e-18	AP Mac	Tanc2
Pld4	4.02e-22	0.320218	0.886	0.854	7.21e-18	AP Mac	Pld4
Smagp	9.26e-22	0.419312	0.401	0.282	1.66e-17	AP Mac	Smagp
Tor3a	9.51e-22	0.440411	0.47	0.353	1.7e-17	AP Mac	Tor3a
Ccl7	2.05e-21	0.298793	0.427	0.286	3.67e-17	AP Mac	Ccl7
H2-T23	2.37e-21	0.406759	0.652	0.564	4.25e-17	AP Mac	H2-T23
Cyp27a1	3.18e-21	0.421671	0.334	0.21	5.7e-17	AP Mac	Cyp27a1
Ypel3	3.92e-21	0.38423	0.638	0.556	7.03e-17	AP Mac	Ypel3
Cfh	8.59e-21	0.491451	0.435	0.311	1.54e-16	AP Mac	Cfh
Tcf4	1.2e-20	0.457359	0.497	0.394	2.15e-16	AP Mac	Tcf4
Pid1	1.5e-20	0.339151	0.841	0.79	2.69e-16	AP Mac	Pid1
Itm2c	1.52e-20	0.332612	0.699	0.642	2.73e-16	AP Mac	Itm2c
Pdlim4	2.18e-20	0.350162	0.315	0.194	3.92e-16	AP Mac	Pdlim4
Nfxl1	4.45e-20	0.434847	0.283	0.169	7.99e-16	AP Mac	Nfxl1
Atp6v0b	5.2e-20	0.270484	0.894	0.893	9.32e-16	AP Mac	Atp6v0b
Rap2b	5.8e-20	0.39367	0.505	0.404	1.04e-15	AP Mac	Rap2b
Clec2d	7.38e-20	0.390913	0.512	0.407	1.32e-15	AP Mac	Clec2d
Abca1	7.45e-20	0.446668	0.289	0.174	1.34e-15	AP Mac	Abca1
Ogt	1.22e-19	0.362511	0.639	0.564	2.19e-15	AP Mac	Ogt
Tmem106a	1.25e-19	0.430953	0.558	0.476	2.25e-15	AP Mac	Tmem106a
Mndal	2.21e-19	0.323997	0.695	0.61	3.95e-15	AP Mac	Mndal
Dusp6	3.48e-19	0.394898	0.414	0.298	6.23e-15	AP Mac	Dusp6
Tmem50a	4.69e-19	0.296363	0.783	0.765	8.41e-15	AP Mac	Tmem50a
Ly6a	5.09e-19	0.527644	0.693	0.676	9.12e-15	AP Mac	Ly6a
Cd84	5.82e-19	0.386766	0.51	0.391	1.04e-14	AP Mac	Cd84
Wnk1	9.01e-19	0.334294	0.801	0.764	1.62e-14	AP Mac	Wnk1
Nisch	1.3e-18	0.434349	0.572	0.509	2.33e-14	AP Mac	Nisch
Cndp2	1.32e-18	0.364787	0.617	0.549	2.38e-14	AP Mac	Cndp2
Tspan32	1.44e-18	0.37299	0.334	0.216	2.59e-14	AP Mac	Tspan32
Gm26740	2.53e-18	0.384602	0.577	0.496	4.53e-14	AP Mac	Gm26740
Itga6	3.3e-18	0.429193	0.323	0.216	5.91e-14	AP Mac	Itga6
Dennd1a	5.15e-18	0.376049	0.349	0.237	9.24e-14	AP Mac	Dennd1a
P2rx7	5.56e-18	0.365827	0.274	0.168	9.98e-14	AP Mac	P2rx7
Cadm1	8.23e-18	0.353423	0.403	0.275	1.48e-13	AP Mac	Cadm1
Cd38	1.49e-17	0.51709	0.35	0.244	2.67e-13	AP Mac	Cd38
PISD	1.94e-17	0.464654	0.425	0.33	3.47e-13	AP Mac	PISD
Igkc	2.14e-17	0.307443	0.587	0.497	3.84e-13	AP Mac	Igkc
Parp14	3.42e-17	0.407622	0.461	0.363	6.12e-13	AP Mac	Parp14
Abhd12	4.36e-17	0.4018	0.556	0.484	7.81e-13	AP Mac	Abhd12
Stx16	4.66e-17	0.406485	0.587	0.518	8.35e-13	AP Mac	Stx16
Dhrs3	9.28e-17	0.406011	0.487	0.399	1.66e-12	AP Mac	Dhrs3
Ly6e	1.06e-16	0.303231	0.948	0.923	1.91e-12	AP Mac	Ly6e
Dclre1c	1.16e-16	0.369394	0.265	0.163	2.07e-12	AP Mac	Dclre1c
Blnk	1.87e-16	0.372222	0.411	0.308	3.35e-12	AP Mac	Blnk
Ifi203	2.62e-16	0.336693	0.624	0.536	4.7e-12	AP Mac	Ifi203
Acp2	2.7e-16	0.375819	0.34	0.24	4.85e-12	AP Mac	Acp2
Tbxas1	3.31e-16	0.359276	0.468	0.376	5.93e-12	AP Mac	Tbxas1
Ctsa	4.19e-16	0.251952	0.822	0.772	7.52e-12	AP Mac	Ctsa
Tlr1	1.01e-15	0.375874	0.295	0.197	1.81e-11	AP Mac	Tlr1
Xaf1	1.43e-15	0.369206	0.443	0.351	2.57e-11	AP Mac	Xaf1
Asah1	1.5e-15	0.314888	0.752	0.746	2.68e-11	AP Mac	Asah1
Ndufc2	1.69e-15	0.252889	0.805	0.796	3.03e-11	AP Mac	Ndufc2
Lpar6	2.31e-15	0.32248	0.451	0.351	4.14e-11	AP Mac	Lpar6
Siglece	5.49e-15	0.345261	0.447	0.349	9.85e-11	AP Mac	Siglece
Zmynd15	6.17e-15	0.320937	0.321	0.214	1.11e-10	AP Mac	Zmynd15
Dse	6.2e-15	0.3797	0.318	0.222	1.11e-10	AP Mac	Dse
Tmem119	8.21e-15	0.321456	0.262	0.161	1.47e-10	AP Mac	Tmem119
Cd302	9.52e-15	0.311792	0.589	0.515	1.71e-10	AP Mac	Cd302
Scimp	1.06e-14	0.333057	0.516	0.434	1.9e-10	AP Mac	Scimp
Myo5a	1.47e-14	0.340314	0.394	0.306	2.64e-10	AP Mac	Myo5a
Igfbp4	3.18e-14	0.419013	0.355	0.263	5.7e-10	AP Mac	Igfbp4
Sirpa	3.61e-14	0.292516	0.708	0.665	6.48e-10	AP Mac	Sirpa
Dram2	5.53e-14	0.357854	0.478	0.412	9.92e-10	AP Mac	Dram2
Pnisr	5.69e-14	0.379736	0.612	0.58	1.02e-09	AP Mac	Pnisr
Snx6	1.02e-13	0.370552	0.498	0.439	1.82e-09	AP Mac	Snx6
Ssh2	1.19e-13	0.366612	0.516	0.44	2.13e-09	AP Mac	Ssh2
Cyth4	1.35e-13	0.264925	0.757	0.733	2.41e-09	AP Mac	Cyth4
Gna12	3.22e-13	0.319882	0.281	0.193	5.78e-09	AP Mac	Gna12
Tm6sf1	4.35e-13	0.295267	0.726	0.686	7.79e-09	AP Mac	Tm6sf1
Rassf4	5.99e-13	0.313326	0.707	0.686	1.07e-08	AP Mac	Rassf4
Dst	6.55e-13	0.329064	0.266	0.176	1.17e-08	AP Mac	Dst
Clec12a	1.21e-12	0.330395	0.723	0.701	2.17e-08	AP Mac	Clec12a
Zbp1	1.95e-12	0.28787	0.49	0.408	3.49e-08	AP Mac	Zbp1
Tmem59	2.03e-12	0.251274	0.766	0.76	3.64e-08	AP Mac	Tmem59
Lrrc25	2.04e-12	0.334522	0.589	0.553	3.65e-08	AP Mac	Lrrc25
Tmem261	3.97e-12	0.319756	0.519	0.476	7.12e-08	AP Mac	Tmem261
Slc29a3	4.23e-12	0.330582	0.405	0.331	7.58e-08	AP Mac	Slc29a3
Cited2	5.21e-12	0.251124	0.504	0.434	9.33e-08	AP Mac	Cited2
Trem2	1.02e-11	0.293335	0.482	0.384	1.83e-07	AP Mac	Trem2
Lmo2	1.04e-11	0.316	0.563	0.523	1.86e-07	AP Mac	Lmo2
Ly96	1.79e-11	0.33477	0.347	0.27	3.21e-07	AP Mac	Ly96
Sec14l1	3.8e-11	0.308074	0.308	0.231	6.82e-07	AP Mac	Sec14l1
Slfn8	4.33e-11	0.278808	0.312	0.228	7.77e-07	AP Mac	Slfn8
Cyfip1	4.53e-11	0.301269	0.587	0.553	8.12e-07	AP Mac	Cyfip1
Pfkfb4	4.64e-11	0.308548	0.302	0.223	8.32e-07	AP Mac	Pfkfb4
Slamf9	5.73e-11	0.279467	0.66	0.591	1.03e-06	AP Mac	Slamf9
Rab14	1.19e-10	0.269858	0.745	0.75	2.14e-06	AP Mac	Rab14
Rnf130	1.26e-10	0.290138	0.628	0.622	2.25e-06	AP Mac	Rnf130
Chd9	1.43e-10	0.34151	0.338	0.271	2.56e-06	AP Mac	Chd9
F630028O10Rik	1.52e-10	0.320968	0.266	0.186	2.73e-06	AP Mac	F630028O10Rik
Slfn5	2.14e-10	0.277972	0.396	0.317	3.84e-06	AP Mac	Slfn5
Saraf	2.2e-10	0.2997	0.538	0.507	3.95e-06	AP Mac	Saraf
B3gnt8	2.58e-10	0.306014	0.27	0.196	4.63e-06	AP Mac	B3gnt8
Trim30a	2.6e-10	0.310286	0.599	0.563	4.65e-06	AP Mac	Trim30a
Hist3h2a	3.28e-10	0.289778	0.273	0.2	5.89e-06	AP Mac	Hist3h2a
Tmem55b	6.65e-10	0.285977	0.507	0.469	1.19e-05	AP Mac	Tmem55b
Bmyc	1.16e-09	0.296355	0.491	0.452	2.08e-05	AP Mac	Bmyc
Atp13a2	1.48e-09	0.2944	0.342	0.273	2.65e-05	AP Mac	Atp13a2
Luc7l2	2.65e-09	0.259546	0.73	0.733	4.75e-05	AP Mac	Luc7l2
Igsf6	3.06e-09	0.262328	0.522	0.466	5.48e-05	AP Mac	Igsf6
Apobec3	4.85e-09	0.259193	0.625	0.59	8.7e-05	AP Mac	Apobec3
Fam213b	5.14e-09	0.30003	0.269	0.204	9.21e-05	AP Mac	Fam213b
Arap1	5.69e-09	0.29673	0.303	0.238	0.000101994	AP Mac	Arap1
Slc11a1	7.2e-09	0.252284	0.461	0.388	0.000129142	AP Mac	Slc11a1
Sdc3	7.39e-09	0.269804	0.51	0.471	0.000132482	AP Mac	Sdc3
Pura	7.64e-09	0.322325	0.463	0.431	0.00013706	AP Mac	Pura
Hmox2	7.72e-09	0.272106	0.566	0.556	0.00013845	AP Mac	Hmox2
Akr1b10	7.88e-09	0.294598	0.296	0.232	0.000141382	AP Mac	Akr1b10
Gns	1.1e-08	0.293239	0.442	0.394	0.000197061	AP Mac	Gns
Stat1	1.43e-08	0.307006	0.57	0.533	0.000257168	AP Mac	Stat1
Atrx	1.49e-08	0.277019	0.673	0.664	0.000266466	AP Mac	Atrx
Ramp1	1.63e-08	0.288274	0.44	0.396	0.000292976	AP Mac	Ramp1
2022-03-01	1.81e-08	0.302642	0.443	0.399	0.000323822	AP Mac	2022-03-01
Tle4	2.19e-08	0.295716	0.299	0.24	0.000392622	AP Mac	Tle4
9930111J21Rik2	3.4e-08	0.279234	0.469	0.425	0.00061051	AP Mac	9930111J21Rik2
Gbp3	3.85e-08	0.278981	0.333	0.269	0.000691223	AP Mac	Gbp3
Itgam	5.1e-08	0.299888	0.616	0.572	0.000915151	AP Mac	Itgam
Rcbtb2	6.31e-08	0.254677	0.309	0.246	0.0011314	AP Mac	Rcbtb2
Acvrl1	6.39e-08	0.28783	0.362	0.309	0.00114659	AP Mac	Acvrl1
Runx1	7.1e-08	0.309899	0.532	0.497	0.00127393	AP Mac	Runx1
Man1a	8.88e-08	0.30716	0.363	0.311	0.00159285	AP Mac	Man1a
Klf3	1.26e-07	0.281523	0.469	0.434	0.00226675	AP Mac	Klf3
Arhgap17	1.63e-07	0.264995	0.4	0.354	0.00291722	AP Mac	Arhgap17
Ccnt2	1.98e-07	0.289934	0.422	0.388	0.00355714	AP Mac	Ccnt2
Ptprj	2.56e-07	0.287366	0.374	0.33	0.00459873	AP Mac	Ptprj
Ttc14	2.98e-07	0.290539	0.468	0.441	0.00534119	AP Mac	Ttc14
Nenf	3.09e-07	0.269549	0.436	0.406	0.00554904	AP Mac	Nenf
Slamf8	3.24e-07	0.302457	0.483	0.444	0.0058042	AP Mac	Slamf8
Cysltr1	4.63e-07	0.259164	0.467	0.429	0.0082962	AP Mac	Cysltr1
Crlf3	4.92e-07	0.29416	0.465	0.442	0.00881868	AP Mac	Crlf3
Tgs1	5.61e-07	0.279313	0.38	0.343	0.0100604	AP Mac	Tgs1
Scamp2	6.12e-07	0.282203	0.481	0.476	0.0109684	AP Mac	Scamp2
Glul	6.63e-07	0.293771	0.441	0.411	0.0118905	AP Mac	Glul
Znfx1	9.11e-07	0.277714	0.296	0.241	0.0163358	AP Mac	Znfx1
Ash1l	1.3e-06	0.265151	0.468	0.45	0.0232925	AP Mac	Ash1l
Zfos1	1.62e-06	0.281161	0.497	0.48	0.0289801	AP Mac	Zfos1
Gng2	2.01e-06	0.255696	0.503	0.494	0.0360368	AP Mac	Gng2
Rnf213	2.54e-06	0.270545	0.36	0.315	0.0455035	AP Mac	Rnf213
Slc12a9	2.97e-06	0.28938	0.368	0.332	0.0532648	AP Mac	Slc12a9
Tpp1	4.78e-06	0.265424	0.351	0.313	0.0858089	AP Mac	Tpp1
AU020206	6.73e-06	0.252932	0.309	0.263	0.120729	AP Mac	AU020206
Plxnb2	7.41e-06	0.282992	0.361	0.324	0.132832	AP Mac	Plxnb2
Gbp7	7.93e-06	0.266608	0.293	0.246	0.142277	AP Mac	Gbp7
Nsd1	1.15e-05	0.259258	0.363	0.334	0.205621	AP Mac	Nsd1
Inpp5d	1.19e-05	0.283959	0.478	0.481	0.213639	AP Mac	Inpp5d
B4galt6	1.42e-05	0.283832	0.317	0.279	0.253911	AP Mac	B4galt6
Ppm1h	3.88e-05	0.265408	0.283	0.248	0.696361	AP Mac	Ppm1h
Usp8	0.00022259	0.253798	0.383	0.378	1	AP Mac	Usp8
Cd209a	0	3.43962	0.797	0.105	0	cDC1	Cd209a
Klrd1	9.01e-259	2.15309	0.676	0.082	1.62e-254	cDC1	Klrd1
Ffar2	3.96e-220	1.00745	0.411	0.018	7.1e-216	cDC1	Ffar2
Napsa	1.43e-199	2.03362	0.98	0.47	2.56e-195	cDC1	Napsa
H2-Oa	7.13e-187	1.59623	0.683	0.132	1.28e-182	cDC1	H2-Oa
H2-DMb2	5.26e-173	2.17181	0.797	0.249	9.43e-169	cDC1	H2-DMb2
Bhlhe40	1.01e-156	1.29263	0.721	0.177	1.8e-152	cDC1	Bhlhe40
Itgb7	9.23e-152	1.26631	0.772	0.215	1.66e-147	cDC1	Itgb7
Cbfa2t3	3.54e-130	1.20146	0.833	0.305	6.34e-126	cDC1	Cbfa2t3
Ddr1	5.54e-129	0.720847	0.417	0.057	9.93e-125	cDC1	Ddr1
Bcl11a	2.46e-128	0.902281	0.42	0.059	4.42e-124	cDC1	Bcl11a
Lsp1	1e-121	1.29755	0.964	0.713	1.8e-117	cDC1	Lsp1
S100a4	1.58e-119	1.36877	0.913	0.422	2.82e-115	cDC1	S100a4
Clec10a	3.03e-119	1.79286	0.681	0.223	5.43e-115	cDC1	Clec10a
Kmo	2.46e-116	0.817972	0.493	0.097	4.41e-112	cDC1	Kmo
Bex6	3.11e-110	0.622108	0.355	0.047	5.57e-106	cDC1	Bex6
H2afy	1.77e-107	1.20619	0.926	0.676	3.17e-103	cDC1	H2afy
Gpr171	5.9e-107	0.793619	0.424	0.075	1.06e-102	cDC1	Gpr171
Siglecg	6.85e-106	0.796846	0.384	0.061	1.23e-101	cDC1	Siglecg
S100a6	9.42e-106	1.19895	0.982	0.744	1.69e-101	cDC1	S100a6
Gm2a	4.32e-100	1.16681	0.975	0.845	7.75e-96	cDC1	Gm2a
Cd244	1.45e-98	0.897389	0.558	0.147	2.6e-94	cDC1	Cd244
Syngr2	1.65e-97	1.15416	0.946	0.717	2.96e-93	cDC1	Syngr2
Cd7	2.49e-96	1.38612	0.263	0.027	4.47e-92	cDC1	Cd7
S100a11	2.03e-95	1.00508	0.958	0.759	3.64e-91	cDC1	S100a11
Olfm1	1.36e-91	0.949125	0.73	0.303	2.44e-87	cDC1	Olfm1
Tnip3	6.28e-90	1.27237	0.589	0.182	1.13e-85	cDC1	Tnip3
Ifi30	3.46e-88	1.00434	0.982	0.822	6.2e-84	cDC1	Ifi30
Tspan13	1.94e-85	1.04223	0.743	0.318	3.48e-81	cDC1	Tspan13
Crip1	2.01e-85	1.03736	0.982	0.891	3.6e-81	cDC1	Crip1
Klrb1b	4.46e-83	0.666474	0.362	0.07	8e-79	cDC1	Klrb1b
Ctnnd2	2.42e-82	0.455962	0.272	0.036	4.33e-78	cDC1	Ctnnd2
Mdh2	1.13e-81	1.10556	0.882	0.62	2.02e-77	cDC1	Mdh2
Amica1	1.9e-78	0.808219	0.54	0.161	3.42e-74	cDC1	Amica1
Spint1	2.01e-78	0.773473	0.487	0.139	3.61e-74	cDC1	Spint1
Cfp	1.95e-77	1.15026	0.895	0.633	3.5e-73	cDC1	Cfp
Ccnd3	5.42e-74	1.01638	0.714	0.342	9.72e-70	cDC1	Ccnd3
Ccnd2	3.48e-72	1.14941	0.775	0.399	6.24e-68	cDC1	Ccnd2
Mcemp1	3.85e-72	0.923075	0.585	0.209	6.91e-68	cDC1	Mcemp1
Rpl4	5.11e-72	0.610652	0.982	0.967	9.16e-68	cDC1	Rpl4
Itpr1	2.74e-71	0.72045	0.54	0.178	4.92e-67	cDC1	Itpr1
Rps6	2.13e-70	0.565546	0.984	0.985	3.82e-66	cDC1	Rps6
Traf1	2.57e-70	0.848653	0.616	0.244	4.6e-66	cDC1	Traf1
Tnfsf9	5.6e-70	0.79044	0.371	0.086	1e-65	cDC1	Tnfsf9
Actg1	8.24e-70	0.760249	0.991	0.977	1.48e-65	cDC1	Actg1
Eef1g	2.56e-69	0.70432	0.962	0.878	4.6e-65	cDC1	Eef1g
Fgfr1	2.16e-64	0.529595	0.31	0.066	3.88e-60	cDC1	Fgfr1
Ifitm6	2.63e-64	0.547736	0.527	0.163	4.72e-60	cDC1	Ifitm6
Rpl8	1.58e-63	0.494029	0.993	0.984	2.83e-59	cDC1	Rpl8
H2-Ob	1.97e-63	0.655673	0.397	0.108	3.54e-59	cDC1	H2-Ob
H2-DMa	1.13e-62	0.670372	0.984	0.91	2.03e-58	cDC1	H2-DMa
Rpsa	1.7e-62	0.566634	0.993	0.972	3.05e-58	cDC1	Rpsa
Vrk1	1.64e-60	0.794471	0.614	0.276	2.95e-56	cDC1	Vrk1
Rgs18	3.34e-59	0.578341	0.426	0.131	5.99e-55	cDC1	Rgs18
Plekha5	8.24e-59	0.55279	0.342	0.086	1.48e-54	cDC1	Plekha5
Rps7	1.57e-58	0.541392	0.982	0.969	2.81e-54	cDC1	Rps7
Bri3bp	1.72e-58	0.620566	0.529	0.201	3.09e-54	cDC1	Bri3bp
Gsn	2.86e-58	0.844851	0.875	0.64	5.13e-54	cDC1	Gsn
Tmsb10	2.38e-57	0.611567	0.991	0.935	4.27e-53	cDC1	Tmsb10
Rpl14	8.3e-57	0.471283	0.978	0.985	1.49e-52	cDC1	Rpl14
Pkp3	2.2e-56	0.574857	0.391	0.115	3.95e-52	cDC1	Pkp3
Rps3a1	1.46e-55	0.462632	0.998	0.986	2.62e-51	cDC1	Rps3a1
Cd200r1	1.81e-54	0.566485	0.388	0.114	3.25e-50	cDC1	Cd200r1
Sub1	1.85e-54	0.630684	0.944	0.856	3.32e-50	cDC1	Sub1
Cnn2	2.32e-54	0.754027	0.828	0.536	4.15e-50	cDC1	Cnn2
Rin3	2.63e-54	0.651345	0.558	0.229	4.71e-50	cDC1	Rin3
Rps11	2.93e-54	0.413255	0.996	0.995	5.26e-50	cDC1	Rps11
Dapk1	4.03e-54	0.624078	0.366	0.107	7.24e-50	cDC1	Dapk1
Map4k1	4.51e-54	0.644094	0.446	0.159	8.09e-50	cDC1	Map4k1
Avpi1	6.97e-54	0.557151	0.413	0.133	1.25e-49	cDC1	Avpi1
Rpl18	7.73e-54	0.468577	0.989	0.974	1.39e-49	cDC1	Rpl18
Anxa2	9.02e-54	0.815068	0.871	0.54	1.62e-49	cDC1	Anxa2
Cyp4f16	1.04e-53	0.77176	0.484	0.183	1.86e-49	cDC1	Cyp4f16
Itgax	4.05e-53	0.702167	0.667	0.312	7.27e-49	cDC1	Itgax
Dpp4	8.14e-53	0.641705	0.442	0.15	1.46e-48	cDC1	Dpp4
Rpl13	1.85e-52	0.42288	0.993	0.994	3.32e-48	cDC1	Rpl13
S100a10	4.09e-52	0.850708	0.846	0.583	7.34e-48	cDC1	S100a10
Chn2	5.94e-52	0.40897	0.279	0.064	1.07e-47	cDC1	Chn2
Fyn	8.06e-52	0.597631	0.453	0.164	1.45e-47	cDC1	Fyn
Vim	2.81e-51	0.954997	0.904	0.656	5.04e-47	cDC1	Vim
Fgr	3.32e-51	0.637249	0.703	0.355	5.96e-47	cDC1	Fgr
Rps4x	4.47e-51	0.430597	0.989	0.986	8.02e-47	cDC1	Rps4x
Card11	6.27e-51	0.531162	0.348	0.101	1.12e-46	cDC1	Card11
Ltb	1.11e-50	0.811755	0.44	0.156	1.99e-46	cDC1	Ltb
H2afz	2.11e-50	0.620231	0.969	0.919	3.77e-46	cDC1	H2afz
Nfkb1	6.06e-50	0.86059	0.737	0.443	1.09e-45	cDC1	Nfkb1
Trappc5	3.72e-49	0.699735	0.551	0.246	6.66e-45	cDC1	Trappc5
Klf4	1.48e-48	0.614012	0.531	0.214	2.65e-44	cDC1	Klf4
Ndufa6	1.1e-47	0.631778	0.92	0.81	1.97e-43	cDC1	Ndufa6
Ifitm1	1.26e-47	1.59425	0.504	0.222	2.26e-43	cDC1	Ifitm1
Pitpna	2.22e-47	0.71108	0.891	0.731	3.98e-43	cDC1	Pitpna
Agpat4	1.99e-46	0.589626	0.529	0.232	3.58e-42	cDC1	Agpat4
Lta4h	4.02e-46	0.53242	0.435	0.164	7.22e-42	cDC1	Lta4h
Atox1	7.77e-46	0.624895	0.969	0.95	1.39e-41	cDC1	Atox1
Plbd1	2.05e-45	0.565007	0.953	0.795	3.68e-41	cDC1	Plbd1
AA467197	3.46e-45	0.9343	0.509	0.214	6.2e-41	cDC1	AA467197
Sh3bgrl3	6.45e-45	0.440611	0.991	0.982	1.16e-40	cDC1	Sh3bgrl3
Cytip	3.5e-44	0.54666	0.643	0.317	6.28e-40	cDC1	Cytip
Smdt1	1.11e-43	0.606975	0.915	0.801	1.98e-39	cDC1	Smdt1
Rps15a	8.89e-43	0.373703	0.982	0.988	1.59e-38	cDC1	Rps15a
Tnfrsf18	9e-43	0.399604	0.261	0.067	1.61e-38	cDC1	Tnfrsf18
Gpr35	1.83e-42	0.559507	0.442	0.172	3.29e-38	cDC1	Gpr35
Rps18	3.42e-42	0.372762	0.996	0.992	6.13e-38	cDC1	Rps18
St3gal4	4.05e-42	0.573966	0.529	0.239	7.26e-38	cDC1	St3gal4
Alcam	6.12e-42	0.616978	0.6	0.299	1.1e-37	cDC1	Alcam
Fh1	8.1e-42	0.728562	0.587	0.313	1.45e-37	cDC1	Fh1
Rps16	2.65e-41	0.338797	0.987	0.995	4.76e-37	cDC1	Rps16
Gm14548	4.2e-41	0.388605	0.259	0.068	7.53e-37	cDC1	Gm14548
Rpl5	1.34e-40	0.480372	0.969	0.892	2.4e-36	cDC1	Rpl5
Rpl21	2.52e-40	0.365458	0.987	0.989	4.52e-36	cDC1	Rpl21
Rpl9	3.2e-40	0.393267	0.984	0.979	5.75e-36	cDC1	Rpl9
Rpl15	1.02e-39	0.46307	0.969	0.933	1.84e-35	cDC1	Rpl15
Ass1	3.3e-39	0.570493	0.596	0.292	5.92e-35	cDC1	Ass1
Rps19	9.33e-39	0.321841	0.993	0.996	1.67e-34	cDC1	Rps19
Gm15987	1.02e-38	0.428036	0.326	0.104	1.82e-34	cDC1	Gm15987
Rnd3	1.14e-38	0.477404	0.33	0.111	2.05e-34	cDC1	Rnd3
Vasp	1.3e-38	0.676475	0.839	0.657	2.33e-34	cDC1	Vasp
Rpl6	1.37e-38	0.35762	0.98	0.982	2.46e-34	cDC1	Rpl6
Rps3	3.61e-38	0.334683	0.982	0.991	6.48e-34	cDC1	Rps3
Fem1c	3.49e-37	0.495311	0.46	0.199	6.27e-33	cDC1	Fem1c
Actn1	4.74e-37	0.558381	0.382	0.145	8.5e-33	cDC1	Actn1
Rnase6	4.76e-37	0.583064	0.688	0.388	8.53e-33	cDC1	Rnase6
Pmaip1	7.61e-37	0.681336	0.491	0.222	1.36e-32	cDC1	Pmaip1
Ryr1	1.56e-36	0.373586	0.263	0.077	2.79e-32	cDC1	Ryr1
Tspo	1.7e-36	0.487071	0.969	0.908	3.04e-32	cDC1	Tspo
Ciita	2.31e-36	0.549887	0.618	0.32	4.14e-32	cDC1	Ciita
Pira2	7.07e-36	0.431093	0.393	0.15	1.27e-31	cDC1	Pira2
Plscr1	9.86e-36	0.529401	0.464	0.213	1.77e-31	cDC1	Plscr1
Zyx	1.3e-35	0.561606	0.743	0.468	2.34e-31	cDC1	Zyx
Rplp0	1.57e-35	0.381877	0.984	0.988	2.81e-31	cDC1	Rplp0
Rps2	6.23e-35	0.347453	0.982	0.98	1.12e-30	cDC1	Rps2
Rpl13a	6.42e-35	0.312145	0.991	0.997	1.15e-30	cDC1	Rpl13a
Ahnak	6.56e-35	0.629857	0.708	0.423	1.18e-30	cDC1	Ahnak
Rpl27	9.5e-35	0.387095	0.969	0.965	1.7e-30	cDC1	Rpl27
Bcl2a1d	1.18e-34	0.731905	0.754	0.523	2.11e-30	cDC1	Bcl2a1d
Cd300a	2.29e-34	0.688398	0.674	0.392	4.1e-30	cDC1	Cd300a
Orai1	2.53e-34	0.574708	0.676	0.41	4.53e-30	cDC1	Orai1
Rpl23a	3.36e-34	0.326092	0.993	0.986	6.03e-30	cDC1	Rpl23a
Ank	4.01e-34	0.384836	0.333	0.119	7.19e-30	cDC1	Ank
Tmem238	4.76e-34	0.399866	0.357	0.137	8.53e-30	cDC1	Tmem238
Rps27	1.05e-33	0.326398	1	0.997	1.89e-29	cDC1	Rps27
Rps13	2.69e-33	0.317802	0.98	0.983	4.82e-29	cDC1	Rps13
Rpl17	2.76e-33	0.330139	0.984	0.988	4.95e-29	cDC1	Rpl17
Mpc1	5.83e-33	0.609226	0.783	0.568	1.05e-28	cDC1	Mpc1
Naga	1.38e-32	0.504476	0.489	0.232	2.47e-28	cDC1	Naga
Fxyd5	5.37e-32	0.583477	0.98	0.908	9.63e-28	cDC1	Fxyd5
Slamf7	8.25e-32	0.554848	0.683	0.393	1.48e-27	cDC1	Slamf7
Rps5	9.59e-32	0.326277	0.991	0.99	1.72e-27	cDC1	Rps5
Bin1	1.08e-31	0.530931	0.612	0.355	1.93e-27	cDC1	Bin1
Pfkp	1.26e-31	0.573166	0.502	0.254	2.26e-27	cDC1	Pfkp
Rps27a	2.42e-31	0.304945	0.996	0.993	4.35e-27	cDC1	Rps27a
Bloc1s2	4.27e-31	0.545212	0.594	0.337	7.66e-27	cDC1	Bloc1s2
Gpx1	7.87e-31	0.35437	0.973	0.956	1.41e-26	cDC1	Gpx1
Rpl11	8.82e-31	0.289405	0.993	0.99	1.58e-26	cDC1	Rpl11
Klrk1	9.55e-31	0.631091	0.371	0.159	1.71e-26	cDC1	Klrk1
Wfdc17	1.31e-30	0.478153	0.969	0.893	2.35e-26	cDC1	Wfdc17
Cd47	1.86e-30	0.521487	0.94	0.824	3.34e-26	cDC1	Cd47
Coq10b	2.82e-30	0.601228	0.471	0.239	5.06e-26	cDC1	Coq10b
Ckb	9.26e-30	0.59557	0.911	0.784	1.66e-25	cDC1	Ckb
Rpl35	1.76e-29	0.318744	0.978	0.982	3.15e-25	cDC1	Rpl35
H2-Ab11	2.12e-29	0.472395	0.998	0.977	3.8e-25	cDC1	H2-Ab1
Ltb4r1	2.35e-29	0.471657	0.373	0.157	4.21e-25	cDC1	Ltb4r1
Rps8	2.9e-29	0.289478	0.998	0.992	5.19e-25	cDC1	Rps8
Med30	4.4e-29	0.470262	0.453	0.224	7.88e-25	cDC1	Med30
Dock10	6.04e-29	0.570859	0.808	0.568	1.08e-24	cDC1	Dock10
Rps9	6.17e-29	0.309648	0.991	0.998	1.11e-24	cDC1	Rps9
Flt3	7.72e-29	0.393075	0.261	0.087	1.38e-24	cDC1	Flt3
Rpl41	7.95e-29	0.278282	1	0.998	1.43e-24	cDC1	Rpl41
Casp6	1.13e-28	0.459835	0.444	0.212	2.02e-24	cDC1	Casp6
Eif3k	1.3e-28	0.393947	0.917	0.832	2.34e-24	cDC1	Eif3k
Mrpl52	1.58e-28	0.452192	0.897	0.777	2.84e-24	cDC1	Mrpl52
Eps8	1.69e-28	0.520392	0.576	0.329	3.02e-24	cDC1	Eps8
Slc44a2	2.13e-28	0.359225	0.292	0.107	3.81e-24	cDC1	Slc44a2
Ccl17	2.41e-28	2.43201	0.411	0.209	4.32e-24	cDC1	Ccl17
Rps10	3.46e-28	0.317468	0.969	0.964	6.2e-24	cDC1	Rps10
Smim3	4.13e-28	0.361195	0.368	0.157	7.41e-24	cDC1	Smim3
Pim1	7.44e-28	0.646789	0.819	0.654	1.33e-23	cDC1	Pim1
Ccnd1	7.65e-28	0.562319	0.766	0.518	1.37e-23	cDC1	Ccnd1
Rps14	8.82e-28	0.268443	0.991	0.996	1.58e-23	cDC1	Rps14
Fam69a	9.57e-28	0.470923	0.496	0.262	1.72e-23	cDC1	Fam69a
Rps6ka4	9.69e-28	0.479094	0.411	0.196	1.74e-23	cDC1	Rps6ka4
Rgs3	1.2e-27	0.315279	0.328	0.13	2.15e-23	cDC1	Rgs3
Tuba1a	1.69e-27	0.493601	0.625	0.385	3.04e-23	cDC1	Tuba1a
Stk24	4.66e-27	0.469708	0.569	0.331	8.35e-23	cDC1	Stk24
Rnh1	7.63e-27	0.570229	0.783	0.597	1.37e-22	cDC1	Rnh1
Gm9493	9.16e-27	0.50838	0.842	0.698	1.64e-22	cDC1	Gm9493
Dbnl	1.45e-26	0.47667	0.734	0.505	2.59e-22	cDC1	Dbnl
Hivep2	1.77e-26	0.413518	0.52	0.273	3.18e-22	cDC1	Hivep2
Arpc5l	3.42e-26	0.50205	0.647	0.412	6.13e-22	cDC1	Arpc5l
Jak2	3.9e-26	0.336251	0.342	0.143	6.99e-22	cDC1	Jak2
Pigx	7.38e-26	0.390899	0.502	0.269	1.32e-21	cDC1	Pigx
Ldha	8.97e-26	0.44433	0.9	0.782	1.61e-21	cDC1	Ldha
Coro2a	1.07e-25	0.415083	0.493	0.259	1.92e-21	cDC1	Coro2a
Sept6	1.18e-25	0.355506	0.384	0.171	2.12e-21	cDC1	Sept6
Cdkn2d	1.99e-25	0.486516	0.431	0.216	3.57e-21	cDC1	Cdkn2d
Eef1a1	2.04e-25	0.256401	0.996	0.996	3.66e-21	cDC1	Eef1a1
Rpl28	5.05e-25	0.309745	0.973	0.976	9.06e-21	cDC1	Rpl28
Srebf2	7.68e-25	0.330755	0.348	0.153	1.38e-20	cDC1	Srebf2
Ier2	7.8e-25	0.383602	0.737	0.521	1.4e-20	cDC1	Ier2
Tes	8.11e-25	0.424276	0.426	0.214	1.45e-20	cDC1	Tes
Pkib	9.29e-25	0.593279	0.583	0.353	1.67e-20	cDC1	Pkib
Mical1	1.28e-24	0.376928	0.321	0.139	2.29e-20	cDC1	Mical1
Amz1	2e-24	0.32629	0.286	0.114	3.59e-20	cDC1	Amz1
Ywhah	2.3e-24	0.540204	0.866	0.74	4.13e-20	cDC1	Ywhah
Btf3	9.69e-24	0.342088	0.935	0.915	1.74e-19	cDC1	Btf3
Ear2	1.81e-23	0.615345	0.424	0.216	3.25e-19	cDC1	Ear2
Rpl3	2.03e-23	0.306605	0.987	0.978	3.64e-19	cDC1	Rpl3
Sema4a	3.5e-23	0.475729	0.562	0.338	6.27e-19	cDC1	Sema4a
Mllt4	8.97e-23	0.285409	0.275	0.111	1.61e-18	cDC1	Mllt4
Sirpb1a	1.06e-22	0.493062	0.44	0.233	1.9e-18	cDC1	Sirpb1a
Rpl23a-ps3	1.36e-22	0.430737	0.908	0.832	2.44e-18	cDC1	Rpl23a-ps3
Plp2	1.97e-22	0.440758	0.44	0.228	3.53e-18	cDC1	Plp2
Ppm1m	2.53e-22	0.359175	0.496	0.272	4.53e-18	cDC1	Ppm1m
Cyp51	2.75e-22	0.383174	0.301	0.131	4.92e-18	cDC1	Cyp51
Knop1	3.02e-22	0.410566	0.5	0.286	5.42e-18	cDC1	Knop1
Alox5ap	3.27e-22	0.359026	0.933	0.856	5.86e-18	cDC1	Alox5ap
Fam49b	3.43e-22	0.408399	0.944	0.814	6.15e-18	cDC1	Fam49b
Prcp	4.76e-22	0.42881	0.786	0.601	8.53e-18	cDC1	Prcp
Cd52	4.76e-22	0.318834	0.996	0.995	8.53e-18	cDC1	Cd52
Lactb	4.8e-22	0.442127	0.478	0.271	8.6e-18	cDC1	Lactb
Eif3f	5.61e-22	0.382846	0.92	0.87	1.01e-17	cDC1	Eif3f
Exosc5	9.18e-22	0.38501	0.496	0.282	1.65e-17	cDC1	Exosc5
Ms4a4c	1.16e-21	0.436444	0.692	0.459	2.08e-17	cDC1	Ms4a4c
Arpc1b	1.35e-21	0.278385	0.978	0.974	2.43e-17	cDC1	Arpc1b
Eno1	1.75e-21	0.412028	0.873	0.721	3.13e-17	cDC1	Eno1
Fbl	2.1e-21	0.408499	0.766	0.525	3.77e-17	cDC1	Fbl
Hspa1a	2.95e-21	0.863196	0.632	0.44	5.29e-17	cDC1	Hspa1a
Anxa1	3.21e-21	0.34774	0.652	0.399	5.75e-17	cDC1	Anxa1
Emb	4.14e-21	0.368115	0.692	0.441	7.43e-17	cDC1	Emb
Gpr137b-ps	4.32e-21	0.296035	0.277	0.115	7.75e-17	cDC1	Gpr137b-ps
Acot7	4.59e-21	0.324093	0.362	0.179	8.23e-17	cDC1	Acot7
Rps15	4.67e-21	0.259989	0.989	0.99	8.38e-17	cDC1	Rps15
Eif5a	5.85e-21	0.375976	0.933	0.843	1.05e-16	cDC1	Eif5a
Arl6ip5	8.71e-21	0.481173	0.795	0.628	1.56e-16	cDC1	Arl6ip5
Runx3	1.15e-20	0.452498	0.518	0.312	2.06e-16	cDC1	Runx3
Baz1a	1.76e-20	0.46298	0.674	0.463	3.16e-16	cDC1	Baz1a
Gtpbp4	1.85e-20	0.379383	0.536	0.319	3.32e-16	cDC1	Gtpbp4
Eif3e	2.14e-20	0.404289	0.857	0.701	3.83e-16	cDC1	Eif3e
Il2rg	3.28e-20	0.405737	0.576	0.354	5.88e-16	cDC1	Il2rg
Snx20	3.63e-20	0.423487	0.663	0.472	6.5e-16	cDC1	Snx20
Rpl10a	4.03e-20	0.264878	0.978	0.968	7.23e-16	cDC1	Rpl10a
Stx7	4.42e-20	0.400587	0.797	0.619	7.92e-16	cDC1	Stx7
Eif3i	5.89e-20	0.403621	0.775	0.604	1.06e-15	cDC1	Eif3i
St3gal5	5.97e-20	0.325561	0.31	0.141	1.07e-15	cDC1	St3gal5
4930523C07Rik	6.98e-20	0.341551	0.31	0.143	1.25e-15	cDC1	4930523C07Rik
Coro1a	8.01e-20	0.353478	0.973	0.929	1.44e-15	cDC1	Coro1a
Naca	1.09e-19	0.307686	0.951	0.938	1.95e-15	cDC1	Naca
Mettl23	1.49e-19	0.33556	0.529	0.318	2.68e-15	cDC1	Mettl23
Rps26	2.19e-19	0.287303	0.971	0.964	3.93e-15	cDC1	Rps26
Flot1	2.3e-19	0.407671	0.509	0.313	4.13e-15	cDC1	Flot1
Mycbp2	3.46e-19	0.462653	0.788	0.621	6.2e-15	cDC1	Mycbp2
Pip4k2a	4.46e-19	0.408382	0.647	0.45	8e-15	cDC1	Pip4k2a
Il21r	4.51e-19	0.463087	0.536	0.337	8.08e-15	cDC1	Il21r
Ccdc88a	4.74e-19	0.494987	0.645	0.442	8.5e-15	cDC1	Ccdc88a
Sulf2	5e-19	0.329382	0.357	0.178	8.97e-15	cDC1	Sulf2
Dpy19l1	5.76e-19	0.319665	0.304	0.144	1.03e-14	cDC1	Dpy19l1
Dna2	9.95e-19	0.314455	0.319	0.154	1.78e-14	cDC1	Dna2
Mgl2	1.06e-18	1.21523	0.654	0.558	1.9e-14	cDC1	Mgl2
Rnf166	1.63e-18	0.300943	0.435	0.238	2.92e-14	cDC1	Rnf166
Hfe	1.67e-18	0.571995	0.636	0.469	2.99e-14	cDC1	Hfe
Arl8b	2.4e-18	0.404024	0.478	0.292	4.3e-14	cDC1	Arl8b
Selplg	2.46e-18	0.401012	0.815	0.655	4.41e-14	cDC1	Selplg
Ifitm3	2.95e-18	0.318412	0.987	0.965	5.28e-14	cDC1	Ifitm3
Ccdc12	3.52e-18	0.3775	0.871	0.769	6.3e-14	cDC1	Ccdc12
Rpl12	3.87e-18	0.295589	0.944	0.925	6.94e-14	cDC1	Rpl12
Dapp1	4.62e-18	0.341983	0.551	0.344	8.29e-14	cDC1	Dapp1
Gm8730	4.74e-18	0.365944	0.891	0.804	8.5e-14	cDC1	Gm8730
Ubl3	6.25e-18	0.368354	0.757	0.579	1.12e-13	cDC1	Ubl3
Nfkbie	6.76e-18	0.310071	0.371	0.192	1.21e-13	cDC1	Nfkbie
Sla	7.84e-18	0.38041	0.594	0.403	1.41e-13	cDC1	Sla
Ezr	8.98e-18	0.377911	0.52	0.322	1.61e-13	cDC1	Ezr
Plekha1	1.04e-17	0.37682	0.417	0.236	1.87e-13	cDC1	Plekha1
Rpl7a	1.1e-17	0.272128	0.967	0.947	1.97e-13	cDC1	Rpl7a
Wdfy4	1.25e-17	0.308264	0.4	0.21	2.23e-13	cDC1	Wdfy4
Psma7	1.79e-17	0.350699	0.92	0.802	3.22e-13	cDC1	Psma7
Tbc1d9	2.66e-17	0.273161	0.348	0.177	4.77e-13	cDC1	Tbc1d9
Cd741	2.67e-17	0.345887	1	0.996	4.79e-13	cDC1	Cd74
Spag9	3.79e-17	0.445298	0.569	0.377	6.8e-13	cDC1	Spag9
Rbm3	3.86e-17	0.390115	0.864	0.762	6.92e-13	cDC1	Rbm3
Me2	4.03e-17	0.297998	0.359	0.191	7.22e-13	cDC1	Me2
Ncbp3	4.11e-17	0.328273	0.342	0.178	7.37e-13	cDC1	Ncbp3
Uvrag	4.97e-17	0.416908	0.54	0.338	8.91e-13	cDC1	Uvrag
Ppp3r1	6.08e-17	0.2912	0.469	0.276	1.09e-12	cDC1	Ppp3r1
Unc119	6.84e-17	0.348446	0.491	0.296	1.23e-12	cDC1	Unc119
Akr7a5	6.91e-17	0.335702	0.422	0.25	1.24e-12	cDC1	Akr7a5
Tpm4	6.96e-17	0.398724	0.821	0.663	1.25e-12	cDC1	Tpm4
Dcaf12	1.29e-16	0.33177	0.422	0.243	2.32e-12	cDC1	Dcaf12
Gm9844	1.31e-16	0.28136	0.406	0.226	2.35e-12	cDC1	Gm9844
Ikbkb	2.32e-16	0.358667	0.665	0.466	4.16e-12	cDC1	Ikbkb
Ankrd44	2.66e-16	0.43468	0.614	0.419	4.77e-12	cDC1	Ankrd44
Itgb2	2.84e-16	0.427383	0.777	0.605	5.08e-12	cDC1	Itgb2
Arhgap9	2.9e-16	0.347861	0.569	0.387	5.2e-12	cDC1	Arhgap9
I830077J02Rik	3.93e-16	0.302784	0.324	0.163	7.05e-12	cDC1	I830077J02Rik
Hsd17b10	4.04e-16	0.378852	0.549	0.376	7.25e-12	cDC1	Hsd17b10
Eif3m	5.58e-16	0.349639	0.801	0.636	1e-11	cDC1	Eif3m
Slc38a1	5.88e-16	0.342309	0.353	0.193	1.05e-11	cDC1	Slc38a1
Dusp3	8.14e-16	0.350358	0.453	0.273	1.46e-11	cDC1	Dusp3
Set	9.61e-16	0.362755	0.862	0.728	1.72e-11	cDC1	Set
Btg2	9.74e-16	0.322429	0.846	0.689	1.75e-11	cDC1	Btg2
Gnb2l1	1.03e-15	0.267403	0.953	0.922	1.85e-11	cDC1	Gnb2l1
Actb	1.08e-15	0.433311	1	1	1.94e-11	cDC1	Actb
H13	1.1e-15	0.412142	0.723	0.551	1.97e-11	cDC1	H13
Relt	1.13e-15	0.259884	0.283	0.137	2.02e-11	cDC1	Relt
Pfn1	2.6e-15	0.263974	0.984	0.979	4.66e-11	cDC1	Pfn1
Gabarapl2	2.63e-15	0.365355	0.728	0.559	4.73e-11	cDC1	Gabarapl2
Prelid1	2.85e-15	0.33212	0.817	0.63	5.1e-11	cDC1	Prelid1
Psmd8	3.34e-15	0.376181	0.719	0.577	5.98e-11	cDC1	Psmd8
Hsp90ab1	3.54e-15	0.289473	0.975	0.946	6.34e-11	cDC1	Hsp90ab1
Rpl22	3.91e-15	0.270941	0.944	0.932	7e-11	cDC1	Rpl22
Med13l	4.49e-15	0.330109	0.382	0.218	8.05e-11	cDC1	Med13l
Junb	4.68e-15	0.252267	0.931	0.84	8.39e-11	cDC1	Junb
1700025G04Rik	5.05e-15	0.329764	0.489	0.303	9.05e-11	cDC1	1700025G04Rik
Hnrnpd	5.08e-15	0.354163	0.688	0.508	9.12e-11	cDC1	Hnrnpd
Apex1	5.15e-15	0.305256	0.464	0.285	9.24e-11	cDC1	Apex1
AI467606	6.32e-15	0.308978	0.304	0.16	1.13e-10	cDC1	AI467606
Rtn1	7.29e-15	0.279666	0.31	0.161	1.31e-10	cDC1	Rtn1
Ctnna1	7.51e-15	0.412666	0.576	0.394	1.35e-10	cDC1	Ctnna1
Sec61b	7.63e-15	0.349685	0.879	0.827	1.37e-10	cDC1	Sec61b
Rpl13-ps3	1.36e-14	0.33807	0.701	0.517	2.44e-10	cDC1	Rpl13-ps3
Il1b	1.61e-14	0.316096	0.734	0.583	2.89e-10	cDC1	Il1b
Lrrfip2	1.97e-14	0.314436	0.404	0.245	3.52e-10	cDC1	Lrrfip2
Lbh	2.28e-14	0.310989	0.533	0.354	4.08e-10	cDC1	Lbh
Rpl6l	2.54e-14	0.336437	0.85	0.724	4.56e-10	cDC1	Rpl6l
Msn	2.77e-14	0.273947	0.904	0.825	4.98e-10	cDC1	Msn
Prdx6	2.78e-14	0.438222	0.627	0.448	4.99e-10	cDC1	Prdx6
Sept9	2.81e-14	0.340928	0.467	0.295	5.03e-10	cDC1	Sept9
Cct5	3.25e-14	0.341756	0.808	0.662	5.82e-10	cDC1	Cct5
H2-DMb11	3.6e-14	0.375593	0.958	0.876	6.45e-10	cDC1	H2-DMb1
Arpc2	3.6e-14	0.254379	0.955	0.946	6.45e-10	cDC1	Arpc2
Slc35c2	3.88e-14	0.31739	0.359	0.206	6.95e-10	cDC1	Slc35c2
Ube2f	3.93e-14	0.31172	0.598	0.414	7.05e-10	cDC1	Ube2f
Socs3	4.52e-14	0.398437	0.643	0.474	8.11e-10	cDC1	Socs3
Pak2	7.65e-14	0.321013	0.681	0.487	1.37e-09	cDC1	Pak2
Slc1a5	8.79e-14	0.286486	0.353	0.2	1.58e-09	cDC1	Slc1a5
Fdps	8.92e-14	0.54914	0.357	0.21	1.6e-09	cDC1	Fdps
Csrnp1	9.12e-14	0.319019	0.326	0.177	1.64e-09	cDC1	Csrnp1
Pepd	9.59e-14	0.279782	0.478	0.304	1.72e-09	cDC1	Pepd
Nubp1	1.09e-13	0.317261	0.471	0.304	1.95e-09	cDC1	Nubp1
Anxa6	1.09e-13	0.334283	0.489	0.318	1.96e-09	cDC1	Anxa6
Myd88	1.26e-13	0.343933	0.475	0.312	2.25e-09	cDC1	Myd88
Senp6	1.95e-13	0.276011	0.44	0.275	3.5e-09	cDC1	Senp6
Psmb1	1.99e-13	0.273858	0.886	0.806	3.57e-09	cDC1	Psmb1
Cd2ap	2.02e-13	0.389592	0.578	0.412	3.63e-09	cDC1	Cd2ap
Rpl27-ps3	2.39e-13	0.323134	0.703	0.535	4.29e-09	cDC1	Rpl27-ps3
Taldo1	3.17e-13	0.27915	0.877	0.796	5.68e-09	cDC1	Taldo1
Arl2bp	3.54e-13	0.28908	0.339	0.196	6.34e-09	cDC1	Arl2bp
Tep1	3.54e-13	0.316893	0.592	0.418	6.36e-09	cDC1	Tep1
Fosl2	3.56e-13	0.280895	0.377	0.221	6.39e-09	cDC1	Fosl2
Purb	3.87e-13	0.276336	0.513	0.338	6.94e-09	cDC1	Purb
Jarid2	4.01e-13	0.328117	0.511	0.342	7.19e-09	cDC1	Jarid2
Nfkbid	4.15e-13	0.275727	0.373	0.217	7.44e-09	cDC1	Nfkbid
Tagln2	4.43e-13	0.390562	0.815	0.658	7.95e-09	cDC1	Tagln2
Def6	4.48e-13	0.2675	0.261	0.135	8.03e-09	cDC1	Def6
Arf6	4.88e-13	0.305882	0.779	0.605	8.75e-09	cDC1	Arf6
Eif3l	5e-13	0.293588	0.609	0.428	8.97e-09	cDC1	Eif3l
Adrbk2	8.08e-13	0.331221	0.533	0.351	1.45e-08	cDC1	Adrbk2
Psmd13	1.22e-12	0.287821	0.6	0.419	2.19e-08	cDC1	Psmd13
G3bp1	1.86e-12	0.296432	0.734	0.547	3.33e-08	cDC1	G3bp1
Spi1	1.98e-12	0.26378	0.938	0.897	3.54e-08	cDC1	Spi1
Nr4a1	2.07e-12	0.29787	0.395	0.236	3.7e-08	cDC1	Nr4a1
Isyna1	2.08e-12	0.256051	0.406	0.247	3.73e-08	cDC1	Isyna1
Eif3g	2.17e-12	0.328191	0.656	0.491	3.9e-08	cDC1	Eif3g
Hspa1b	2.3e-12	0.283845	0.295	0.16	4.13e-08	cDC1	Hspa1b
Polr2e	2.57e-12	0.313652	0.638	0.466	4.61e-08	cDC1	Polr2e
Ppdpf	2.76e-12	0.266683	0.473	0.31	4.96e-08	cDC1	Ppdpf
Rwdd1	2.83e-12	0.321218	0.627	0.472	5.07e-08	cDC1	Rwdd1
Hmha1	2.99e-12	0.364729	0.712	0.573	5.36e-08	cDC1	Hmha1
Asap1	3.5e-12	0.330994	0.589	0.41	6.27e-08	cDC1	Asap1
Cfl1	3.58e-12	0.256873	0.973	0.956	6.43e-08	cDC1	Cfl1
Zmiz2	3.68e-12	0.25081	0.395	0.244	6.6e-08	cDC1	Zmiz2
Id2	4.82e-12	0.360745	0.656	0.491	8.64e-08	cDC1	Id2
Arhgdib	5.34e-12	0.274005	0.902	0.846	9.57e-08	cDC1	Arhgdib
Bak1	5.5e-12	0.325818	0.487	0.342	9.86e-08	cDC1	Bak1
Nfam1	5.9e-12	0.255605	0.433	0.274	1.06e-07	cDC1	Nfam1
Nhp2	6e-12	0.269596	0.641	0.464	1.08e-07	cDC1	Nhp2
Cldnd1	6.19e-12	0.383382	0.48	0.328	1.11e-07	cDC1	Cldnd1
H2-Aa1	7.77e-12	0.294374	0.998	0.962	1.39e-07	cDC1	H2-Aa
Arpc5	7.83e-12	0.272764	0.935	0.872	1.4e-07	cDC1	Arpc5
Tnfrsf13b	7.91e-12	0.331544	0.464	0.313	1.42e-07	cDC1	Tnfrsf13b
Eva1b	9.18e-12	0.266381	0.433	0.276	1.65e-07	cDC1	Eva1b
Clec4b11	9.77e-12	0.335886	0.712	0.536	1.75e-07	cDC1	Clec4b1
Trpv2	1.32e-11	0.286416	0.375	0.231	2.36e-07	cDC1	Trpv2
Ifitm2	1.65e-11	0.274627	0.973	0.929	2.95e-07	cDC1	Ifitm2
Edem1	2.31e-11	0.324658	0.538	0.384	4.14e-07	cDC1	Edem1
Tomm20	2.77e-11	0.291491	0.766	0.627	4.97e-07	cDC1	Tomm20
Kdm6b	3.33e-11	0.401951	0.451	0.298	5.97e-07	cDC1	Kdm6b
Ybx3	4.07e-11	0.295201	0.328	0.2	7.3e-07	cDC1	Ybx3
Arhgdia	4.55e-11	0.276576	0.904	0.803	8.17e-07	cDC1	Arhgdia
Shisa5	5.29e-11	0.329087	0.866	0.78	9.49e-07	cDC1	Shisa5
Cd53	5.94e-11	0.329045	0.938	0.857	1.07e-06	cDC1	Cd53
Acaa1a	6.52e-11	0.26671	0.665	0.493	1.17e-06	cDC1	Acaa1a
Lrrfip1	7.13e-11	0.303399	0.634	0.481	1.28e-06	cDC1	Lrrfip1
Hnrnpa1	8e-11	0.28707	0.746	0.613	1.43e-06	cDC1	Hnrnpa1
Mkrn1	8.12e-11	0.296701	0.667	0.52	1.46e-06	cDC1	Mkrn1
Lsm6	8.33e-11	0.28513	0.645	0.484	1.49e-06	cDC1	Lsm6
Nudt21	8.77e-11	0.270758	0.571	0.398	1.57e-06	cDC1	Nudt21
Gars	8.91e-11	0.258823	0.377	0.244	1.6e-06	cDC1	Gars
Dnaja1	8.94e-11	0.285683	0.768	0.623	1.6e-06	cDC1	Dnaja1
Ankrd13a	1.01e-10	0.281917	0.391	0.258	1.82e-06	cDC1	Ankrd13a
Slk	1.22e-10	0.291073	0.433	0.288	2.19e-06	cDC1	Slk
Colgalt1	1.25e-10	0.285492	0.558	0.391	2.24e-06	cDC1	Colgalt1
Pgls	2.33e-10	0.283853	0.761	0.609	4.18e-06	cDC1	Pgls
Pak1	3.34e-10	0.278661	0.493	0.349	5.99e-06	cDC1	Pak1
Lsm4	3.52e-10	0.267724	0.737	0.577	6.3e-06	cDC1	Lsm4
Npm3	3.59e-10	0.283233	0.554	0.412	6.43e-06	cDC1	Npm3
Eif4h	4.19e-10	0.270779	0.674	0.537	7.52e-06	cDC1	Eif4h
Cysltr11	4.52e-10	0.33862	0.562	0.423	8.1e-06	cDC1	Cysltr1
Fmnl1	4.7e-10	0.252183	0.527	0.371	8.43e-06	cDC1	Fmnl1
Rpl9-ps6	5.54e-10	0.258122	0.562	0.406	9.93e-06	cDC1	Rpl9-ps6
Gpr137b	6.01e-10	0.271322	0.306	0.189	1.08e-05	cDC1	Gpr137b
Zfp706	6.47e-10	0.251543	0.77	0.635	1.16e-05	cDC1	Zfp706
Tax1bp3	7.15e-10	0.254843	0.496	0.35	1.28e-05	cDC1	Tax1bp3
Sf3b6	1.13e-09	0.256906	0.73	0.588	2.02e-05	cDC1	Sf3b6
Dnajc7	1.4e-09	0.303634	0.592	0.457	2.52e-05	cDC1	Dnajc7
Crlf2	1.49e-09	0.256427	0.688	0.53	2.68e-05	cDC1	Crlf2
Gm11808	1.61e-09	0.258861	0.853	0.766	2.88e-05	cDC1	Gm11808
Mbtd1	1.67e-09	0.253258	0.355	0.226	2.99e-05	cDC1	Mbtd1
Grb2	1.85e-09	0.275774	0.806	0.709	3.33e-05	cDC1	Grb2
Atp5f1	1.99e-09	0.25795	0.873	0.81	3.56e-05	cDC1	Atp5f1
Psmb3	2.06e-09	0.261949	0.826	0.724	3.7e-05	cDC1	Psmb3
Rel	2.32e-09	0.375515	0.522	0.385	4.17e-05	cDC1	Rel
Emc6	2.4e-09	0.290403	0.6	0.461	4.3e-05	cDC1	Emc6
Zfand5	3.54e-09	0.373144	0.708	0.587	6.35e-05	cDC1	Zfand5
Tmem173	4.22e-09	0.2625	0.496	0.364	7.56e-05	cDC1	Tmem173
Stxbp2	4.62e-09	0.253866	0.438	0.304	8.28e-05	cDC1	Stxbp2
Ddt	5.31e-09	0.400376	0.402	0.274	9.52e-05	cDC1	Ddt
Rpl22l1	6.47e-09	0.306045	0.888	0.839	0.000115959	cDC1	Rpl22l1
Rps27rt	7.87e-09	0.270222	0.855	0.794	0.000141206	cDC1	Rps27rt
Gltscr2	1.13e-08	0.258498	0.812	0.724	0.000202527	cDC1	Gltscr2
Gdi2	1.72e-08	0.289929	0.92	0.844	0.000309283	cDC1	Gdi2
Cyth41	1.91e-08	0.250204	0.837	0.727	0.000342254	cDC1	Cyth4
Bin2	2.18e-08	0.252839	0.654	0.517	0.000390987	cDC1	Bin2
Ccdc109b	4.75e-08	0.297124	0.652	0.544	0.000851251	cDC1	Ccdc109b
Limd2	5.54e-08	0.360171	0.712	0.646	0.000992834	cDC1	Limd2
Rap2a	6.04e-08	0.293278	0.35	0.241	0.00108285	cDC1	Rap2a
Cd48	1.07e-07	0.274055	0.817	0.75	0.00191095	cDC1	Cd48
Csf2rb	4.62e-07	0.27326	0.498	0.38	0.00828357	cDC1	Csf2rb
Akap13	4.86e-07	0.275078	0.763	0.639	0.0087089	cDC1	Akap13
Msmo1	5.86e-07	0.309444	0.281	0.185	0.0105099	cDC1	Msmo1
Etv3	1.07e-06	0.34675	0.408	0.303	0.0191271	cDC1	Etv3
Fos	4.55e-116	2.2227	0.906	0.594	8.16e-112	ISGhi Mac	Fos
Junb1	5.96e-106	1.50368	0.971	0.836	1.07e-101	ISGhi Mac	Junb
Egr1	2.71e-105	1.84696	0.7	0.272	4.86e-101	ISGhi Mac	Egr1
Nfkbiz	1.91e-102	1.6512	0.783	0.398	3.42e-98	ISGhi Mac	Nfkbiz
Btg21	2.95e-97	1.58356	0.923	0.681	5.29e-93	ISGhi Mac	Btg2
Zfp36	1.39e-88	1.42093	0.879	0.577	2.5e-84	ISGhi Mac	Zfp36
Ccl4	1.43e-85	2.54593	0.797	0.465	2.57e-81	ISGhi Mac	Ccl4
Atf3	4.92e-78	1.62552	0.691	0.331	8.83e-74	ISGhi Mac	Atf3
Slc15a3	5.02e-74	1.28705	0.857	0.564	9e-70	ISGhi Mac	Slc15a3
Jun	1.1e-67	1.68781	0.884	0.714	1.97e-63	ISGhi Mac	Jun
Ubc	3.73e-66	1.0033	0.957	0.898	6.69e-62	ISGhi Mac	Ubc
Ccl3	3.54e-65	2.11039	0.671	0.352	6.35e-61	ISGhi Mac	Ccl3
Cd83	6.64e-65	1.49355	0.638	0.305	1.19e-60	ISGhi Mac	Cd83
H3f3b	2.04e-63	0.83711	0.99	0.987	3.66e-59	ISGhi Mac	H3f3b
Socs31	1.43e-60	1.42942	0.756	0.462	2.57e-56	ISGhi Mac	Socs3
Dusp1	1.95e-60	1.1882	0.8	0.494	3.5e-56	ISGhi Mac	Dusp1
Klf6	3.05e-59	1.34901	0.85	0.656	5.47e-55	ISGhi Mac	Klf6
Nfkbia	1.85e-56	1.12644	0.865	0.676	3.31e-52	ISGhi Mac	Nfkbia
Rgs1	6.09e-55	1.64416	0.667	0.348	1.09e-50	ISGhi Mac	Rgs1
Ier5	2.14e-54	1.05147	0.853	0.717	3.85e-50	ISGhi Mac	Ier5
Ccl2	1.9e-53	1.5012	0.676	0.345	3.41e-49	ISGhi Mac	Ccl2
Cd14	1.73e-52	1.48154	0.843	0.628	3.1e-48	ISGhi Mac	Cd14
Kdm6b1	1.75e-52	1.06435	0.597	0.281	3.15e-48	ISGhi Mac	Kdm6b
Gadd45b	1.33e-50	0.824346	0.56	0.248	2.39e-46	ISGhi Mac	Gadd45b
Jund	4.93e-50	1.21821	0.918	0.778	8.85e-46	ISGhi Mac	Jund
Apoe1	1.03e-49	0.827476	1	0.98	1.84e-45	ISGhi Mac	Apoe
Ier21	2.63e-49	1.27708	0.754	0.521	4.71e-45	ISGhi Mac	Ier2
Ppp1r15a	6.59e-48	0.913907	0.585	0.283	1.18e-43	ISGhi Mac	Ppp1r15a
Pim11	6.64e-48	0.811403	0.874	0.649	1.19e-43	ISGhi Mac	Pim1
Skil	3.2e-44	0.951655	0.681	0.43	5.73e-40	ISGhi Mac	Skil
Ccrl2	4.89e-43	0.999925	0.534	0.256	8.77e-39	ISGhi Mac	Ccrl2
Ccl121	5.14e-43	1.60923	0.751	0.502	9.22e-39	ISGhi Mac	Ccl12
Fosb	5.68e-42	1.10963	0.384	0.145	1.02e-37	ISGhi Mac	Fosb
Ccnl1	8.1e-42	0.809415	0.797	0.62	1.45e-37	ISGhi Mac	Ccnl1
Tnf	6.67e-39	0.79482	0.333	0.114	1.2e-34	ISGhi Mac	Tnf
Il1b1	8.39e-38	0.995313	0.768	0.58	1.5e-33	ISGhi Mac	Il1b
Dusp2	3.63e-37	0.913976	0.37	0.141	6.5e-33	ISGhi Mac	Dusp2
AI6078731	4.02e-37	0.786291	0.768	0.563	7.21e-33	ISGhi Mac	AI607873
C3ar11	5.31e-37	0.646825	0.814	0.517	9.52e-33	ISGhi Mac	C3ar1
Ifrd1	5.67e-36	0.913155	0.481	0.247	1.02e-31	ISGhi Mac	Ifrd1
Ms4a71	1.74e-35	0.670368	0.85	0.583	3.12e-31	ISGhi Mac	Ms4a7
Cd86	1.85e-35	0.809042	0.679	0.443	3.32e-31	ISGhi Mac	Cd86
C1qc1	7.76e-33	0.622639	0.983	0.828	1.39e-28	ISGhi Mac	C1qc
Sepp11	7e-32	0.625955	0.94	0.811	1.25e-27	ISGhi Mac	Sepp1
C1qa1	1.03e-31	0.624024	0.988	0.874	1.85e-27	ISGhi Mac	C1qa
Cxcl2	9.04e-31	0.886354	0.527	0.303	1.62e-26	ISGhi Mac	Cxcl2
Ifit2	8.23e-30	1.15747	0.292	0.11	1.48e-25	ISGhi Mac	Ifit2
Cxcl10	2.33e-29	1.94385	0.278	0.102	4.17e-25	ISGhi Mac	Cxcl10
C1qb1	8.36e-29	0.57032	0.99	0.896	1.5e-24	ISGhi Mac	C1qb
Ctsc1	9.48e-28	0.520521	0.998	0.928	1.7e-23	ISGhi Mac	Ctsc
Cdkn1a	1.01e-27	0.903879	0.628	0.415	1.82e-23	ISGhi Mac	Cdkn1a
Trf1	3.01e-27	0.634342	0.874	0.708	5.4e-23	ISGhi Mac	Trf
Cd721	8.85e-27	0.5575	0.86	0.644	1.59e-22	ISGhi Mac	Cd72
Fcgr41	1.16e-26	0.606801	0.792	0.546	2.08e-22	ISGhi Mac	Fcgr4
Rhob	2.03e-26	0.860303	0.457	0.257	3.64e-22	ISGhi Mac	Rhob
Fcgr11	2.16e-26	0.711666	0.814	0.635	3.88e-22	ISGhi Mac	Fcgr1
Rasgef1b	2.54e-26	0.562462	0.285	0.111	4.56e-22	ISGhi Mac	Rasgef1b
Slc3a2	2.75e-26	0.734915	0.715	0.575	4.94e-22	ISGhi Mac	Slc3a2
Neat1	4.12e-26	1.0077	0.814	0.721	7.38e-22	ISGhi Mac	Neat1
Adap2os1	4.79e-26	0.533567	0.713	0.475	8.6e-22	ISGhi Mac	Adap2os
Ier3	1.67e-25	0.703784	0.524	0.316	2.99e-21	ISGhi Mac	Ier3
Itm2b1	2.05e-25	0.377111	0.998	0.994	3.68e-21	ISGhi Mac	Itm2b
Fyb1	3.32e-25	0.425605	0.959	0.796	5.96e-21	ISGhi Mac	Fyb
Iigp11	3.54e-25	0.898799	0.331	0.143	6.34e-21	ISGhi Mac	Iigp1
Pnrc1	6.96e-25	0.575206	0.655	0.476	1.25e-20	ISGhi Mac	Pnrc1
Ppp1r10	8.58e-24	0.66459	0.498	0.312	1.54e-19	ISGhi Mac	Ppp1r10
Cxcl161	1.28e-23	0.507072	0.899	0.744	2.3e-19	ISGhi Mac	Cxcl16
Marcksl1	1.31e-23	0.617233	0.72	0.551	2.35e-19	ISGhi Mac	Marcksl1
Ifi2041	1.53e-23	0.890777	0.684	0.527	2.74e-19	ISGhi Mac	Ifi204
Lgmn1	1.71e-23	0.429071	0.954	0.818	3.06e-19	ISGhi Mac	Lgmn
Cybb1	4.21e-23	0.486175	0.925	0.818	7.56e-19	ISGhi Mac	Cybb
Vcam1	3.15e-22	0.918055	0.331	0.153	5.65e-18	ISGhi Mac	Vcam1
Ccl71	4.36e-22	1.41468	0.495	0.306	7.82e-18	ISGhi Mac	Ccl7
Adgre11	6.99e-22	0.585119	0.787	0.6	1.25e-17	ISGhi Mac	Adgre1
Ifit3	1.02e-21	1.37599	0.384	0.21	1.82e-17	ISGhi Mac	Ifit3
Mafb1	1.06e-21	0.823034	0.676	0.502	1.9e-17	ISGhi Mac	Mafb
Tnfaip3	1.7e-21	0.473676	0.295	0.128	3.05e-17	ISGhi Mac	Tnfaip3
Malat11	3.31e-21	0.348678	1	1	5.94e-17	ISGhi Mac	Malat1
Arid5a	4.44e-21	0.544008	0.338	0.17	7.97e-17	ISGhi Mac	Arid5a
Ctsb1	6.51e-21	0.305185	0.981	0.957	1.17e-16	ISGhi Mac	Ctsb
Lilra51	8.75e-21	0.469217	0.556	0.325	1.57e-16	ISGhi Mac	Lilra5
Sdc4	8.82e-21	0.910033	0.57	0.41	1.58e-16	ISGhi Mac	Sdc4
Csf1r1	1.16e-20	0.434022	0.918	0.782	2.08e-16	ISGhi Mac	Csf1r
Aif11	4.11e-20	0.410007	0.947	0.848	7.38e-16	ISGhi Mac	Aif1
Adap21	1.28e-19	0.51226	0.63	0.435	2.3e-15	ISGhi Mac	Adap2
Gpr651	1.31e-19	0.583619	0.623	0.445	2.35e-15	ISGhi Mac	Gpr65
Ly861	1.93e-19	0.402817	0.918	0.845	3.47e-15	ISGhi Mac	Ly86
C5ar1	7.93e-19	0.514446	0.686	0.471	1.42e-14	ISGhi Mac	C5ar1
Cd811	1.1e-18	0.386628	0.928	0.815	1.97e-14	ISGhi Mac	Cd81
Lair11	1.18e-18	0.479701	0.732	0.554	2.11e-14	ISGhi Mac	Lair1
Cx3cr11	1.49e-18	0.372525	0.886	0.692	2.67e-14	ISGhi Mac	Cx3cr1
Ifit1	1.88e-18	1.00669	0.258	0.118	3.38e-14	ISGhi Mac	Ifit1
Lacc11	2.2e-18	0.559894	0.577	0.409	3.95e-14	ISGhi Mac	Lacc1
Ehd41	2.88e-18	0.428708	0.819	0.709	5.16e-14	ISGhi Mac	Ehd4
Nfe2l2	8.66e-18	0.573699	0.686	0.559	1.55e-13	ISGhi Mac	Nfe2l2
Pou2f21	1.06e-17	0.558146	0.737	0.595	1.91e-13	ISGhi Mac	Pou2f2
Birc3	1.1e-17	0.556371	0.466	0.301	1.97e-13	ISGhi Mac	Birc3
Asph	1.21e-17	0.807749	0.473	0.324	2.17e-13	ISGhi Mac	Asph
Kctd12	1.5e-17	0.655618	0.751	0.654	2.69e-13	ISGhi Mac	Kctd12
Rab20	1.57e-17	0.604032	0.362	0.207	2.81e-13	ISGhi Mac	Rab20
Tgif1	1.73e-17	0.565903	0.425	0.272	3.11e-13	ISGhi Mac	Tgif1
Mcl1	2.14e-17	0.477418	0.807	0.731	3.84e-13	ISGhi Mac	Mcl1
Stap1	3.13e-17	0.653931	0.488	0.331	5.62e-13	ISGhi Mac	Stap1
Sdcbp	3.97e-17	0.381561	0.906	0.889	7.12e-13	ISGhi Mac	Sdcbp
Tmcc31	9.22e-17	0.419734	0.536	0.346	1.65e-12	ISGhi Mac	Tmcc3
Ddx5	1.42e-16	0.336419	0.954	0.957	2.54e-12	ISGhi Mac	Ddx5
Cited21	2.41e-16	0.919674	0.568	0.44	4.31e-12	ISGhi Mac	Cited2
Serinc31	2.5e-16	0.347705	0.874	0.766	4.48e-12	ISGhi Mac	Serinc3
Axl1	3.1e-16	0.398538	0.725	0.535	5.56e-12	ISGhi Mac	Axl
Tlr2	6.17e-16	0.592955	0.519	0.38	1.11e-11	ISGhi Mac	Tlr2
Clk1	6.71e-16	0.494871	0.655	0.529	1.2e-11	ISGhi Mac	Clk1
Rsad2	1.12e-15	1.2261	0.258	0.129	2.01e-11	ISGhi Mac	Rsad2
Pydc41	2.33e-15	0.484174	0.384	0.226	4.17e-11	ISGhi Mac	Pydc4
Casp4	2.71e-15	0.400488	0.319	0.169	4.87e-11	ISGhi Mac	Casp4
Gm49551	2.89e-15	0.497785	0.374	0.218	5.18e-11	ISGhi Mac	Gm4955
Lilr4b	6.01e-15	0.526546	0.541	0.4	1.08e-10	ISGhi Mac	Lilr4b
Ctss1	7.67e-15	0.288343	1	0.987	1.38e-10	ISGhi Mac	Ctss
Mt1	9.24e-15	0.649379	0.85	0.777	1.66e-10	ISGhi Mac	Mt1
Mgp	1.08e-14	0.469249	0.563	0.418	1.94e-10	ISGhi Mac	Mgp
Rrbp11	1.28e-14	0.322166	0.942	0.911	2.29e-10	ISGhi Mac	Rrbp1
Bst21	1.39e-14	0.437664	0.85	0.784	2.5e-10	ISGhi Mac	Bst2
Slfn51	1.49e-14	0.581659	0.469	0.324	2.66e-10	ISGhi Mac	Slfn5
Lst11	2.46e-14	0.320174	0.937	0.845	4.41e-10	ISGhi Mac	Lst1
Rgl1	2.6e-14	0.390167	0.28	0.144	4.66e-10	ISGhi Mac	Rgl1
Irf71	2.67e-14	0.795031	0.609	0.481	4.79e-10	ISGhi Mac	Irf7
Neurl3	3.23e-14	0.548326	0.536	0.405	5.8e-10	ISGhi Mac	Neurl3
H2-K11	6.85e-14	0.295461	0.983	0.978	1.23e-09	ISGhi Mac	H2-K1
Rel1	7.96e-14	0.4938	0.531	0.385	1.43e-09	ISGhi Mac	Rel
Marcks1	7.96e-14	0.290722	0.918	0.851	1.43e-09	ISGhi Mac	Marcks
Zfand51	1.08e-13	0.473279	0.676	0.592	1.94e-09	ISGhi Mac	Zfand5
Map3k8	1.14e-13	0.418516	0.341	0.205	2.05e-09	ISGhi Mac	Map3k8
Gm42418	3.06e-13	0.337593	0.857	0.825	5.49e-09	ISGhi Mac	Gm42418
AW1120101	3.37e-13	0.503012	0.812	0.699	6.04e-09	ISGhi Mac	AW112010
Creb5	3.68e-13	0.424976	0.444	0.295	6.6e-09	ISGhi Mac	Creb5
Lamp2	4.1e-13	0.359885	0.826	0.759	7.36e-09	ISGhi Mac	Lamp2
Ccr51	4.23e-13	0.41888	0.708	0.582	7.59e-09	ISGhi Mac	Ccr5
Srsf5	4.65e-13	0.365877	0.787	0.718	8.35e-09	ISGhi Mac	Srsf5
Csrnp11	5.68e-13	0.328814	0.316	0.18	1.02e-08	ISGhi Mac	Csrnp1
Isg15	7.4e-13	1.27145	0.514	0.411	1.33e-08	ISGhi Mac	Isg15
Hspa5	8.84e-13	0.411941	0.899	0.867	1.58e-08	ISGhi Mac	Hspa5
Fcgr2b1	1.24e-12	0.348417	0.889	0.78	2.22e-08	ISGhi Mac	Fcgr2b
Fcgr31	1.99e-12	0.340479	0.901	0.798	3.58e-08	ISGhi Mac	Fcgr3
Rnf2131	2.2e-12	0.408085	0.454	0.312	3.94e-08	ISGhi Mac	Rnf213
Arl5c	2.45e-12	0.633476	0.338	0.204	4.39e-08	ISGhi Mac	Arl5c
Ets2	2.88e-12	0.308328	0.271	0.147	5.16e-08	ISGhi Mac	Ets2
Scimp1	3.17e-12	0.436916	0.575	0.443	5.68e-08	ISGhi Mac	Scimp
Gbp71	3.53e-12	0.448626	0.379	0.245	6.34e-08	ISGhi Mac	Gbp7
Phf11d	3.83e-12	0.722216	0.406	0.286	6.86e-08	ISGhi Mac	Phf11d
Vmp1	5.18e-12	0.407901	0.638	0.545	9.29e-08	ISGhi Mac	Vmp1
Ifi2031	7.21e-12	0.589523	0.64	0.551	1.29e-07	ISGhi Mac	Ifi203
P2rx41	7.68e-12	0.40652	0.647	0.534	1.38e-07	ISGhi Mac	P2rx4
Sat1	8.13e-12	0.457976	0.915	0.914	1.46e-07	ISGhi Mac	Sat1
H2-Eb11	8.43e-12	0.304366	0.998	0.951	1.51e-07	ISGhi Mac	H2-Eb1
Bcl2a1b	1.51e-11	0.38284	0.848	0.755	2.71e-07	ISGhi Mac	Bcl2a1b
Mob3c	1.53e-11	0.359897	0.304	0.178	2.75e-07	ISGhi Mac	Mob3c
Mrc11	1.54e-11	0.36322	0.659	0.509	2.76e-07	ISGhi Mac	Mrc1
Fgl2	1.58e-11	0.642093	0.655	0.553	2.82e-07	ISGhi Mac	Fgl2
Srgap21	1.73e-11	0.395312	0.423	0.291	3.1e-07	ISGhi Mac	Srgap2
Mnda	1.77e-11	0.688274	0.502	0.375	3.18e-07	ISGhi Mac	Mnda
Gatm1	2.06e-11	0.363818	0.71	0.598	3.7e-07	ISGhi Mac	Gatm
Hexb1	2.09e-11	0.312857	0.889	0.824	3.74e-07	ISGhi Mac	Hexb
Tra2b	2.1e-11	0.412733	0.739	0.662	3.77e-07	ISGhi Mac	Tra2b
Oasl21	2.54e-11	0.489059	0.519	0.403	4.55e-07	ISGhi Mac	Oasl2
Frmd4b1	2.59e-11	0.366402	0.529	0.393	4.64e-07	ISGhi Mac	Frmd4b
Tiparp	3.41e-11	0.447977	0.3	0.183	6.12e-07	ISGhi Mac	Tiparp
Irf1	3.66e-11	0.547737	0.411	0.288	6.56e-07	ISGhi Mac	Irf1
Cd40	4.07e-11	0.429668	0.309	0.189	7.3e-07	ISGhi Mac	Cd40
H2-T231	4.41e-11	0.387197	0.676	0.579	7.91e-07	ISGhi Mac	H2-T23
Runx11	5.68e-11	0.468948	0.599	0.496	1.02e-06	ISGhi Mac	Runx1
Tmem176b1	6.56e-11	0.252264	0.971	0.908	1.18e-06	ISGhi Mac	Tmem176b
Itgb51	6.76e-11	0.330151	0.599	0.449	1.21e-06	ISGhi Mac	Itgb5
Hpgds1	7.98e-11	0.272855	0.502	0.336	1.43e-06	ISGhi Mac	Hpgds
Sowahc	1.42e-10	0.407136	0.302	0.19	2.55e-06	ISGhi Mac	Sowahc
Spred1	1.56e-10	0.390177	0.399	0.283	2.79e-06	ISGhi Mac	Spred1
Timp21	1.91e-10	0.341255	0.601	0.47	3.43e-06	ISGhi Mac	Timp2
Tgfbr11	1.96e-10	0.399364	0.551	0.428	3.52e-06	ISGhi Mac	Tgfbr1
Tanc21	2.42e-10	0.329012	0.283	0.162	4.34e-06	ISGhi Mac	Tanc2
Lpcat21	3.38e-10	0.395032	0.616	0.499	6.06e-06	ISGhi Mac	Lpcat2
Nfxl11	5.71e-10	0.288946	0.309	0.189	1.02e-05	ISGhi Mac	Nfxl1
Rtp41	7.44e-10	0.46344	0.563	0.459	1.33e-05	ISGhi Mac	Rtp4
Mndal1	8.54e-10	0.463918	0.691	0.628	1.53e-05	ISGhi Mac	Mndal
Mef2c1	8.63e-10	0.340936	0.705	0.602	1.55e-05	ISGhi Mac	Mef2c
Rsrc2	9.28e-10	0.366703	0.623	0.536	1.66e-05	ISGhi Mac	Rsrc2
Picalm	9.87e-10	0.421305	0.703	0.648	1.77e-05	ISGhi Mac	Picalm
St3gal61	1.4e-09	0.360474	0.391	0.264	2.51e-05	ISGhi Mac	St3gal6
Lgals3bp1	1.47e-09	0.395067	0.563	0.475	2.64e-05	ISGhi Mac	Lgals3bp
Plek	1.5e-09	0.32441	0.667	0.59	2.69e-05	ISGhi Mac	Plek
Ifih1	1.51e-09	0.476064	0.333	0.222	2.71e-05	ISGhi Mac	Ifih1
Man1a1	1.71e-09	0.352216	0.425	0.314	3.08e-05	ISGhi Mac	Man1a
Basp1	2.32e-09	0.334758	0.722	0.632	4.15e-05	ISGhi Mac	Basp1
Ms4a6b1	2.63e-09	0.336572	0.787	0.691	4.72e-05	ISGhi Mac	Ms4a6b
Susd6	2.65e-09	0.36769	0.444	0.33	4.75e-05	ISGhi Mac	Susd6
Dnajb1	2.83e-09	0.531817	0.319	0.221	5.08e-05	ISGhi Mac	Dnajb1
Ophn11	3.31e-09	0.311038	0.292	0.18	5.93e-05	ISGhi Mac	Ophn1
Eif2ak2	3.34e-09	0.353473	0.382	0.27	5.99e-05	ISGhi Mac	Eif2ak2
Slc11a11	3.58e-09	0.309209	0.531	0.394	6.43e-05	ISGhi Mac	Slc11a1
Tor1aip1	3.81e-09	0.36688	0.671	0.607	6.83e-05	ISGhi Mac	Tor1aip1
Hivep21	3.97e-09	0.415188	0.399	0.291	7.11e-05	ISGhi Mac	Hivep2
Igtp	3.98e-09	0.358359	0.312	0.204	7.14e-05	ISGhi Mac	Igtp
Gm49511	4.48e-09	0.350132	0.254	0.146	8.03e-05	ISGhi Mac	Gm4951
Dst1	5.73e-09	0.294825	0.302	0.189	0.00010276	ISGhi Mac	Dst
Klf2	6.36e-09	0.458675	0.524	0.425	0.000114058	ISGhi Mac	Klf2
Mmp14	6.85e-09	0.374423	0.336	0.229	0.000122855	ISGhi Mac	Mmp14
Grn1	1.18e-08	0.257046	0.928	0.88	0.000211167	ISGhi Mac	Grn
Aoah1	1.3e-08	0.299712	0.268	0.164	0.0002324	ISGhi Mac	Aoah
Lilrb4a	1.49e-08	0.255026	0.742	0.628	0.000267009	ISGhi Mac	Lilrb4a
Gadd45g	1.61e-08	0.580017	0.379	0.279	0.000288723	ISGhi Mac	Gadd45g
Cdk6	2.02e-08	0.359386	0.437	0.325	0.000363082	ISGhi Mac	Cdk6
Rnf19b	2.73e-08	0.314652	0.316	0.215	0.000489488	ISGhi Mac	Rnf19b
Cttnbp2nl1	2.86e-08	0.337113	0.418	0.317	0.000512579	ISGhi Mac	Cttnbp2nl
Zmynd151	3.1e-08	0.270253	0.35	0.232	0.000556638	ISGhi Mac	Zmynd15
Tor3a1	4.29e-08	0.379259	0.473	0.376	0.000769949	ISGhi Mac	Tor3a
Tcf41	4.78e-08	0.317519	0.51	0.413	0.000856893	ISGhi Mac	Tcf4
Dclre1c1	5.25e-08	0.271825	0.283	0.181	0.000940615	ISGhi Mac	Dclre1c
Impact	7.2e-08	0.425767	0.295	0.201	0.00129149	ISGhi Mac	Impact
Nfkbid1	8.42e-08	0.330851	0.324	0.225	0.00150936	ISGhi Mac	Nfkbid
Znfx11	9.8e-08	0.34345	0.343	0.246	0.00175777	ISGhi Mac	Znfx1
Apobec11	1.09e-07	0.277798	0.621	0.503	0.0019622	ISGhi Mac	Apobec1
Sash1	1.3e-07	0.361005	0.271	0.176	0.0023259	ISGhi Mac	Sash1
Igf11	1.3e-07	0.276588	0.263	0.16	0.00233354	ISGhi Mac	Igf1
Tagap	1.37e-07	0.411166	0.304	0.209	0.00245318	ISGhi Mac	Tagap
H2-Q4	1.45e-07	0.353243	0.454	0.36	0.00259286	ISGhi Mac	H2-Q4
Pcf11	1.83e-07	0.306205	0.287	0.193	0.00328748	ISGhi Mac	Pcf11
Nlrp3	2.68e-07	0.300565	0.258	0.17	0.00481453	ISGhi Mac	Nlrp3
Stat2	2.72e-07	0.329974	0.295	0.197	0.00488098	ISGhi Mac	Stat2
Clec4a11	3.03e-07	0.264881	0.691	0.586	0.00544097	ISGhi Mac	Clec4a1
Lifr1	3.22e-07	0.279073	0.391	0.287	0.00577955	ISGhi Mac	Lifr
Rasa4	3.7e-07	0.341467	0.343	0.245	0.00664229	ISGhi Mac	Rasa4
Klra2	3.72e-07	0.355673	0.466	0.362	0.00667958	ISGhi Mac	Klra2
Tob2	3.98e-07	0.337415	0.314	0.228	0.00712865	ISGhi Mac	Tob2
Gas61	4.01e-07	0.307397	0.314	0.212	0.00719701	ISGhi Mac	Gas6
Clic4	4.21e-07	0.401119	0.493	0.423	0.00754808	ISGhi Mac	Clic4
Parp141	4.94e-07	0.501711	0.459	0.382	0.00885375	ISGhi Mac	Parp14
Ifi47	5.09e-07	0.506907	0.384	0.303	0.00912193	ISGhi Mac	Ifi47
Spty2d1	6.89e-07	0.359203	0.283	0.202	0.0123474	ISGhi Mac	Spty2d1
Pyhin1	7.37e-07	0.549826	0.449	0.383	0.0132176	ISGhi Mac	Pyhin1
Frmd4a	7.85e-07	0.310842	0.297	0.21	0.0140746	ISGhi Mac	Frmd4a
Jmjd1c	8.16e-07	0.345195	0.51	0.442	0.0146313	ISGhi Mac	Jmjd1c
Phlda1	8.74e-07	0.576767	0.258	0.175	0.0156753	ISGhi Mac	Phlda1
Trafd1	9.22e-07	0.39038	0.473	0.401	0.016538	ISGhi Mac	Trafd1
Ptger4	9.91e-07	0.34867	0.355	0.269	0.017774	ISGhi Mac	Ptger4
Cflar	1.06e-06	0.333411	0.44	0.362	0.0189214	ISGhi Mac	Cflar
Il10rb1	1.15e-06	0.263639	0.681	0.617	0.0205694	ISGhi Mac	Il10rb
Ly6a1	1.26e-06	0.404413	0.715	0.677	0.0225472	ISGhi Mac	Ly6a
Gm265221	1.44e-06	0.534364	0.43	0.335	0.0257677	ISGhi Mac	Gm26522
Tgfbr21	1.98e-06	0.308227	0.449	0.363	0.0355283	ISGhi Mac	Tgfbr2
Atp2b11	2.85e-06	0.272101	0.739	0.703	0.0511697	ISGhi Mac	Atp2b1
Lpar61	3.07e-06	0.364465	0.454	0.37	0.0549648	ISGhi Mac	Lpar6
Acp21	3.42e-06	0.269751	0.35	0.259	0.0614168	ISGhi Mac	Acp2
Gas71	3.52e-06	0.289666	0.42	0.322	0.0631903	ISGhi Mac	Gas7
H2-Q7	3.73e-06	0.311784	0.512	0.426	0.0668488	ISGhi Mac	H2-Q7
Trim30a1	4.62e-06	0.395243	0.597	0.571	0.0828787	ISGhi Mac	Trim30a
Mat2a	5.36e-06	0.390752	0.524	0.475	0.0961969	ISGhi Mac	Mat2a
Slamf91	6.3e-06	0.259578	0.662	0.604	0.112985	ISGhi Mac	Slamf9
9930111J21Rik21	6.5e-06	0.256319	0.51	0.429	0.116612	ISGhi Mac	9930111J21Rik2
Xaf11	6.93e-06	0.352097	0.44	0.37	0.124187	ISGhi Mac	Xaf1
Ddx58	7.33e-06	0.310455	0.273	0.194	0.131527	ISGhi Mac	Ddx58
Pea15a	7.83e-06	0.279601	0.558	0.499	0.140358	ISGhi Mac	Pea15a
Arf4	7.87e-06	0.268065	0.623	0.571	0.141066	ISGhi Mac	Arf4
Hpgd1	8.13e-06	0.254353	0.399	0.293	0.145806	ISGhi Mac	Hpgd
Zfhx31	8.64e-06	0.254204	0.44	0.354	0.15492	ISGhi Mac	Zfhx3
Herc6	8.88e-06	0.418199	0.283	0.208	0.159174	ISGhi Mac	Herc6
Tmem106a1	1.03e-05	0.280573	0.553	0.493	0.184605	ISGhi Mac	Tmem106a
Nrros	1.08e-05	0.276003	0.662	0.613	0.193351	ISGhi Mac	Nrros
Slfn81	1.25e-05	0.30629	0.324	0.243	0.223925	ISGhi Mac	Slfn8
Ccnd21	1.26e-05	0.391836	0.519	0.434	0.226017	ISGhi Mac	Ccnd2
Trim25	1.31e-05	0.266283	0.283	0.203	0.23503	ISGhi Mac	Trim25
Lcp2	1.38e-05	0.282367	0.43	0.364	0.248288	ISGhi Mac	Lcp2
Stat11	1.48e-05	0.398679	0.577	0.539	0.266034	ISGhi Mac	Stat1
Rab7b	1.66e-05	0.280749	0.481	0.402	0.297611	ISGhi Mac	Rab7b
Irf2bp2	1.7e-05	0.296679	0.49	0.422	0.305172	ISGhi Mac	Irf2bp2
Sp100	1.93e-05	0.345076	0.618	0.588	0.346794	ISGhi Mac	Sp100
Mbnl2	2.1e-05	0.26743	0.529	0.471	0.375786	ISGhi Mac	Mbnl2
H2-T22	2.51e-05	0.312616	0.502	0.444	0.450405	ISGhi Mac	H2-T22
Id3	2.61e-05	0.313571	0.268	0.198	0.468078	ISGhi Mac	Id3
Gm6377	2.82e-05	0.339005	0.287	0.218	0.506474	ISGhi Mac	Gm6377
Wsb1	3.06e-05	0.305327	0.447	0.385	0.548286	ISGhi Mac	Wsb1
Trib1	3.57e-05	0.34409	0.36	0.292	0.639565	ISGhi Mac	Trib1
Milr1	3.68e-05	0.330105	0.459	0.404	0.66018	ISGhi Mac	Milr1
Daxx	3.97e-05	0.290426	0.287	0.223	0.712633	ISGhi Mac	Daxx
Cfh1	4.1e-05	0.344025	0.418	0.338	0.734459	ISGhi Mac	Cfh
Sqstm1	4.2e-05	0.385526	0.464	0.426	0.753675	ISGhi Mac	Sqstm1
Snx18	5.52e-05	0.257981	0.309	0.238	0.990003	ISGhi Mac	Snx18
Pik3r1	5.56e-05	0.375394	0.435	0.373	0.996748	ISGhi Mac	Pik3r1
Clec2d1	5.84e-05	0.300403	0.493	0.43	1	ISGhi Mac	Clec2d
Apobec31	6.73e-05	0.278906	0.645	0.595	1	ISGhi Mac	Apobec3
Smagp1	6.9e-05	0.256485	0.384	0.308	1	ISGhi Mac	Smagp
Bcl2a1a	7.19e-05	0.300488	0.519	0.451	1	ISGhi Mac	Bcl2a1a
Ndel1	7.66e-05	0.271396	0.374	0.312	1	ISGhi Mac	Ndel1
Trim30d	8.44e-05	0.262127	0.319	0.246	1	ISGhi Mac	Trim30d
Irgm1	8.94e-05	0.296167	0.302	0.238	1	ISGhi Mac	Irgm1
Etv31	9.15e-05	0.261067	0.382	0.308	1	ISGhi Mac	Etv3
Mef2a	9.3e-05	0.293698	0.638	0.603	1	ISGhi Mac	Mef2a
Zfos11	9.49e-05	0.287	0.522	0.48	1	ISGhi Mac	Zfos1
Fam46a	0.000107078	0.321041	0.56	0.5	1	ISGhi Mac	Fam46a
Zfp36l1	0.000129238	0.43488	0.647	0.632	1	ISGhi Mac	Zfp36l1
Zbp11	0.000160172	0.398572	0.469	0.427	1	ISGhi Mac	Zbp1
Dhx58	0.000173468	0.257072	0.254	0.193	1	ISGhi Mac	Dhx58
Tra2a	0.000177352	0.299815	0.57	0.541	1	ISGhi Mac	Tra2a
Eif1a	0.000177771	0.281005	0.432	0.375	1	ISGhi Mac	Eif1a
Nampt	0.000200816	0.268921	0.36	0.306	1	ISGhi Mac	Nampt
Nr3c1	0.000203714	0.251909	0.425	0.374	1	ISGhi Mac	Nr3c1
Nufip2	0.000245851	0.27804	0.256	0.196	1	ISGhi Mac	Nufip2
Cd381	0.000252124	0.2536	0.333	0.268	1	ISGhi Mac	Cd38
Gbp31	0.000267393	0.252347	0.348	0.28	1	ISGhi Mac	Gbp3
Mdfic	0.000295703	0.269059	0.357	0.304	1	ISGhi Mac	Mdfic
Clec12a1	0.000316372	0.297757	0.739	0.704	1	ISGhi Mac	Clec12a
Mt2	0.000325021	0.318515	0.329	0.267	1	ISGhi Mac	Mt2
Metrnl	0.000341742	0.277796	0.664	0.63	1	ISGhi Mac	Metrnl
Fndc3a	0.000431163	0.318692	0.321	0.267	1	ISGhi Mac	Fndc3a
Lcp1	0.000511808	0.280253	0.93	0.936	1	ISGhi Mac	Lcp1
Slc29a31	0.000878927	0.257264	0.396	0.347	1	ISGhi Mac	Slc29a3
Samd9l	0.000958895	0.32117	0.406	0.357	1	ISGhi Mac	Samd9l
Ubap2l	0.00098174	0.250454	0.534	0.508	1	ISGhi Mac	Ubap2l
Herpud1	0.00103853	0.341806	0.473	0.438	1	ISGhi Mac	Herpud1
Slamf71	0.00153212	0.289533	0.476	0.422	1	ISGhi Mac	Slamf7
Zc3hav1	0.00174461	0.251558	0.401	0.362	1	ISGhi Mac	Zc3hav1
Arl4c	0.0048723	0.262611	0.536	0.53	1	ISGhi Mac	Arl4c
Gbp2	0.00665206	0.312082	0.309	0.258	1	ISGhi Mac	Gbp2
Ube2l6	0.00707073	0.261685	0.338	0.305	1	ISGhi Mac	Ube2l6
Phf11b	0.00942377	0.484863	0.592	0.607	1	ISGhi Mac	Phf11b
Arg1	1.43e-144	2.60633	0.341	0.02	2.56e-140	Arg1+ Mono	Arg1
Ecm1	1.42e-129	1.38916	0.576	0.095	2.55e-125	Arg1+ Mono	Ecm1
Gapdh	8.5e-113	1.31837	1	0.885	1.52e-108	Arg1+ Mono	Gapdh
Fn1	2.68e-100	1.795	0.717	0.197	4.8e-96	Arg1+ Mono	Fn1
Lgals1	3.69e-99	1.75002	0.983	0.806	6.62e-95	Arg1+ Mono	Lgals1
Capg	1.18e-97	1.51012	0.921	0.434	2.11e-93	Arg1+ Mono	Capg
Pkm	4.48e-95	1.36405	0.99	0.774	8.03e-91	Arg1+ Mono	Pkm
Tgfbi	6.27e-95	1.68514	0.983	0.695	1.12e-90	Arg1+ Mono	Tgfbi
Eno11	1.56e-93	1.2981	0.993	0.718	2.81e-89	Arg1+ Mono	Eno1
Chil3	8.19e-90	1.52577	0.538	0.112	1.47e-85	Arg1+ Mono	Chil3
Spp1	1.1e-87	1.85791	1	0.965	1.98e-83	Arg1+ Mono	Spp1
Aprt	1.34e-87	1.20567	0.917	0.474	2.4e-83	Arg1+ Mono	Aprt
Pfn11	2.1e-86	0.922878	1	0.978	3.77e-82	Arg1+ Mono	Pfn1
Dok2	2.32e-82	0.977943	0.7	0.21	4.16e-78	Arg1+ Mono	Dok2
Pilra	1.1e-75	1.08051	0.893	0.394	1.97e-71	Arg1+ Mono	Pilra
Msr1	2.43e-75	1.10209	0.748	0.262	4.35e-71	Arg1+ Mono	Msr1
Sirpb1c	2.43e-75	0.998104	0.859	0.338	4.36e-71	Arg1+ Mono	Sirpb1c
Eif4a1	3.27e-71	0.890619	0.997	0.91	5.87e-67	Arg1+ Mono	Eif4a1
Cotl1	2.69e-69	0.883995	0.997	0.89	4.82e-65	Arg1+ Mono	Cotl1
Cebpb	1.35e-67	1.29046	0.966	0.666	2.42e-63	Arg1+ Mono	Cebpb
Cfl11	4.24e-65	0.723037	1	0.955	7.6e-61	Arg1+ Mono	Cfl1
Cstb	9.18e-65	1.17921	0.986	0.748	1.65e-60	Arg1+ Mono	Cstb
Ftl1	5.5e-62	0.882978	1	0.999	9.86e-58	Arg1+ Mono	Ftl1
Arpc1b1	2.12e-60	0.588893	1	0.972	3.8e-56	Arg1+ Mono	Arpc1b
Eif5a1	1.01e-58	0.838015	0.99	0.843	1.82e-54	Arg1+ Mono	Eif5a
Ybx1	2.18e-58	0.692259	0.997	0.938	3.9e-54	Arg1+ Mono	Ybx1
Ccr1	3.67e-57	0.862848	0.759	0.307	6.58e-53	Arg1+ Mono	Ccr1
C5ar11	1.77e-56	1.27632	0.838	0.466	3.17e-52	Arg1+ Mono	C5ar1
Aldoa	1.81e-55	0.979091	0.966	0.789	3.25e-51	Arg1+ Mono	Aldoa
S100a61	1.07e-54	1.02668	0.979	0.755	1.91e-50	Arg1+ Mono	S100a6
Nme1	6.56e-54	0.826687	0.945	0.621	1.18e-49	Arg1+ Mono	Nme1
Lilrb4a1	2.63e-52	0.959602	0.952	0.615	4.71e-48	Arg1+ Mono	Lilrb4a
Slc25a5	4.23e-52	0.687866	0.993	0.867	7.58e-48	Arg1+ Mono	Slc25a5
Rps81	5.4e-52	0.488421	1	0.992	9.69e-48	Arg1+ Mono	Rps8
Nt5dc2	4.1e-51	0.636116	0.486	0.14	7.35e-47	Arg1+ Mono	Nt5dc2
Mif	3.77e-50	1.03153	0.917	0.622	6.76e-46	Arg1+ Mono	Mif
Thbs1	5.27e-50	1.54522	0.328	0.072	9.46e-46	Arg1+ Mono	Thbs1
Rps261	4.06e-49	0.570925	0.997	0.962	7.28e-45	Arg1+ Mono	Rps26
Arpc21	6.51e-49	0.616823	1	0.943	1.17e-44	Arg1+ Mono	Arpc2
Tuba1b	6.99e-49	0.795115	0.955	0.714	1.25e-44	Arg1+ Mono	Tuba1b
Tagln21	9.52e-49	0.815132	0.962	0.653	1.71e-44	Arg1+ Mono	Tagln2
Rbm31	6.48e-48	0.756085	0.966	0.758	1.16e-43	Arg1+ Mono	Rbm3
Anxa3	1.85e-47	0.721803	0.814	0.396	3.32e-43	Arg1+ Mono	Anxa3
Ms4a6d	5.91e-47	0.958058	0.91	0.584	1.06e-42	Arg1+ Mono	Ms4a6d
Tubb6	2.16e-46	0.726344	0.714	0.314	3.88e-42	Arg1+ Mono	Tubb6
Gm5150	5.97e-46	0.515205	0.466	0.135	1.07e-41	Arg1+ Mono	Gm5150
Hspa8	2.37e-45	0.686639	1	0.984	4.26e-41	Arg1+ Mono	Hspa8
2010107E04Rik	1.95e-44	0.60839	0.979	0.847	3.49e-40	Arg1+ Mono	2010107E04Rik
Myl12a	3.42e-44	0.659039	0.972	0.838	6.13e-40	Arg1+ Mono	Myl12a
Emilin2	3.13e-43	0.511556	0.593	0.209	5.62e-39	Arg1+ Mono	Emilin2
Rplp01	4.46e-43	0.518559	0.997	0.987	7.99e-39	Arg1+ Mono	Rplp0
Clec4e	4.89e-43	0.489273	0.403	0.109	8.77e-39	Arg1+ Mono	Clec4e
Cxcl21	5.96e-43	1.32341	0.659	0.3	1.07e-38	Arg1+ Mono	Cxcl2
S100a101	1.74e-42	0.808158	0.928	0.589	3.13e-38	Arg1+ Mono	S100a10
Clec5a	2.21e-42	0.642333	0.61	0.235	3.96e-38	Arg1+ Mono	Clec5a
Rps26-ps1	4.68e-42	0.641026	0.769	0.386	8.4e-38	Arg1+ Mono	Rps26-ps1
Gm87301	3.22e-41	0.664404	0.976	0.8	5.78e-37	Arg1+ Mono	Gm8730
Rps21	4.25e-41	0.547008	1	0.978	7.62e-37	Arg1+ Mono	Rps2
Snx2	5.25e-41	0.782846	0.9	0.56	9.42e-37	Arg1+ Mono	Snx2
Rpl411	5.28e-41	0.424483	1	0.998	9.46e-37	Arg1+ Mono	Rpl41
Dpep2	1.41e-40	0.731713	0.624	0.26	2.52e-36	Arg1+ Mono	Dpep2
Phlda11	1.93e-40	0.671949	0.476	0.16	3.47e-36	Arg1+ Mono	Phlda1
Tgm2	3.93e-40	0.932391	0.51	0.187	7.06e-36	Arg1+ Mono	Tgm2
Emb1	4.56e-40	0.71624	0.834	0.44	8.17e-36	Arg1+ Mono	Emb
Gpx11	1.74e-39	0.614936	0.993	0.955	3.12e-35	Arg1+ Mono	Gpx1
S100a41	7.04e-39	0.777582	0.855	0.45	1.26e-34	Arg1+ Mono	S100a4
Clec4d	1.01e-38	0.538215	0.324	0.082	1.82e-34	Arg1+ Mono	Clec4d
Pitpna1	8.27e-38	0.658719	0.959	0.733	1.48e-33	Arg1+ Mono	Pitpna
Rpl6l1	1.83e-37	0.676419	0.948	0.722	3.27e-33	Arg1+ Mono	Rpl6l
Ybx31	1.1e-36	0.461368	0.514	0.19	1.97e-32	Arg1+ Mono	Ybx3
Fxyd51	2.21e-36	0.56819	0.997	0.91	3.97e-32	Arg1+ Mono	Fxyd5
Ran	6.01e-36	0.739085	0.931	0.704	1.08e-31	Arg1+ Mono	Ran
Rps28	1.86e-35	0.413109	0.997	0.988	3.34e-31	Arg1+ Mono	Rps28
Ldha1	2.76e-35	0.730972	0.962	0.782	4.96e-31	Arg1+ Mono	Ldha
Cfp1	8.86e-35	0.614944	0.931	0.642	1.59e-30	Arg1+ Mono	Cfp
Rpl151	1.76e-34	0.486119	0.993	0.933	3.16e-30	Arg1+ Mono	Rpl15
Pdlim7	3.24e-34	0.427058	0.386	0.124	5.81e-30	Arg1+ Mono	Pdlim7
Rpl38	6.33e-34	0.403441	1	0.982	1.14e-29	Arg1+ Mono	Rpl38
Ehd1	1.84e-33	0.515839	0.638	0.279	3.3e-29	Arg1+ Mono	Ehd1
Lrp1	2.13e-33	0.523747	0.638	0.274	3.82e-29	Arg1+ Mono	Lrp1
Prelid11	2.21e-33	0.596701	0.897	0.632	3.96e-29	Arg1+ Mono	Prelid1
Rpl351	2.96e-33	0.406194	0.997	0.98	5.32e-29	Arg1+ Mono	Rpl35
Gcsh	3.46e-33	0.458046	0.483	0.181	6.21e-29	Arg1+ Mono	Gcsh
Ccl9	3.9e-33	1.04844	0.948	0.733	7e-29	Arg1+ Mono	Ccl9
Trem21	4.57e-33	0.655973	0.741	0.384	8.2e-29	Arg1+ Mono	Trem2
Gm2000	4.78e-33	0.66382	0.807	0.498	8.57e-29	Arg1+ Mono	Gm2000
Srgn	5.1e-33	0.924768	0.976	0.826	9.14e-29	Arg1+ Mono	Srgn
Gm10076	6.76e-33	0.552467	0.983	0.831	1.21e-28	Arg1+ Mono	Gm10076
Ltb4r11	7.07e-33	0.528103	0.448	0.16	1.27e-28	Arg1+ Mono	Ltb4r1
Ube2a	1.55e-32	0.500592	0.759	0.391	2.78e-28	Arg1+ Mono	Ube2a
Atp5g1	2.05e-32	0.540824	0.966	0.797	3.68e-28	Arg1+ Mono	Atp5g1
Emp3	2.32e-32	0.64977	0.962	0.771	4.17e-28	Arg1+ Mono	Emp3
Ctsl	2.85e-32	1.12631	0.831	0.496	5.12e-28	Arg1+ Mono	Ctsl
Lilr4b1	2.91e-32	0.558629	0.766	0.386	5.22e-28	Arg1+ Mono	Lilr4b
Sirpb1b	7.27e-32	0.453063	0.628	0.276	1.3e-27	Arg1+ Mono	Sirpb1b
Ranbp1	8.45e-32	0.718063	0.886	0.631	1.52e-27	Arg1+ Mono	Ranbp1
Rpl29	1.61e-31	0.433584	0.997	0.944	2.88e-27	Arg1+ Mono	Rpl29
Adam8	2.28e-31	0.487723	0.448	0.163	4.09e-27	Arg1+ Mono	Adam8
Rps181	2.73e-31	0.385405	1	0.992	4.89e-27	Arg1+ Mono	Rps18
Pgam1	4.08e-31	0.728739	0.848	0.524	7.32e-27	Arg1+ Mono	Pgam1
Ripk3	5.5e-31	0.343292	0.393	0.132	9.87e-27	Arg1+ Mono	Ripk3
Lrrc59	6.25e-31	0.45049	0.638	0.296	1.12e-26	Arg1+ Mono	Lrrc59
Tpi1	7.07e-31	0.709257	0.855	0.59	1.27e-26	Arg1+ Mono	Tpi1
Eef1g1	7.32e-31	0.530292	0.99	0.88	1.31e-26	Arg1+ Mono	Eef1g
Ier31	8.21e-31	1.04853	0.614	0.316	1.47e-26	Arg1+ Mono	Ier3
Adssl1	1.37e-30	0.457258	0.538	0.222	2.45e-26	Arg1+ Mono	Adssl1
Pilrb1	2.34e-30	0.47134	0.497	0.197	4.19e-26	Arg1+ Mono	Pilrb1
Bola2	4.07e-30	0.580387	0.907	0.613	7.3e-26	Arg1+ Mono	Bola2
Fam129b	5.81e-30	0.336901	0.324	0.098	1.04e-25	Arg1+ Mono	Fam129b
Rpl81	8.55e-30	0.379603	1	0.984	1.53e-25	Arg1+ Mono	Rpl8
Anxa21	2.29e-29	0.72395	0.883	0.554	4.11e-25	Arg1+ Mono	Anxa2
Eef1e1	3.04e-29	0.405762	0.545	0.235	5.46e-25	Arg1+ Mono	Eef1e1
Erh	4.53e-29	0.566625	0.917	0.678	8.13e-25	Arg1+ Mono	Erh
Cct8	5.05e-29	0.53047	0.886	0.572	9.05e-25	Arg1+ Mono	Cct8
Plaur	9.44e-29	0.477396	0.438	0.161	1.69e-24	Arg1+ Mono	Plaur
AA4671971	9.66e-29	1.30658	0.5	0.229	1.73e-24	Arg1+ Mono	AA467197
Rpl23a-ps31	1.72e-28	0.497548	0.962	0.831	3.09e-24	Arg1+ Mono	Rpl23a-ps3
Nutf2	1.89e-28	0.254199	0.386	0.131	3.39e-24	Arg1+ Mono	Nutf2
Ccl6	3.2e-28	1.34431	0.945	0.803	5.74e-24	Arg1+ Mono	Ccl6
Sdcbp1	3.33e-28	0.501902	0.966	0.885	5.97e-24	Arg1+ Mono	Sdcbp
Adam15	5.4e-28	0.415328	0.648	0.303	9.69e-24	Arg1+ Mono	Adam15
Memo1	6.02e-28	0.302014	0.307	0.095	1.08e-23	Arg1+ Mono	Memo1
Pabpc1	6.61e-28	0.482418	0.979	0.867	1.19e-23	Arg1+ Mono	Pabpc1
Prdx1	7.83e-28	0.573341	0.993	0.932	1.4e-23	Arg1+ Mono	Prdx1
Cdk2ap1	1.33e-27	0.387194	0.514	0.219	2.39e-23	Arg1+ Mono	Cdk2ap1
Rrs1	1.88e-27	0.333702	0.438	0.168	3.37e-23	Arg1+ Mono	Rrs1
Cmpk1	2.32e-27	0.502298	0.859	0.579	4.17e-23	Arg1+ Mono	Cmpk1
Actg11	2.33e-27	0.481043	1	0.977	4.18e-23	Arg1+ Mono	Actg1
Rpl141	2.53e-27	0.383521	0.993	0.983	4.53e-23	Arg1+ Mono	Rpl14
Rpl36al	3.14e-27	0.428571	0.997	0.907	5.63e-23	Arg1+ Mono	Rpl36al
Myc	7.32e-27	0.2993	0.317	0.101	1.31e-22	Arg1+ Mono	Myc
Itgb52	1.1e-26	0.514985	0.779	0.439	1.98e-22	Arg1+ Mono	Itgb5
Rps27rt1	1.11e-26	0.55245	0.934	0.79	1.98e-22	Arg1+ Mono	Rps27rt
Gm94931	1.21e-26	0.545566	0.938	0.697	2.17e-22	Arg1+ Mono	Gm9493
Tomm40	1.22e-26	0.364396	0.59	0.274	2.19e-22	Arg1+ Mono	Tomm40
Ctsd	1.55e-26	0.744634	0.952	0.785	2.78e-22	Arg1+ Mono	Ctsd
Rpl131	1.63e-26	0.339736	1	0.994	2.92e-22	Arg1+ Mono	Rpl13
Usmg5	2.2e-26	0.478341	0.976	0.787	3.95e-22	Arg1+ Mono	Usmg5
Tmed2	3.43e-26	0.514848	0.955	0.741	6.15e-22	Arg1+ Mono	Tmed2
Eif4ebp1	3.63e-26	0.498233	0.79	0.466	6.51e-22	Arg1+ Mono	Eif4ebp1
Rap1b	4.63e-26	0.531796	0.962	0.81	8.3e-22	Arg1+ Mono	Rap1b
Rps17	6e-26	0.361774	1	0.973	1.08e-21	Arg1+ Mono	Rps17
Cox6a1	9.9e-26	0.404033	0.983	0.878	1.78e-21	Arg1+ Mono	Cox6a1
Plin2	1.02e-25	0.709893	0.817	0.52	1.83e-21	Arg1+ Mono	Plin2
Umps	1.33e-25	0.294238	0.403	0.151	2.39e-21	Arg1+ Mono	Umps
Naa50	1.82e-25	0.407561	0.641	0.318	3.26e-21	Arg1+ Mono	Naa50
Lmna	2.1e-25	0.376677	0.424	0.165	3.77e-21	Arg1+ Mono	Lmna
Arpc4	2.69e-25	0.447588	0.979	0.83	4.83e-21	Arg1+ Mono	Arpc4
Ube2d3	3.33e-25	0.46564	0.99	0.844	5.97e-21	Arg1+ Mono	Ube2d3
Atp5b	3.39e-25	0.461476	0.986	0.86	6.07e-21	Arg1+ Mono	Atp5b
Nhp21	3.94e-25	0.530967	0.759	0.463	7.07e-21	Arg1+ Mono	Nhp2
Vim1	4.16e-25	0.617789	0.928	0.665	7.47e-21	Arg1+ Mono	Vim
Chchd4	4.7e-25	0.315506	0.41	0.159	8.44e-21	Arg1+ Mono	Chchd4
Osm	5.07e-25	0.606173	0.359	0.133	9.1e-21	Arg1+ Mono	Osm
Tuba1c	5.88e-25	0.459311	0.638	0.325	1.05e-20	Arg1+ Mono	Tuba1c
Srm	6.83e-25	0.42922	0.438	0.186	1.23e-20	Arg1+ Mono	Srm
Arhgdib1	7.05e-25	0.459288	0.972	0.842	1.26e-20	Arg1+ Mono	Arhgdib
Gda	9.16e-25	0.371976	0.666	0.321	1.64e-20	Arg1+ Mono	Gda
Uck2	9.27e-25	0.308651	0.283	0.09	1.66e-20	Arg1+ Mono	Uck2
Gsr	1.4e-24	0.31229	0.576	0.264	2.52e-20	Arg1+ Mono	Gsr
H3f3b1	1.85e-24	0.372542	0.997	0.987	3.32e-20	Arg1+ Mono	H3f3b
Cox6b1	2.23e-24	0.382122	0.99	0.919	4e-20	Arg1+ Mono	Cox6b1
Pgk1	2.6e-24	0.278166	0.393	0.149	4.66e-20	Arg1+ Mono	Pgk1
Gdi21	2.63e-24	0.492844	0.969	0.843	4.71e-20	Arg1+ Mono	Gdi2
Uqcrb	2.67e-24	0.400423	0.983	0.892	4.79e-20	Arg1+ Mono	Uqcrb
Cnih1	2.72e-24	0.305468	0.552	0.248	4.88e-20	Arg1+ Mono	Cnih1
Rps191	2.93e-24	0.300039	1	0.996	5.25e-20	Arg1+ Mono	Rps19
Ece2	3.18e-24	0.265318	0.341	0.121	5.7e-20	Arg1+ Mono	Ece2
Abracl	3.25e-24	0.448461	0.941	0.687	5.82e-20	Arg1+ Mono	Abracl
Wdr89	5.02e-24	0.472858	0.945	0.76	9e-20	Arg1+ Mono	Wdr89
Nme2	5.04e-24	0.336929	0.503	0.218	9.04e-20	Arg1+ Mono	Nme2
Pfkl	5.92e-24	0.352044	0.383	0.146	1.06e-19	Arg1+ Mono	Pfkl
Ccl21	6.11e-24	1.42307	0.617	0.362	1.1e-19	Arg1+ Mono	Ccl2
Rpl91	7.6e-24	0.348274	1	0.978	1.36e-19	Arg1+ Mono	Rpl9
Nhp2l1	7.92e-24	0.497151	0.828	0.554	1.42e-19	Arg1+ Mono	Nhp2l1
Usp50	1.4e-23	0.43853	0.614	0.332	2.5e-19	Arg1+ Mono	Usp50
Eif2s1	1.72e-23	0.450956	0.738	0.443	3.08e-19	Arg1+ Mono	Eif2s1
Snrpd3	2.12e-23	0.46441	0.845	0.541	3.8e-19	Arg1+ Mono	Snrpd3
Rexo2	2.93e-23	0.433179	0.769	0.461	5.25e-19	Arg1+ Mono	Rexo2
Agpat5	3.71e-23	0.319377	0.452	0.191	6.66e-19	Arg1+ Mono	Agpat5
Bst1	4.05e-23	0.27446	0.455	0.187	7.26e-19	Arg1+ Mono	Bst1
Nfil3	5.57e-23	0.402204	0.317	0.113	9.99e-19	Arg1+ Mono	Nfil3
Ppia	5.62e-23	0.377422	1	0.982	1.01e-18	Arg1+ Mono	Ppia
Prdx5	6.25e-23	0.618356	0.993	0.879	1.12e-18	Arg1+ Mono	Prdx5
Card19	7.27e-23	0.479455	0.669	0.365	1.3e-18	Arg1+ Mono	Card19
Gusb	7.54e-23	0.464294	0.886	0.615	1.35e-18	Arg1+ Mono	Gusb
Lgals3	8.7e-23	0.520428	0.986	0.844	1.56e-18	Arg1+ Mono	Lgals3
Dynll1	9.04e-23	0.439281	0.979	0.873	1.62e-18	Arg1+ Mono	Dynll1
Cacybp	9.99e-23	0.440776	0.69	0.391	1.79e-18	Arg1+ Mono	Cacybp
Psmd1	1.02e-22	0.386469	0.586	0.294	1.82e-18	Arg1+ Mono	Psmd1
Alyref	1.02e-22	0.441078	0.7	0.395	1.83e-18	Arg1+ Mono	Alyref
Ptpn7	1.09e-22	0.299498	0.476	0.205	1.96e-18	Arg1+ Mono	Ptpn7
Ap3s1	1.17e-22	0.415835	0.686	0.386	2.1e-18	Arg1+ Mono	Ap3s1
Gnl3	1.43e-22	0.348681	0.469	0.206	2.56e-18	Arg1+ Mono	Gnl3
Rpl181	1.63e-22	0.328186	1	0.973	2.93e-18	Arg1+ Mono	Rpl18
Calm3	1.75e-22	0.460624	0.91	0.678	3.15e-18	Arg1+ Mono	Calm3
S100a111	1.76e-22	0.463687	0.972	0.767	3.15e-18	Arg1+ Mono	S100a11
Atp5k	1.85e-22	0.41529	0.976	0.771	3.31e-18	Arg1+ Mono	Atp5k
Slc16a3	1.85e-22	0.395024	0.341	0.126	3.32e-18	Arg1+ Mono	Slc16a3
Rpl42	2.41e-22	0.362511	0.997	0.967	4.32e-18	Arg1+ Mono	Rpl4
Eif4g2	2.48e-22	0.441919	0.893	0.661	4.45e-18	Arg1+ Mono	Eif4g2
Eef1a11	2.69e-22	0.286562	1	0.996	4.82e-18	Arg1+ Mono	Eef1a1
Gm10116	2.86e-22	0.522142	0.703	0.402	5.13e-18	Arg1+ Mono	Gm10116
Gk	2.93e-22	0.269902	0.314	0.111	5.26e-18	Arg1+ Mono	Gk
Pcbp1	3.24e-22	0.450053	0.924	0.674	5.81e-18	Arg1+ Mono	Pcbp1
Bag1	3.66e-22	0.430076	0.855	0.576	6.56e-18	Arg1+ Mono	Bag1
Hspa9	3.69e-22	0.417524	0.707	0.391	6.62e-18	Arg1+ Mono	Hspa9
Il1rn	4.04e-22	0.45072	0.372	0.15	7.25e-18	Arg1+ Mono	Il1rn
Uqcrq	4.13e-22	0.405008	0.99	0.828	7.4e-18	Arg1+ Mono	Uqcrq
Rps3a11	4.29e-22	0.314274	1	0.986	7.69e-18	Arg1+ Mono	Rps3a1
Rps61	4.76e-22	0.334537	0.997	0.984	8.54e-18	Arg1+ Mono	Rps6
Atp1a1	5.64e-22	0.417499	0.938	0.687	1.01e-17	Arg1+ Mono	Atp1a1
Fkbp1a	5.67e-22	0.457825	0.879	0.619	1.02e-17	Arg1+ Mono	Fkbp1a
Pa2g4	7.1e-22	0.554651	0.697	0.409	1.27e-17	Arg1+ Mono	Pa2g4
Ddx39	7.89e-22	0.402063	0.576	0.296	1.41e-17	Arg1+ Mono	Ddx39
Ppp4c	1.03e-21	0.399255	0.886	0.588	1.85e-17	Arg1+ Mono	Ppp4c
Coro1c	1.5e-21	0.367263	0.638	0.339	2.69e-17	Arg1+ Mono	Coro1c
Uqcr11	1.97e-21	0.40279	0.962	0.829	3.53e-17	Arg1+ Mono	Uqcr11
Polr2l	2.63e-21	0.423401	0.666	0.376	4.71e-17	Arg1+ Mono	Polr2l
Slc25a3	2.66e-21	0.414796	0.959	0.795	4.78e-17	Arg1+ Mono	Slc25a3
Rps27a1	2.74e-21	0.298981	1	0.992	4.91e-17	Arg1+ Mono	Rps27a
Ctsc2	3.14e-21	0.490832	1	0.93	5.63e-17	Arg1+ Mono	Ctsc
Dbi	3.75e-21	0.374154	0.979	0.862	6.73e-17	Arg1+ Mono	Dbi
Rpl32	5.29e-21	0.346042	1	0.977	9.49e-17	Arg1+ Mono	Rpl3
Alox5ap1	5.64e-21	0.456179	0.979	0.855	1.01e-16	Arg1+ Mono	Alox5ap
Pgd	6.71e-21	0.395332	0.738	0.424	1.2e-16	Arg1+ Mono	Pgd
Ninj1	6.88e-21	0.466509	0.659	0.359	1.23e-16	Arg1+ Mono	Ninj1
Rnf126	7.95e-21	0.275269	0.417	0.179	1.43e-16	Arg1+ Mono	Rnf126
Cdc42	8.69e-21	0.343286	0.997	0.952	1.56e-16	Arg1+ Mono	Cdc42
Elk3	9.6e-21	0.273337	0.486	0.213	1.72e-16	Arg1+ Mono	Elk3
Banf1	1.1e-20	0.385321	0.686	0.38	1.97e-16	Arg1+ Mono	Banf1
Thyn1	1.34e-20	0.294135	0.431	0.189	2.41e-16	Arg1+ Mono	Thyn1
Prdx61	1.39e-20	0.458026	0.752	0.446	2.49e-16	Arg1+ Mono	Prdx6
Dkc1	1.41e-20	0.26163	0.366	0.147	2.52e-16	Arg1+ Mono	Dkc1
AI662270	1.45e-20	0.405697	0.797	0.481	2.6e-16	Arg1+ Mono	AI662270
Carhsp1	1.61e-20	0.368544	0.517	0.243	2.89e-16	Arg1+ Mono	Carhsp1
Nipsnap3b	1.63e-20	0.347152	0.579	0.295	2.93e-16	Arg1+ Mono	Nipsnap3b
Idh3a	1.69e-20	0.304417	0.486	0.225	3.03e-16	Arg1+ Mono	Idh3a
Btf31	1.94e-20	0.347092	0.993	0.911	3.49e-16	Arg1+ Mono	Btf3
Ccdc71l	1.95e-20	0.312781	0.334	0.129	3.49e-16	Arg1+ Mono	Ccdc71l
Gsn1	2.11e-20	0.478284	0.893	0.65	3.78e-16	Arg1+ Mono	Gsn
Nsun2	2.35e-20	0.37839	0.531	0.269	4.21e-16	Arg1+ Mono	Nsun2
Cmtm7	2.91e-20	0.447751	0.897	0.635	5.23e-16	Arg1+ Mono	Cmtm7
Atp5g2	3.04e-20	0.395105	0.959	0.797	5.45e-16	Arg1+ Mono	Atp5g2
Dgkz	4e-20	0.25246	0.472	0.209	7.17e-16	Arg1+ Mono	Dgkz
Vdac2	4.8e-20	0.412311	0.89	0.676	8.62e-16	Arg1+ Mono	Vdac2
Ap2m1	4.9e-20	0.437932	0.824	0.584	8.78e-16	Arg1+ Mono	Ap2m1
Clec4n	5.18e-20	0.937678	0.679	0.432	9.28e-16	Arg1+ Mono	Clec4n
Wdr83os	5.35e-20	0.345565	0.807	0.491	9.59e-16	Arg1+ Mono	Wdr83os
Eif4e	6.26e-20	0.421988	0.676	0.396	1.12e-15	Arg1+ Mono	Eif4e
Pilrb2	6.51e-20	0.334474	0.5	0.233	1.17e-15	Arg1+ Mono	Pilrb2
Atp5e	6.95e-20	0.333148	0.986	0.93	1.25e-15	Arg1+ Mono	Atp5e
Ltv1	8.56e-20	0.272567	0.355	0.145	1.54e-15	Arg1+ Mono	Ltv1
Rab5c	8.6e-20	0.445962	0.876	0.614	1.54e-15	Arg1+ Mono	Rab5c
Bcap29	9.22e-20	0.312127	0.483	0.225	1.65e-15	Arg1+ Mono	Bcap29
Vapa	9.56e-20	0.452791	0.883	0.614	1.71e-15	Arg1+ Mono	Vapa
Fam96a	1.16e-19	0.44157	0.852	0.575	2.08e-15	Arg1+ Mono	Fam96a
Lgmn2	1.23e-19	0.622324	0.972	0.821	2.21e-15	Arg1+ Mono	Lgmn
Tomm201	1.52e-19	0.452072	0.866	0.625	2.72e-15	Arg1+ Mono	Tomm20
Mrpl23	1.78e-19	0.426976	0.862	0.627	3.19e-15	Arg1+ Mono	Mrpl23
Spint11	3.07e-19	0.422945	0.379	0.164	5.51e-15	Arg1+ Mono	Spint1
Cd44	3.14e-19	0.351422	0.721	0.414	5.63e-15	Arg1+ Mono	Cd44
Gm9843	3.38e-19	0.390704	0.966	0.805	6.06e-15	Arg1+ Mono	Gm9843
Cox7c	3.44e-19	0.30936	1	0.928	6.17e-15	Arg1+ Mono	Cox7c
Fam20c	3.71e-19	0.305429	0.259	0.089	6.66e-15	Arg1+ Mono	Fam20c
Sh3bgrl31	3.81e-19	0.31112	1	0.982	6.83e-15	Arg1+ Mono	Sh3bgrl3
F13a1	4.1e-19	0.4607	0.324	0.127	7.35e-15	Arg1+ Mono	F13a1
Tkt	5.28e-19	0.43021	0.924	0.693	9.47e-15	Arg1+ Mono	Tkt
Timm17a	6.78e-19	0.364783	0.624	0.351	1.22e-14	Arg1+ Mono	Timm17a
Gng5	6.79e-19	0.350534	0.976	0.901	1.22e-14	Arg1+ Mono	Gng5
Hif1a	7.49e-19	0.579354	0.597	0.33	1.34e-14	Arg1+ Mono	Hif1a
Ncf4	8.63e-19	0.394535	0.831	0.523	1.55e-14	Arg1+ Mono	Ncf4
Ndufa3	9.96e-19	0.354933	0.969	0.819	1.79e-14	Arg1+ Mono	Ndufa3
Med21	1.04e-18	0.365629	0.514	0.254	1.87e-14	Arg1+ Mono	Med21
Eif3b	1.11e-18	0.359504	0.617	0.341	1.99e-14	Arg1+ Mono	Eif3b
Mrpl12	1.12e-18	0.365695	0.717	0.425	2e-14	Arg1+ Mono	Mrpl12
Capns1	1.12e-18	0.380194	0.941	0.737	2e-14	Arg1+ Mono	Capns1
Strap	1.17e-18	0.355946	0.61	0.344	2.09e-14	Arg1+ Mono	Strap
Hnrnpk	1.22e-18	0.379718	0.983	0.849	2.19e-14	Arg1+ Mono	Hnrnpk
Snrpf	1.29e-18	0.417638	0.907	0.672	2.31e-14	Arg1+ Mono	Snrpf
Rpl31	1.42e-18	0.310249	1	0.966	2.55e-14	Arg1+ Mono	Rpl31
Sypl	1.47e-18	0.36641	0.597	0.315	2.64e-14	Arg1+ Mono	Sypl
Ppp1ca	1.76e-18	0.370189	0.962	0.839	3.16e-14	Arg1+ Mono	Ppp1ca
Gm8186	1.91e-18	0.374582	0.666	0.394	3.43e-14	Arg1+ Mono	Gm8186
Mrpl33	2.28e-18	0.361664	0.924	0.732	4.08e-14	Arg1+ Mono	Mrpl33
Apex11	2.41e-18	0.337904	0.555	0.285	4.32e-14	Arg1+ Mono	Apex1
Rpl271	2.5e-18	0.309248	0.993	0.964	4.48e-14	Arg1+ Mono	Rpl27
Tcp1	2.73e-18	0.407786	0.759	0.493	4.89e-14	Arg1+ Mono	Tcp1
Fam49b1	3.68e-18	0.376901	0.976	0.817	6.61e-14	Arg1+ Mono	Fam49b
Dab21	4.11e-18	0.584994	0.872	0.637	7.38e-14	Arg1+ Mono	Dab2
Arf1	4.18e-18	0.436389	0.938	0.776	7.5e-14	Arg1+ Mono	Arf1
Srsf7	4.63e-18	0.426495	0.81	0.536	8.3e-14	Arg1+ Mono	Srsf7
Mrpl54	6.27e-18	0.384962	0.8	0.512	1.12e-13	Arg1+ Mono	Mrpl54
Atic	6.7e-18	0.299119	0.428	0.199	1.2e-13	Arg1+ Mono	Atic
Nudt211	9.44e-18	0.323665	0.707	0.395	1.69e-13	Arg1+ Mono	Nudt21
Rps18-ps3	1.1e-17	0.352705	0.562	0.305	1.97e-13	Arg1+ Mono	Rps18-ps3
Uchl3	1.15e-17	0.25643	0.493	0.242	2.07e-13	Arg1+ Mono	Uchl3
Ctnnbip1	1.28e-17	0.27719	0.479	0.235	2.29e-13	Arg1+ Mono	Ctnnbip1
Phb2	1.3e-17	0.398552	0.803	0.562	2.33e-13	Arg1+ Mono	Phb2
Rpl13-ps31	1.34e-17	0.380503	0.786	0.518	2.4e-13	Arg1+ Mono	Rpl13-ps3
B4galnt1	1.53e-17	0.286882	0.569	0.297	2.74e-13	Arg1+ Mono	B4galnt1
Eif2s2	1.59e-17	0.408844	0.883	0.669	2.84e-13	Arg1+ Mono	Eif2s2
Eif1ax	1.62e-17	0.343648	0.666	0.383	2.91e-13	Arg1+ Mono	Eif1ax
C1qbp	1.67e-17	0.439877	0.679	0.426	2.99e-13	Arg1+ Mono	C1qbp
Dohh	1.75e-17	0.25935	0.486	0.236	3.13e-13	Arg1+ Mono	Dohh
Txn2	1.76e-17	0.38618	0.755	0.5	3.15e-13	Arg1+ Mono	Txn2
Rab1a	1.83e-17	0.371363	0.803	0.537	3.29e-13	Arg1+ Mono	Rab1a
Mcts1	1.86e-17	0.300566	0.717	0.415	3.34e-13	Arg1+ Mono	Mcts1
Tomm6	2.35e-17	0.28663	0.462	0.225	4.22e-13	Arg1+ Mono	Tomm6
Anxa11	2.42e-17	0.328331	0.703	0.406	4.34e-13	Arg1+ Mono	Anxa1
Rps27l	2.54e-17	0.360205	0.972	0.869	4.56e-13	Arg1+ Mono	Rps27l
Pdcd6	2.66e-17	0.331617	0.755	0.464	4.77e-13	Arg1+ Mono	Pdcd6
Ebna1bp2	3.02e-17	0.317103	0.569	0.309	5.41e-13	Arg1+ Mono	Ebna1bp2
Rps31	3.02e-17	0.264091	1	0.989	5.41e-13	Arg1+ Mono	Rps3
Smn1	3.06e-17	0.258216	0.428	0.2	5.49e-13	Arg1+ Mono	Smn1
Cct4	3.39e-17	0.397192	0.872	0.656	6.07e-13	Arg1+ Mono	Cct4
Mrpl36	3.97e-17	0.349343	0.69	0.416	7.13e-13	Arg1+ Mono	Mrpl36
Snrpe	3.98e-17	0.360986	0.938	0.708	7.13e-13	Arg1+ Mono	Snrpe
Tceb2	4.06e-17	0.354131	0.979	0.875	7.28e-13	Arg1+ Mono	Tceb2
Llph	4.26e-17	0.382022	0.834	0.553	7.64e-13	Arg1+ Mono	Llph
Ethe1	4.98e-17	0.280931	0.531	0.272	8.94e-13	Arg1+ Mono	Ethe1
Rpl9-ps61	5.11e-17	0.367296	0.679	0.404	9.17e-13	Arg1+ Mono	Rpl9-ps6
Clu	5.25e-17	0.313127	0.879	0.643	9.41e-13	Arg1+ Mono	Clu
Ptma	5.3e-17	0.296337	0.993	0.98	9.51e-13	Arg1+ Mono	Ptma
Rpl61	5.44e-17	0.274668	0.997	0.981	9.76e-13	Arg1+ Mono	Rpl6
2610001J05Rik	5.6e-17	0.377257	0.766	0.503	1e-12	Arg1+ Mono	2610001J05Rik
Ctbp1	5.85e-17	0.325482	0.717	0.43	1.05e-12	Arg1+ Mono	Ctbp1
Pfdn4	6.21e-17	0.284422	0.576	0.307	1.11e-12	Arg1+ Mono	Pfdn4
Mrto4	6.34e-17	0.272337	0.438	0.212	1.14e-12	Arg1+ Mono	Mrto4
Cox5a	6.44e-17	0.347004	0.962	0.833	1.16e-12	Arg1+ Mono	Cox5a
Uba1	6.7e-17	0.330277	0.603	0.33	1.2e-12	Arg1+ Mono	Uba1
Hnrnpu	6.77e-17	0.391743	0.862	0.605	1.21e-12	Arg1+ Mono	Hnrnpu
Metrnl1	7.52e-17	0.576414	0.841	0.616	1.35e-12	Arg1+ Mono	Metrnl
Morf4l2	7.57e-17	0.345877	0.724	0.439	1.36e-12	Arg1+ Mono	Morf4l2
Pin1	8.76e-17	0.290866	0.607	0.337	1.57e-12	Arg1+ Mono	Pin1
Clta	9.2e-17	0.339705	0.997	0.92	1.65e-12	Arg1+ Mono	Clta
Map2k2	1.15e-16	0.356857	0.759	0.468	2.07e-12	Arg1+ Mono	Map2k2
Cyp4f18	1.25e-16	0.455319	0.724	0.437	2.24e-12	Arg1+ Mono	Cyp4f18
Psmc1	1.28e-16	0.323281	0.572	0.314	2.29e-12	Arg1+ Mono	Psmc1
Mrpl20	1.33e-16	0.354585	0.752	0.485	2.38e-12	Arg1+ Mono	Mrpl20
Abce1	1.47e-16	0.257058	0.362	0.163	2.64e-12	Arg1+ Mono	Abce1
Tubb5	1.51e-16	0.279542	0.91	0.748	2.71e-12	Arg1+ Mono	Tubb5
Slc11a12	1.55e-16	0.349108	0.676	0.387	2.77e-12	Arg1+ Mono	Slc11a1
Dusp11	1.8e-16	0.741572	0.734	0.51	3.23e-12	Arg1+ Mono	Dusp1
Mrpl521	1.85e-16	0.365057	0.948	0.779	3.32e-12	Arg1+ Mono	Mrpl52
Akt1	1.91e-16	0.327822	0.6	0.336	3.43e-12	Arg1+ Mono	Akt1
Dazap1	2.02e-16	0.340008	0.641	0.374	3.62e-12	Arg1+ Mono	Dazap1
Cnbp	2.38e-16	0.423605	0.928	0.735	4.28e-12	Arg1+ Mono	Cnbp
Ywhab	2.71e-16	0.339959	0.903	0.663	4.85e-12	Arg1+ Mono	Ywhab
Alas1	3.32e-16	0.355691	0.434	0.221	5.96e-12	Arg1+ Mono	Alas1
Timm13	3.39e-16	0.378286	0.89	0.652	6.08e-12	Arg1+ Mono	Timm13
Litaf	3.8e-16	0.37466	0.831	0.557	6.81e-12	Arg1+ Mono	Litaf
Hint1	4.59e-16	0.350689	0.972	0.858	8.24e-12	Arg1+ Mono	Hint1
Tpm41	4.61e-16	0.404631	0.91	0.663	8.27e-12	Arg1+ Mono	Tpm4
Fundc2	4.82e-16	0.355295	0.617	0.359	8.65e-12	Arg1+ Mono	Fundc2
Ugp2	4.95e-16	0.293796	0.552	0.3	8.87e-12	Arg1+ Mono	Ugp2
Ppp2ca	4.96e-16	0.362415	0.79	0.526	8.89e-12	Arg1+ Mono	Ppp2ca
Rac1	5.15e-16	0.348306	0.976	0.846	9.23e-12	Arg1+ Mono	Rac1
Ccdc115	5.18e-16	0.27449	0.541	0.285	9.28e-12	Arg1+ Mono	Ccdc115
Cox5b	5.56e-16	0.316724	0.979	0.878	9.96e-12	Arg1+ Mono	Cox5b
Bax	5.71e-16	0.393451	0.897	0.699	1.02e-11	Arg1+ Mono	Bax
Fos1	6.21e-16	0.596464	0.821	0.613	1.11e-11	Arg1+ Mono	Fos
Ap1s1	6.6e-16	0.297088	0.548	0.302	1.18e-11	Arg1+ Mono	Ap1s1
Rnpep	1.12e-15	0.358492	0.814	0.548	2e-11	Arg1+ Mono	Rnpep
Nop16	1.16e-15	0.254375	0.369	0.17	2.09e-11	Arg1+ Mono	Nop16
Pfdn1	1.29e-15	0.279354	0.7	0.416	2.3e-11	Arg1+ Mono	Pfdn1
Calm2	1.36e-15	0.434194	0.962	0.875	2.44e-11	Arg1+ Mono	Calm2
Ywhae	1.45e-15	0.337064	0.955	0.792	2.61e-11	Arg1+ Mono	Ywhae
Gng12	1.52e-15	0.262397	0.545	0.288	2.72e-11	Arg1+ Mono	Gng12
Vdac1	1.7e-15	0.373204	0.686	0.444	3.05e-11	Arg1+ Mono	Vdac1
Lyar	1.79e-15	0.27393	0.497	0.264	3.22e-11	Arg1+ Mono	Lyar
Xpnpep1	1.96e-15	0.258375	0.393	0.185	3.51e-11	Arg1+ Mono	Xpnpep1
Nedd8	2.16e-15	0.334103	0.945	0.795	3.88e-11	Arg1+ Mono	Nedd8
Serbp1	2.18e-15	0.372725	0.952	0.804	3.9e-11	Arg1+ Mono	Serbp1
Actr3	2.5e-15	0.329204	0.993	0.948	4.48e-11	Arg1+ Mono	Actr3
Spg21	2.51e-15	0.313712	0.759	0.468	4.5e-11	Arg1+ Mono	Spg21
Txn1	2.56e-15	0.333744	0.955	0.798	4.59e-11	Arg1+ Mono	Txn1
Psma6	2.6e-15	0.358083	0.852	0.615	4.66e-11	Arg1+ Mono	Psma6
Wdr1	2.79e-15	0.35114	0.869	0.612	5e-11	Arg1+ Mono	Wdr1
Pno1	2.95e-15	0.300545	0.372	0.181	5.3e-11	Arg1+ Mono	Pno1
Elavl1	3.14e-15	0.3206	0.697	0.432	5.63e-11	Arg1+ Mono	Elavl1
Spcs1	4.23e-15	0.331045	0.9	0.647	7.59e-11	Arg1+ Mono	Spcs1
Plp21	4.55e-15	0.346959	0.452	0.237	8.16e-11	Arg1+ Mono	Plp2
Runx31	4.66e-15	0.326933	0.569	0.317	8.36e-11	Arg1+ Mono	Runx3
Nubp11	4.96e-15	0.27843	0.548	0.305	8.9e-11	Arg1+ Mono	Nubp1
Higd1a	5.26e-15	0.381178	0.762	0.498	9.43e-11	Arg1+ Mono	Higd1a
Nudcd2	5.34e-15	0.263302	0.452	0.236	9.57e-11	Arg1+ Mono	Nudcd2
Serf2	5.64e-15	0.256093	0.997	0.979	1.01e-10	Arg1+ Mono	Serf2
Mrpl17	5.78e-15	0.336256	0.683	0.423	1.04e-10	Arg1+ Mono	Mrpl17
Hnrnpf	6.7e-15	0.354176	0.972	0.864	1.2e-10	Arg1+ Mono	Hnrnpf
Rap1a	6.77e-15	0.350984	0.924	0.757	1.21e-10	Arg1+ Mono	Rap1a
Hsd17b12	6.9e-15	0.27092	0.666	0.399	1.24e-10	Arg1+ Mono	Hsd17b12
Parl	7.35e-15	0.257498	0.593	0.333	1.32e-10	Arg1+ Mono	Parl
Pacsin2	7.4e-15	0.265622	0.572	0.315	1.33e-10	Arg1+ Mono	Pacsin2
Zfp361	7.69e-15	0.408483	0.824	0.593	1.38e-10	Arg1+ Mono	Zfp36
Rpn2	8.03e-15	0.325493	0.838	0.578	1.44e-10	Arg1+ Mono	Rpn2
Itgb21	9.03e-15	0.389593	0.866	0.605	1.62e-10	Arg1+ Mono	Itgb2
Shfm1	9.16e-15	0.300945	0.986	0.903	1.64e-10	Arg1+ Mono	Shfm1
H2afj	1.05e-14	0.373141	0.928	0.742	1.89e-10	Arg1+ Mono	H2afj
Cers2	1.08e-14	0.250712	0.614	0.348	1.94e-10	Arg1+ Mono	Cers2
Tpd52	1.2e-14	0.339489	0.917	0.725	2.15e-10	Arg1+ Mono	Tpd52
Ift20	1.23e-14	0.28533	0.617	0.354	2.21e-10	Arg1+ Mono	Ift20
Tubb2a	1.25e-14	0.383264	0.624	0.384	2.24e-10	Arg1+ Mono	Tubb2a
Rpl36-ps3	1.26e-14	0.309896	0.655	0.402	2.26e-10	Arg1+ Mono	Rpl36-ps3
Taf10	1.31e-14	0.319754	0.821	0.555	2.34e-10	Arg1+ Mono	Taf10
Iscu	1.34e-14	0.25788	0.866	0.589	2.41e-10	Arg1+ Mono	Iscu
Eif3j1	1.41e-14	0.288105	0.7	0.432	2.53e-10	Arg1+ Mono	Eif3j1
Snrpa1	1.44e-14	0.347419	0.569	0.332	2.59e-10	Arg1+ Mono	Snrpa1
Atp5l	1.44e-14	0.267021	0.997	0.947	2.59e-10	Arg1+ Mono	Atp5l
Fcgr32	1.47e-14	0.428503	0.959	0.797	2.64e-10	Arg1+ Mono	Fcgr3
Tmem14c	1.51e-14	0.32584	0.897	0.669	2.71e-10	Arg1+ Mono	Tmem14c
Npm31	1.56e-14	0.299222	0.666	0.409	2.8e-10	Arg1+ Mono	Npm3
Txnrd1	1.61e-14	0.26401	0.393	0.194	2.9e-10	Arg1+ Mono	Txnrd1
Snrpg	1.63e-14	0.339475	0.959	0.801	2.92e-10	Arg1+ Mono	Snrpg
2022-09-15	1.65e-14	0.333742	0.931	0.753	2.95e-10	Arg1+ Mono	2022-09-15
Psmd6	1.72e-14	0.292054	0.607	0.351	3.09e-10	Arg1+ Mono	Psmd6
Gm10036	1.8e-14	0.310946	0.693	0.429	3.23e-10	Arg1+ Mono	Gm10036
Vps29	1.93e-14	0.358524	0.821	0.542	3.46e-10	Arg1+ Mono	Vps29
Psmb2	1.98e-14	0.331122	0.907	0.727	3.55e-10	Arg1+ Mono	Psmb2
Srsf3	2.05e-14	0.356981	0.921	0.709	3.67e-10	Arg1+ Mono	Srsf3
Cycs	2.25e-14	0.327715	0.89	0.68	4.04e-10	Arg1+ Mono	Cycs
Dcun1d5	2.32e-14	0.309916	0.693	0.429	4.15e-10	Arg1+ Mono	Dcun1d5
Calm1	2.33e-14	0.274283	0.997	0.971	4.18e-10	Arg1+ Mono	Calm1
Metap2	2.36e-14	0.306168	0.803	0.534	4.23e-10	Arg1+ Mono	Metap2
Eif1	2.58e-14	0.269257	0.997	0.971	4.62e-10	Arg1+ Mono	Eif1
Mrpl15	2.88e-14	0.300995	0.586	0.348	5.16e-10	Arg1+ Mono	Mrpl15
Gm10020	2.91e-14	0.257973	0.528	0.295	5.22e-10	Arg1+ Mono	Gm10020
Gpi1	3e-14	0.346188	0.938	0.723	5.38e-10	Arg1+ Mono	Gpi1
Ube2n	3.13e-14	0.351912	0.876	0.66	5.62e-10	Arg1+ Mono	Ube2n
Hspd1	3.57e-14	0.346947	0.734	0.498	6.4e-10	Arg1+ Mono	Hspd1
Ndufa12	3.74e-14	0.337776	0.872	0.616	6.7e-10	Arg1+ Mono	Ndufa12
Gm6133	4.17e-14	0.314739	0.741	0.496	7.48e-10	Arg1+ Mono	Gm6133
Fam162a	4.59e-14	0.25021	0.472	0.25	8.22e-10	Arg1+ Mono	Fam162a
Cox7b	4.99e-14	0.338489	0.959	0.762	8.95e-10	Arg1+ Mono	Cox7b
Nupr1	5.04e-14	0.260805	0.576	0.316	9.04e-10	Arg1+ Mono	Nupr1
Ralb	5.55e-14	0.278164	0.697	0.428	9.96e-10	Arg1+ Mono	Ralb
Cdkn1a1	5.74e-14	0.406528	0.679	0.418	1.03e-09	Arg1+ Mono	Cdkn1a
Npm1	5.79e-14	0.347415	0.969	0.887	1.04e-09	Arg1+ Mono	Npm1
Nudc	6.9e-14	0.303411	0.769	0.489	1.24e-09	Arg1+ Mono	Nudc
Uqcc2	6.96e-14	0.327841	0.807	0.568	1.25e-09	Arg1+ Mono	Uqcc2
Tgif11	7.43e-14	0.254793	0.51	0.27	1.33e-09	Arg1+ Mono	Tgif1
Rps71	7.99e-14	0.27332	0.997	0.968	1.43e-09	Arg1+ Mono	Rps7
Emc61	8.25e-14	0.285196	0.724	0.457	1.48e-09	Arg1+ Mono	Emc6
Prdx2	8.34e-14	0.355157	0.89	0.682	1.5e-09	Arg1+ Mono	Prdx2
Hprt	8.73e-14	0.357705	0.81	0.575	1.57e-09	Arg1+ Mono	Hprt
Cct51	9.47e-14	0.340424	0.879	0.662	1.7e-09	Arg1+ Mono	Cct5
Gnai2	1.04e-13	0.287193	0.986	0.932	1.86e-09	Arg1+ Mono	Gnai2
Tmem167	1.09e-13	0.313766	0.838	0.568	1.96e-09	Arg1+ Mono	Tmem167
Phf5a	1.22e-13	0.250194	0.593	0.335	2.19e-09	Arg1+ Mono	Phf5a
Glrx3	1.23e-13	0.289632	0.748	0.476	2.2e-09	Arg1+ Mono	Glrx3
Hdgf	1.27e-13	0.296974	0.697	0.438	2.27e-09	Arg1+ Mono	Hdgf
Snrpa	1.28e-13	0.255728	0.538	0.302	2.3e-09	Arg1+ Mono	Snrpa
Drg1	1.32e-13	0.260512	0.566	0.326	2.36e-09	Arg1+ Mono	Drg1
Gm118081	1.32e-13	0.33492	0.931	0.763	2.36e-09	Arg1+ Mono	Gm11808
Cetn3	1.36e-13	0.278385	0.703	0.44	2.44e-09	Arg1+ Mono	Cetn3
Mrpl30	1.43e-13	0.292366	0.745	0.505	2.56e-09	Arg1+ Mono	Mrpl30
Ap2s1	1.44e-13	0.375422	0.866	0.663	2.58e-09	Arg1+ Mono	Ap2s1
Capza1	1.58e-13	0.285088	0.79	0.515	2.83e-09	Arg1+ Mono	Capza1
Rps12-ps3	1.61e-13	0.334612	0.921	0.761	2.9e-09	Arg1+ Mono	Rps12-ps3
Cib1	1.62e-13	0.28267	0.583	0.344	2.91e-09	Arg1+ Mono	Cib1
Rhob1	1.75e-13	0.348299	0.49	0.262	3.14e-09	Arg1+ Mono	Rhob
Lamtor4	1.78e-13	0.298281	0.886	0.669	3.19e-09	Arg1+ Mono	Lamtor4
Impdh2	1.92e-13	0.297898	0.648	0.395	3.44e-09	Arg1+ Mono	Impdh2
Sarnp	2.24e-13	0.312413	0.783	0.514	4.02e-09	Arg1+ Mono	Sarnp
Glrx	2.48e-13	0.284425	0.669	0.406	4.44e-09	Arg1+ Mono	Glrx
Ywhah1	2.65e-13	0.380941	0.931	0.74	4.75e-09	Arg1+ Mono	Ywhah
Cct3	2.67e-13	0.298755	0.714	0.454	4.79e-09	Arg1+ Mono	Cct3
Eif3i1	2.67e-13	0.322574	0.845	0.606	4.8e-09	Arg1+ Mono	Eif3i
Mrpl57	2.88e-13	0.256693	0.666	0.393	5.16e-09	Arg1+ Mono	Mrpl57
Hnrnpab	3.05e-13	0.359328	0.779	0.575	5.48e-09	Arg1+ Mono	Hnrnpab
Rbms1	3.4e-13	0.325813	0.824	0.566	6.09e-09	Arg1+ Mono	Rbms1
Psmb31	3.55e-13	0.321866	0.907	0.721	6.37e-09	Arg1+ Mono	Psmb3
Hnrnpa3	4.41e-13	0.318147	0.972	0.819	7.91e-09	Arg1+ Mono	Hnrnpa3
Psma1	4.64e-13	0.293245	0.917	0.669	8.33e-09	Arg1+ Mono	Psma1
Snx3	4.73e-13	0.306296	0.9	0.695	8.48e-09	Arg1+ Mono	Snx3
Ppp1r14b	4.77e-13	0.290599	0.59	0.356	8.56e-09	Arg1+ Mono	Ppp1r14b
Cbfb	4.91e-13	0.266368	0.583	0.344	8.81e-09	Arg1+ Mono	Cbfb
Siva1	5.11e-13	0.284097	0.545	0.321	9.17e-09	Arg1+ Mono	Siva1
Tmem189	5.12e-13	0.309435	0.507	0.285	9.19e-09	Arg1+ Mono	Tmem189
Ccdc86	5.36e-13	0.250753	0.462	0.246	9.61e-09	Arg1+ Mono	Ccdc86
Lsm41	5.75e-13	0.33498	0.828	0.577	1.03e-08	Arg1+ Mono	Lsm4
Capzb	5.82e-13	0.266287	0.966	0.866	1.04e-08	Arg1+ Mono	Capzb
Eef2	6.51e-13	0.284898	0.993	0.95	1.17e-08	Arg1+ Mono	Eef2
Rnase41	6.54e-13	0.348818	0.479	0.268	1.17e-08	Arg1+ Mono	Rnase4
Hnrnpa2b1	6.57e-13	0.326845	0.972	0.867	1.18e-08	Arg1+ Mono	Hnrnpa2b1
Cnih4	7e-13	0.267572	0.769	0.51	1.26e-08	Arg1+ Mono	Cnih4
Rpl51	7.12e-13	0.278704	0.976	0.895	1.28e-08	Arg1+ Mono	Rpl5
Sec61g	7.34e-13	0.345599	0.983	0.908	1.32e-08	Arg1+ Mono	Sec61g
Cisd2	8.2e-13	0.263303	0.697	0.429	1.47e-08	Arg1+ Mono	Cisd2
Snrpd1	9.39e-13	0.313824	0.772	0.507	1.68e-08	Arg1+ Mono	Snrpd1
Mydgf	1.11e-12	0.27512	0.707	0.456	1.99e-08	Arg1+ Mono	Mydgf
Ube2i	1.17e-12	0.322558	0.852	0.601	2.1e-08	Arg1+ Mono	Ube2i
Nop10	1.31e-12	0.322312	0.897	0.718	2.34e-08	Arg1+ Mono	Nop10
Capza2	1.41e-12	0.319	0.979	0.888	2.52e-08	Arg1+ Mono	Capza2
Trappc2l	1.44e-12	0.262776	0.707	0.453	2.58e-08	Arg1+ Mono	Trappc2l
Ppp1cc	1.54e-12	0.288192	0.824	0.561	2.76e-08	Arg1+ Mono	Ppp1cc
Sap30	1.76e-12	0.270711	0.703	0.438	3.16e-08	Arg1+ Mono	Sap30
Tmem147	1.82e-12	0.254389	0.638	0.394	3.26e-08	Arg1+ Mono	Tmem147
Itgam1	1.83e-12	0.309618	0.824	0.565	3.27e-08	Arg1+ Mono	Itgam
Ndufb2	1.83e-12	0.29045	0.824	0.576	3.28e-08	Arg1+ Mono	Ndufb2
Psme3	1.9e-12	0.275642	0.452	0.252	3.4e-08	Arg1+ Mono	Psme3
Hnrnpa11	1.91e-12	0.320621	0.848	0.61	3.42e-08	Arg1+ Mono	Hnrnpa1
Prkar1a	1.91e-12	0.295119	0.793	0.538	3.43e-08	Arg1+ Mono	Prkar1a
Cd68	2.06e-12	0.315261	0.948	0.801	3.7e-08	Arg1+ Mono	Cd68
Shisa51	2.36e-12	0.307391	0.955	0.777	4.22e-08	Arg1+ Mono	Shisa5
Ndufa10	2.36e-12	0.262509	0.7	0.44	4.23e-08	Arg1+ Mono	Ndufa10
Vamp4	2.69e-12	0.255057	0.538	0.309	4.83e-08	Arg1+ Mono	Vamp4
Cd531	2.88e-12	0.389125	0.962	0.859	5.16e-08	Arg1+ Mono	Cd53
Tsg101	2.93e-12	0.281736	0.6	0.357	5.25e-08	Arg1+ Mono	Tsg101
Psmd14	3e-12	0.288718	0.621	0.388	5.38e-08	Arg1+ Mono	Psmd14
Eif6	3.14e-12	0.254545	0.772	0.501	5.62e-08	Arg1+ Mono	Eif6
Psmc5	3.54e-12	0.282624	0.7	0.452	6.35e-08	Arg1+ Mono	Psmc5
Anxa5	3.79e-12	0.320251	0.941	0.806	6.8e-08	Arg1+ Mono	Anxa5
Rpl22l11	3.8e-12	0.376529	0.952	0.836	6.81e-08	Arg1+ Mono	Rpl22l1
Ssr4	4.01e-12	0.292008	0.945	0.775	7.19e-08	Arg1+ Mono	Ssr4
Snx61	4.26e-12	0.273166	0.676	0.437	7.64e-08	Arg1+ Mono	Snx6
Ndufb7	4.5e-12	0.282503	0.9	0.707	8.07e-08	Arg1+ Mono	Ndufb7
Cox7a2	4.66e-12	0.270603	0.952	0.847	8.36e-08	Arg1+ Mono	Cox7a2
Ndufa11	5e-12	0.296648	0.855	0.608	8.96e-08	Arg1+ Mono	Ndufa11
Lat2	5.13e-12	0.290225	0.793	0.559	9.21e-08	Arg1+ Mono	Lat2
Arpc51	5.17e-12	0.272945	0.969	0.872	9.26e-08	Arg1+ Mono	Arpc5
Cct7	5.65e-12	0.301451	0.793	0.552	1.01e-07	Arg1+ Mono	Cct7
Mgat2	5.93e-12	0.255704	0.638	0.402	1.06e-07	Arg1+ Mono	Mgat2
Eif3e1	6.4e-12	0.309418	0.917	0.703	1.15e-07	Arg1+ Mono	Eif3e
S100a13	6.77e-12	0.286873	0.893	0.636	1.21e-07	Arg1+ Mono	S100a13
Ucp2	6.94e-12	0.30929	0.976	0.837	1.24e-07	Arg1+ Mono	Ucp2
Mrps24	7.3e-12	0.275519	0.814	0.544	1.31e-07	Arg1+ Mono	Mrps24
Ndufb6	7.85e-12	0.256909	0.793	0.539	1.41e-07	Arg1+ Mono	Ndufb6
Cox17	8.46e-12	0.340254	0.89	0.678	1.52e-07	Arg1+ Mono	Cox17
Mfsd1	8.88e-12	0.252132	0.614	0.378	1.59e-07	Arg1+ Mono	Mfsd1
Snrpd2	9.19e-12	0.289798	0.893	0.656	1.65e-07	Arg1+ Mono	Snrpd2
Tm9sf3	9.64e-12	0.27057	0.783	0.525	1.73e-07	Arg1+ Mono	Tm9sf3
Lamp11	9.91e-12	0.286508	0.979	0.895	1.78e-07	Arg1+ Mono	Lamp1
Mafb2	1.26e-11	0.317493	0.752	0.502	2.27e-07	Arg1+ Mono	Mafb
Cct2	1.39e-11	0.292446	0.703	0.483	2.49e-07	Arg1+ Mono	Cct2
Psma2	1.43e-11	0.284079	0.928	0.721	2.56e-07	Arg1+ Mono	Psma2
Pebp1	1.45e-11	0.294373	0.852	0.633	2.6e-07	Arg1+ Mono	Pebp1
Atp5f11	2.04e-11	0.273192	0.948	0.807	3.66e-07	Arg1+ Mono	Atp5f1
Sec61b1	2.06e-11	0.254218	0.983	0.821	3.69e-07	Arg1+ Mono	Sec61b
Clic1	2.08e-11	0.256423	0.997	0.943	3.73e-07	Arg1+ Mono	Clic1
P4hb	2.16e-11	0.280753	0.752	0.506	3.87e-07	Arg1+ Mono	P4hb
Psmb5	2.26e-11	0.325043	0.821	0.59	4.06e-07	Arg1+ Mono	Psmb5
Vdac3	2.3e-11	0.273359	0.783	0.534	4.12e-07	Arg1+ Mono	Vdac3
Rnf7	2.33e-11	0.253422	0.731	0.498	4.19e-07	Arg1+ Mono	Rnf7
Rbm8a	2.36e-11	0.270642	0.824	0.574	4.23e-07	Arg1+ Mono	Rbm8a
Tomm5	2.42e-11	0.313002	0.728	0.492	4.34e-07	Arg1+ Mono	Tomm5
Ostf1	2.56e-11	0.251128	0.959	0.806	4.59e-07	Arg1+ Mono	Ostf1
Csf2ra	3.12e-11	0.31131	0.917	0.736	5.6e-07	Arg1+ Mono	Csf2ra
Rwdd11	3.28e-11	0.275836	0.71	0.472	5.89e-07	Arg1+ Mono	Rwdd1
Arhgdia1	3.62e-11	0.285434	0.934	0.805	6.48e-07	Arg1+ Mono	Arhgdia
Ssrp1	4.92e-11	0.252201	0.614	0.381	8.82e-07	Arg1+ Mono	Ssrp1
Etf1	5.04e-11	0.271984	0.569	0.361	9.03e-07	Arg1+ Mono	Etf1
Snrpb	5.7e-11	0.278952	0.941	0.757	1.02e-06	Arg1+ Mono	Snrpb
Romo1	5.87e-11	0.283878	0.872	0.662	1.05e-06	Arg1+ Mono	Romo1
Btg1	6.16e-11	0.273012	0.948	0.85	1.1e-06	Arg1+ Mono	Btg1
Rpl121	6.33e-11	0.27789	0.983	0.922	1.14e-06	Arg1+ Mono	Rpl12
Slc3a21	6.77e-11	0.279138	0.803	0.573	1.21e-06	Arg1+ Mono	Slc3a2
Reep5	6.94e-11	0.286918	0.928	0.781	1.25e-06	Arg1+ Mono	Reep5
Emg1	7.05e-11	0.287484	0.793	0.562	1.26e-06	Arg1+ Mono	Emg1
Sh3bgrl	7.45e-11	0.283596	0.876	0.676	1.34e-06	Arg1+ Mono	Sh3bgrl
Psmb6	7.5e-11	0.271758	0.924	0.717	1.35e-06	Arg1+ Mono	Psmb6
Bzw1	8.97e-11	0.270348	0.779	0.537	1.61e-06	Arg1+ Mono	Bzw1
Rpl27-ps31	9.01e-11	0.298457	0.79	0.535	1.62e-06	Arg1+ Mono	Rpl27-ps3
Rab7	9.43e-11	0.263318	0.879	0.67	1.69e-06	Arg1+ Mono	Rab7
Tceb1	9.94e-11	0.28261	0.834	0.595	1.78e-06	Arg1+ Mono	Tceb1
Nop58	1.02e-10	0.282635	0.476	0.293	1.83e-06	Arg1+ Mono	Nop58
Park7	1.08e-10	0.271421	0.914	0.748	1.95e-06	Arg1+ Mono	Park7
Plek1	1.17e-10	0.250841	0.821	0.58	2.1e-06	Arg1+ Mono	Plek
1110004F10Rik	1.35e-10	0.260098	0.703	0.466	2.41e-06	Arg1+ Mono	1110004F10Rik
Esd	1.35e-10	0.309997	0.907	0.658	2.42e-06	Arg1+ Mono	Esd
Srp9	1.43e-10	0.272968	0.876	0.663	2.57e-06	Arg1+ Mono	Srp9
Rbx1	1.56e-10	0.258042	0.976	0.818	2.79e-06	Arg1+ Mono	Rbx1
Ndufv3	1.57e-10	0.288235	0.841	0.638	2.82e-06	Arg1+ Mono	Ndufv3
Anp32b	1.84e-10	0.289472	0.883	0.693	3.3e-06	Arg1+ Mono	Anp32b
Sod2	1.85e-10	0.316846	0.662	0.46	3.33e-06	Arg1+ Mono	Sod2
Atf31	1.9e-10	0.338007	0.562	0.355	3.42e-06	Arg1+ Mono	Atf3
Psma71	1.95e-10	0.271185	0.962	0.804	3.49e-06	Arg1+ Mono	Psma7
Ndufa2	1.98e-10	0.258317	0.983	0.862	3.55e-06	Arg1+ Mono	Ndufa2
Tma7	2.01e-10	0.266244	0.966	0.853	3.61e-06	Arg1+ Mono	Tma7
Pole4	2.21e-10	0.265953	0.641	0.407	3.97e-06	Arg1+ Mono	Pole4
Ass11	3.21e-10	0.623271	0.486	0.315	5.75e-06	Arg1+ Mono	Ass1
Gm10073	3.47e-10	0.282595	0.9	0.748	6.22e-06	Arg1+ Mono	Gm10073
Rpl10-ps3	3.83e-10	0.278968	0.783	0.548	6.86e-06	Arg1+ Mono	Rpl10-ps3
Atp5o	3.88e-10	0.270116	0.903	0.715	6.96e-06	Arg1+ Mono	Atp5o
1110008F13Rik	4.09e-10	0.296904	0.786	0.575	7.33e-06	Arg1+ Mono	1110008F13Rik
Dynlrb1	4.41e-10	0.266341	0.89	0.683	7.91e-06	Arg1+ Mono	Dynlrb1
Rab11a	4.41e-10	0.250917	0.772	0.543	7.91e-06	Arg1+ Mono	Rab11a
Tomm22	4.99e-10	0.254419	0.859	0.628	8.96e-06	Arg1+ Mono	Tomm22
Ctsa1	5.45e-10	0.250735	0.924	0.775	9.78e-06	Arg1+ Mono	Ctsa
Ndufb8	5.63e-10	0.283255	0.924	0.759	1.01e-05	Arg1+ Mono	Ndufb8
Bbip1	5.7e-10	0.250559	0.572	0.35	1.02e-05	Arg1+ Mono	Bbip1
Gabarap	6e-10	0.251862	0.979	0.893	1.08e-05	Arg1+ Mono	Gabarap
Atp5a1	6.94e-10	0.259714	0.938	0.808	1.24e-05	Arg1+ Mono	Atp5a1
Ccdc109b1	6.96e-10	0.296293	0.779	0.539	1.25e-05	Arg1+ Mono	Ccdc109b
Ndufs8	7.9e-10	0.254223	0.783	0.58	1.42e-05	Arg1+ Mono	Ndufs8
Psmb7	8.79e-10	0.250561	0.769	0.541	1.58e-05	Arg1+ Mono	Psmb7
Vasp1	1.13e-09	0.263618	0.883	0.661	2.02e-05	Arg1+ Mono	Vasp
Ndufa7	1.77e-09	0.252908	0.941	0.771	3.17e-05	Arg1+ Mono	Ndufa7
Psma4	3.64e-09	0.282069	0.931	0.716	6.53e-05	Arg1+ Mono	Psma4
Srsf6	5.03e-09	0.260394	0.686	0.467	9.02e-05	Arg1+ Mono	Srsf6
Eif5	5.32e-09	0.252192	0.817	0.598	9.55e-05	Arg1+ Mono	Eif5
1810037I17Rik	8.41e-09	0.250793	0.845	0.621	0.000150833	Arg1+ Mono	1810037I17Rik
Ifitm11	1.03e-08	0.314492	0.414	0.243	0.000184675	Arg1+ Mono	Ifitm1
Tgfb1	1.16e-08	0.322404	0.859	0.695	0.000208109	Arg1+ Mono	Tgfb1
Psma3	1.22e-08	0.254722	0.924	0.733	0.000219072	Arg1+ Mono	Psma3
U2af1	1.52e-08	0.257931	0.766	0.535	0.000271696	Arg1+ Mono	U2af1
Manf	2.19e-08	0.275926	0.852	0.659	0.00039357	Arg1+ Mono	Manf
Dad1	3.09e-08	0.261489	0.9	0.737	0.000553835	Arg1+ Mono	Dad1
Fbl1	3.22e-08	0.25296	0.752	0.537	0.000576656	Arg1+ Mono	Fbl
Cd141	5.38e-08	0.364	0.821	0.637	0.00096488	Arg1+ Mono	Cd14
Hmox1	5.92e-08	0.852049	0.438	0.264	0.00106234	Arg1+ Mono	Hmox1
Mt11	1.03e-07	0.351189	0.914	0.774	0.00184253	Arg1+ Mono	Mt1
Set1	1.15e-07	0.256753	0.89	0.732	0.00206383	Arg1+ Mono	Set
Ccl41	1.52e-06	0.497586	0.628	0.491	0.0272361	Arg1+ Mono	Ccl4
Ncl	7.45e-06	0.271001	0.883	0.744	0.13368	Arg1+ Mono	Ncl
Junb2	7.69e-06	0.270964	0.938	0.844	0.137899	Arg1+ Mono	Junb
Fcgr2b2	1.01e-05	0.250808	0.9	0.783	0.181039	Arg1+ Mono	Fcgr2b
Pf41	4.2e-05	1.41051	0.524	0.41	0.753496	Arg1+ Mono	Pf4
Hspa1a1	0.000145258	0.503319	0.569	0.454	1	Arg1+ Mono	Hspa1a
Ccl72	0.000446384	0.785643	0.41	0.32	1	Arg1+ Mono	Ccl7
Acp5	0.00180827	0.250309	0.331	0.242	1	Arg1+ Mono	Acp5
Hp	8.11e-240	2.71832	0.859	0.134	1.45e-235	Ly6c2+ Mono	Hp
Ifitm61	7.77e-231	2.29523	0.88	0.151	1.39e-226	Ly6c2+ Mono	Ifitm6
Serpinb10	3.63e-228	1.01746	0.356	0.005	6.5e-224	Ly6c2+ Mono	Serpinb10
Gm9733	1.73e-193	1.80305	0.68	0.09	3.09e-189	Ly6c2+ Mono	Gm9733
Gsr1	1.3e-191	2.16983	0.919	0.237	2.33e-187	Ly6c2+ Mono	Gsr
Plac8	7.99e-168	3.71707	0.979	0.493	1.43e-163	Ly6c2+ Mono	Plac8
Ly6c2	2.97e-166	2.85636	0.739	0.145	5.33e-162	Ly6c2+ Mono	Ly6c2
Mgst1	3.42e-157	1.97777	0.722	0.146	6.14e-153	Ly6c2+ Mono	Mgst1
Prtn3	7.18e-152	0.779814	0.345	0.018	1.29e-147	Ly6c2+ Mono	Prtn3
F13a11	7.86e-152	1.94559	0.637	0.102	1.41e-147	Ly6c2+ Mono	F13a1
Vcan	2.47e-145	1.16483	0.405	0.033	4.43e-141	Ly6c2+ Mono	Vcan
Msrb1	2.41e-144	2.23398	0.965	0.511	4.33e-140	Ly6c2+ Mono	Msrb1
Smpdl3a	8.68e-141	2.13933	0.923	0.392	1.56e-136	Ly6c2+ Mono	Smpdl3a
Sell	2.28e-136	1.32968	0.511	0.064	4.08e-132	Ly6c2+ Mono	Sell
Chil31	6.19e-134	3.42687	0.602	0.108	1.11e-129	Ly6c2+ Mono	Chil3
F10	3.89e-130	1.19816	0.546	0.08	6.98e-126	Ly6c2+ Mono	F10
Mmp8	5.72e-128	0.940583	0.38	0.032	1.03e-123	Ly6c2+ Mono	Mmp8
Ifitm31	3.45e-127	1.50186	1	0.965	6.19e-123	Ly6c2+ Mono	Ifitm3
Rasgrp2	5.76e-127	1.1431	0.525	0.077	1.03e-122	Ly6c2+ Mono	Rasgrp2
Emilin21	1.65e-124	1.3593	0.746	0.197	2.97e-120	Ly6c2+ Mono	Emilin2
Sirpb1c1	1.49e-116	1.80694	0.866	0.338	2.66e-112	Ly6c2+ Mono	Sirpb1c
Nxpe4	3.32e-116	0.681241	0.282	0.017	5.95e-112	Ly6c2+ Mono	Nxpe4
Cebpb1	5e-116	1.99451	0.986	0.665	8.96e-112	Ly6c2+ Mono	Cebpb
H3f3a	1.59e-107	1.09318	0.993	0.962	2.85e-103	Ly6c2+ Mono	H3f3a
Tmsb101	2.26e-103	1.67793	0.993	0.938	4.05e-99	Ly6c2+ Mono	Tmsb10
Alox5ap2	1.13e-100	1.30333	0.993	0.854	2.03e-96	Ly6c2+ Mono	Alox5ap
S100a42	7.04e-100	1.64471	0.919	0.445	1.26e-95	Ly6c2+ Mono	S100a4
Gpr141	1.59e-99	1.00069	0.486	0.086	2.85e-95	Ly6c2+ Mono	Gpr141
Gda1	2.39e-97	1.36908	0.835	0.307	4.28e-93	Ly6c2+ Mono	Gda
Ldlrad3	6.54e-95	0.715541	0.338	0.038	1.17e-90	Ly6c2+ Mono	Ldlrad3
Coro1a1	5.69e-92	1.04719	0.993	0.929	1.02e-87	Ly6c2+ Mono	Coro1a
Ifitm21	1.41e-89	1.17921	0.996	0.929	2.52e-85	Ly6c2+ Mono	Ifitm2
Sirpb1b1	1.34e-87	1.32339	0.739	0.267	2.4e-83	Ly6c2+ Mono	Sirpb1b
Tppp3	1.73e-87	1.47946	0.423	0.074	3.11e-83	Ly6c2+ Mono	Tppp3
Anxa22	4.81e-87	1.37017	0.933	0.55	8.62e-83	Ly6c2+ Mono	Anxa2
Gyg	5.33e-87	1.27316	0.722	0.271	9.56e-83	Ly6c2+ Mono	Gyg
Lyz21	2.44e-86	1.32679	1	0.99	4.37e-82	Ly6c2+ Mono	Lyz2
Il17ra	7.64e-85	1.06127	0.606	0.168	1.37e-80	Ly6c2+ Mono	Il17ra
Trem3	1.21e-83	0.838292	0.345	0.046	2.16e-79	Ly6c2+ Mono	Trem3
Tyrobp	2.63e-83	0.691575	1	0.991	4.72e-79	Ly6c2+ Mono	Tyrobp
Pdlim1	5.55e-82	0.647545	0.306	0.037	9.96e-78	Ly6c2+ Mono	Pdlim1
Klf21	1.48e-81	1.74599	0.827	0.404	2.65e-77	Ly6c2+ Mono	Klf2
Ceacam1	1.58e-81	0.754509	0.342	0.048	2.84e-77	Ly6c2+ Mono	Ceacam1
Lgals31	1.98e-81	1.25955	0.979	0.845	3.54e-77	Ly6c2+ Mono	Lgals3
Gngt2	6.44e-81	1.72049	0.933	0.686	1.15e-76	Ly6c2+ Mono	Gngt2
Plcb1	3.32e-80	0.626713	0.289	0.033	5.95e-76	Ly6c2+ Mono	Plcb1
S100a62	7.43e-80	1.40652	0.958	0.757	1.33e-75	Ly6c2+ Mono	S100a6
Xdh	1.2e-79	0.879598	0.5	0.113	2.15e-75	Ly6c2+ Mono	Xdh
Ms4a4c1	2.23e-79	1.55519	0.866	0.456	4e-75	Ly6c2+ Mono	Ms4a4c
Gpx12	1.44e-77	0.94718	1	0.954	2.59e-73	Ly6c2+ Mono	Gpx1
Ms4a8a	1.73e-77	0.682446	0.327	0.045	3.1e-73	Ly6c2+ Mono	Ms4a8a
Cytip1	8.6e-76	1.16821	0.764	0.323	1.54e-71	Ly6c2+ Mono	Cytip
Arhgdib2	4.33e-73	1.01042	0.975	0.842	7.76e-69	Ly6c2+ Mono	Arhgdib
Clec4e1	2.98e-72	0.95436	0.472	0.104	5.35e-68	Ly6c2+ Mono	Clec4e
Adgre5	2.17e-71	1.19908	0.68	0.261	3.89e-67	Ly6c2+ Mono	Adgre5
Gm51501	1.72e-69	0.953699	0.507	0.132	3.08e-65	Ly6c2+ Mono	Gm5150
Mrpl331	1.84e-69	1.08439	0.937	0.731	3.31e-65	Ly6c2+ Mono	Mrpl33
Napsa1	7.26e-69	1.01538	0.937	0.498	1.3e-64	Ly6c2+ Mono	Napsa
Slc25a51	3.06e-66	0.908355	0.979	0.868	5.49e-62	Ly6c2+ Mono	Slc25a5
Emb2	1.86e-65	1.186	0.81	0.443	3.33e-61	Ly6c2+ Mono	Emb
Tmem38b	4.72e-65	0.844863	0.405	0.089	8.46e-61	Ly6c2+ Mono	Tmem38b
Bin21	1.29e-63	1.08341	0.845	0.508	2.32e-59	Ly6c2+ Mono	Bin2
Prdx51	1.32e-63	0.98851	0.975	0.881	2.36e-59	Ly6c2+ Mono	Prdx5
Nr4a11	7.09e-63	1.26132	0.63	0.224	1.27e-58	Ly6c2+ Mono	Nr4a1
Rara	3.11e-62	0.863136	0.482	0.135	5.58e-58	Ly6c2+ Mono	Rara
Adgre4	4.6e-62	0.931489	0.335	0.061	8.24e-58	Ly6c2+ Mono	Adgre4
Ms4a6c1	1.37e-60	0.932516	0.975	0.864	2.45e-56	Ly6c2+ Mono	Ms4a6c
Taldo11	5.41e-58	0.883929	0.944	0.794	9.71e-54	Ly6c2+ Mono	Taldo1
Shfm11	1.47e-57	0.753992	0.982	0.904	2.63e-53	Ly6c2+ Mono	Shfm1
Gcnt2	1.66e-57	0.761945	0.415	0.102	2.98e-53	Ly6c2+ Mono	Gcnt2
Itgal	2.76e-57	1.08679	0.489	0.145	4.95e-53	Ly6c2+ Mono	Itgal
Cd300a1	1.58e-56	0.996898	0.782	0.397	2.84e-52	Ly6c2+ Mono	Cd300a
Samhd1	7.86e-56	1.04365	0.947	0.75	1.41e-51	Ly6c2+ Mono	Samhd1
Rplp02	1.18e-54	0.588644	1	0.987	2.11e-50	Ly6c2+ Mono	Rplp0
Lrg1	3.81e-54	1.07235	0.359	0.081	6.84e-50	Ly6c2+ Mono	Lrg1
Adssl11	3.84e-54	0.913703	0.574	0.219	6.88e-50	Ly6c2+ Mono	Adssl1
Fn11	9.8e-54	1.14399	0.588	0.208	1.76e-49	Ly6c2+ Mono	Fn1
Fau	2.14e-53	0.470405	1	0.997	3.83e-49	Ly6c2+ Mono	Fau
Tpd521	2.43e-53	0.916744	0.912	0.726	4.36e-49	Ly6c2+ Mono	Tpd52
Aldh2	4.05e-53	0.95158	0.768	0.441	7.27e-49	Ly6c2+ Mono	Aldh2
Vim2	1.14e-52	1.17089	0.908	0.667	2.04e-48	Ly6c2+ Mono	Vim
Atp1a3	5.29e-52	0.504698	0.254	0.041	9.48e-48	Ly6c2+ Mono	Atp1a3
Nupr11	6.24e-52	0.961237	0.676	0.308	1.12e-47	Ly6c2+ Mono	Nupr1
Pkm1	7.8e-52	0.802715	0.937	0.778	1.4e-47	Ly6c2+ Mono	Pkm
Hpse	9.19e-51	0.637888	0.32	0.069	1.65e-46	Ly6c2+ Mono	Hpse
Plaur1	5.33e-50	0.821916	0.489	0.157	9.56e-46	Ly6c2+ Mono	Plaur
Arhgap26	1.07e-49	0.557999	0.349	0.082	1.92e-45	Ly6c2+ Mono	Arhgap26
Ahnak1	1.15e-49	1.1195	0.775	0.431	2.07e-45	Ly6c2+ Mono	Ahnak
Cdkn2d1	3.93e-49	0.821884	0.567	0.215	7.05e-45	Ly6c2+ Mono	Cdkn2d
Sat11	8.34e-49	0.994977	0.986	0.909	1.49e-44	Ly6c2+ Mono	Sat1
Cd2441	9.18e-49	0.743299	0.511	0.17	1.65e-44	Ly6c2+ Mono	Cd244
Eno12	1.6e-48	0.78583	0.951	0.722	2.87e-44	Ly6c2+ Mono	Eno1
Camkk2	1.63e-48	0.795416	0.451	0.14	2.92e-44	Ly6c2+ Mono	Camkk2
Fam49b2	1.96e-48	0.791095	0.94	0.82	3.51e-44	Ly6c2+ Mono	Fam49b
Mcemp11	1.58e-47	0.87972	0.585	0.227	2.83e-43	Ly6c2+ Mono	Mcemp1
Rhoa	1.91e-47	0.767681	0.975	0.878	3.43e-43	Ly6c2+ Mono	Rhoa
Ly6e1	1.08e-46	0.72572	0.996	0.924	1.93e-42	Ly6c2+ Mono	Ly6e
Slpi	1.78e-46	0.777321	0.366	0.094	3.19e-42	Ly6c2+ Mono	Slpi
AI839979	3.57e-46	0.642903	0.356	0.092	6.4e-42	Ly6c2+ Mono	AI839979
Gm98441	4.13e-46	0.818873	0.553	0.223	7.41e-42	Ly6c2+ Mono	Gm9844
Hes1	4.21e-46	1.3121	0.419	0.128	7.55e-42	Ly6c2+ Mono	Hes1
Rps91	4.77e-46	0.479953	1	0.997	8.56e-42	Ly6c2+ Mono	Rps9
Nadk	4.91e-46	0.97555	0.778	0.485	8.81e-42	Ly6c2+ Mono	Nadk
Lsp11	6.97e-45	0.696709	0.975	0.724	1.25e-40	Ly6c2+ Mono	Lsp1
Add3	1.28e-44	0.723496	0.426	0.136	2.3e-40	Ly6c2+ Mono	Add3
Crip11	2.4e-44	0.972344	0.968	0.896	4.31e-40	Ly6c2+ Mono	Crip1
Klf13	1.1e-43	1.09356	0.768	0.487	1.97e-39	Ly6c2+ Mono	Klf13
Ms4a6b2	1.17e-43	0.936544	0.891	0.686	2.11e-39	Ly6c2+ Mono	Ms4a6b
Idh1	1.68e-43	0.865407	0.542	0.227	3e-39	Ly6c2+ Mono	Idh1
Emp31	2.12e-42	0.839308	0.954	0.772	3.81e-38	Ly6c2+ Mono	Emp3
Pygl	2.64e-42	0.60853	0.377	0.108	4.74e-38	Ly6c2+ Mono	Pygl
Eif3f1	3.5e-42	0.70206	0.965	0.869	6.28e-38	Ly6c2+ Mono	Eif3f
Prr13	4.26e-42	1.01197	0.859	0.675	7.65e-38	Ly6c2+ Mono	Prr13
Pi16	6.29e-42	0.600696	0.327	0.084	1.13e-37	Ly6c2+ Mono	Pi16
Anxa12	1.24e-41	1.01459	0.718	0.406	2.22e-37	Ly6c2+ Mono	Anxa1
Samsn1	1.4e-41	0.806217	0.673	0.325	2.51e-37	Ly6c2+ Mono	Samsn1
Cmpk11	2.02e-41	0.843696	0.817	0.583	3.63e-37	Ly6c2+ Mono	Cmpk1
Rps271	5.13e-41	0.474449	1	0.997	9.19e-37	Ly6c2+ Mono	Rps27
Rpl10	5.3e-41	0.454377	1	0.99	9.51e-37	Ly6c2+ Mono	Rpl10
Sec61g1	1.29e-40	0.667754	0.979	0.909	2.32e-36	Ly6c2+ Mono	Sec61g
Fam96a1	8.64e-40	0.828012	0.813	0.578	1.55e-35	Ly6c2+ Mono	Fam96a
Cdc42ep3	9.98e-40	0.595086	0.384	0.117	1.79e-35	Ly6c2+ Mono	Cdc42ep3
Rap1b1	1.32e-39	0.792038	0.93	0.813	2.37e-35	Ly6c2+ Mono	Rap1b
Fam49a	1.5e-39	0.768292	0.539	0.228	2.69e-35	Ly6c2+ Mono	Fam49a
S100a112	2.44e-39	0.724113	0.958	0.768	4.37e-35	Ly6c2+ Mono	S100a11
Nfil31	2.54e-39	0.659454	0.366	0.109	4.55e-35	Ly6c2+ Mono	Nfil3
Fgr1	2.84e-39	0.88584	0.687	0.373	5.09e-35	Ly6c2+ Mono	Fgr
Ly6i	1.53e-38	0.681419	0.25	0.052	2.75e-34	Ly6c2+ Mono	Ly6i
Rpl36al1	2.25e-38	0.610368	0.972	0.909	4.03e-34	Ly6c2+ Mono	Rpl36al
Cox4i1	2.43e-38	0.480763	0.996	0.972	4.35e-34	Ly6c2+ Mono	Cox4i1
Ube2d31	1.03e-37	0.646676	0.94	0.848	1.84e-33	Ly6c2+ Mono	Ube2d3
Ccnd31	8.67e-37	0.772607	0.673	0.363	1.55e-32	Ly6c2+ Mono	Ccnd3
Rpl182	1.72e-36	0.468772	0.993	0.974	3.08e-32	Ly6c2+ Mono	Rpl18
Lrp11	2.79e-36	0.811256	0.581	0.279	5e-32	Ly6c2+ Mono	Lrp1
Msn1	2.93e-36	0.745483	0.951	0.825	5.25e-32	Ly6c2+ Mono	Msn
Gmfg	3e-36	0.71496	0.898	0.755	5.37e-32	Ly6c2+ Mono	Gmfg
Abi3	1.03e-35	0.855752	0.701	0.412	1.84e-31	Ly6c2+ Mono	Abi3
Tgfbi1	1.03e-35	0.808311	0.877	0.705	1.85e-31	Ly6c2+ Mono	Tgfbi
Rap1a1	1.6e-35	0.826984	0.908	0.759	2.87e-31	Ly6c2+ Mono	Rap1a
Hspa81	1.82e-35	0.599729	1	0.984	3.26e-31	Ly6c2+ Mono	Hspa8
Btf32	3.03e-35	0.542575	0.968	0.913	5.43e-31	Ly6c2+ Mono	Btf3
Igsf61	7.74e-35	0.827806	0.743	0.461	1.39e-30	Ly6c2+ Mono	Igsf6
Rpl18a	9.83e-35	0.366758	1	0.996	1.76e-30	Ly6c2+ Mono	Rpl18a
Slfn1	2.58e-34	0.711788	0.472	0.185	4.62e-30	Ly6c2+ Mono	Slfn1
Fxyd52	2.72e-34	0.598096	0.979	0.912	4.87e-30	Ly6c2+ Mono	Fxyd5
Tnfaip2	4.2e-34	0.535105	0.405	0.14	7.53e-30	Ly6c2+ Mono	Tnfaip2
Tsc22d3	7.03e-34	0.861547	0.581	0.292	1.26e-29	Ly6c2+ Mono	Tsc22d3
Rps281	8.98e-34	0.40567	1	0.987	1.61e-29	Ly6c2+ Mono	Rps28
Cd441	9.39e-34	0.81658	0.69	0.417	1.68e-29	Ly6c2+ Mono	Cd44
Cybb2	1.36e-33	0.679554	0.968	0.819	2.44e-29	Ly6c2+ Mono	Cybb
Cib11	2.25e-33	0.690236	0.63	0.341	4.03e-29	Ly6c2+ Mono	Cib1
Wfdc171	2.79e-33	0.798172	0.933	0.899	5.01e-29	Ly6c2+ Mono	Wfdc17
Aprt1	3.65e-33	0.825074	0.739	0.489	6.55e-29	Ly6c2+ Mono	Aprt
Rpl92	5.86e-33	0.435764	1	0.978	1.05e-28	Ly6c2+ Mono	Rpl9
Ncf2	1.21e-32	0.758845	0.782	0.612	2.17e-28	Ly6c2+ Mono	Ncf2
Klra21	2.21e-32	0.732289	0.651	0.351	3.96e-28	Ly6c2+ Mono	Klra2
Stx11	2.47e-32	0.440547	0.282	0.076	4.43e-28	Ly6c2+ Mono	Stx11
Actg12	4.16e-32	0.591223	0.993	0.977	7.46e-28	Ly6c2+ Mono	Actg1
Arpc22	4.41e-32	0.51008	0.986	0.944	7.91e-28	Ly6c2+ Mono	Arpc2
Sec61b2	9.39e-32	0.604683	0.94	0.825	1.68e-27	Ly6c2+ Mono	Sec61b
Cdk2ap2	1.13e-31	0.844902	0.856	0.676	2.03e-27	Ly6c2+ Mono	Cdk2ap2
Rpl82	1.4e-31	0.39817	1	0.984	2.51e-27	Ly6c2+ Mono	Rpl8
Clec4a31	1.53e-31	0.773245	0.887	0.685	2.74e-27	Ly6c2+ Mono	Clec4a3
Tgfb11	2.07e-31	0.782396	0.842	0.696	3.72e-27	Ly6c2+ Mono	Tgfb1
Capg1	6.86e-31	0.706533	0.754	0.449	1.23e-26	Ly6c2+ Mono	Capg
Camk2d	7.02e-31	0.727646	0.694	0.422	1.26e-26	Ly6c2+ Mono	Camk2d
Esd1	7.02e-31	0.694764	0.817	0.666	1.26e-26	Ly6c2+ Mono	Esd
Gltscr21	8.02e-31	0.675698	0.859	0.725	1.44e-26	Ly6c2+ Mono	Gltscr2
Itga4	1.26e-30	0.753889	0.563	0.284	2.26e-26	Ly6c2+ Mono	Itga4
Rpl34	1.6e-30	0.406221	1	0.983	2.86e-26	Ly6c2+ Mono	Rpl34
Eif3e2	1.67e-30	0.655849	0.873	0.707	2.99e-26	Ly6c2+ Mono	Eif3e
Ap1s2	2.3e-30	0.797733	0.701	0.45	4.12e-26	Ly6c2+ Mono	Ap1s2
Rps27a2	7.05e-30	0.36315	1	0.993	1.26e-25	Ly6c2+ Mono	Rps27a
Sub11	1.46e-29	0.553328	0.947	0.86	2.62e-25	Ly6c2+ Mono	Sub1
Itgb71	2.19e-29	0.601272	0.553	0.26	3.93e-25	Ly6c2+ Mono	Itgb7
Gpx4	3.45e-29	0.631891	0.915	0.814	6.19e-25	Ly6c2+ Mono	Gpx4
Psma72	4.78e-29	0.635294	0.901	0.809	8.57e-25	Ly6c2+ Mono	Psma7
Ccl61	3.03e-28	0.35604	0.94	0.803	5.44e-24	Ly6c2+ Mono	Ccl6
Rbm32	7.07e-28	0.674602	0.919	0.762	1.27e-23	Ly6c2+ Mono	Rbm3
Slfn2	8.36e-28	0.634947	0.912	0.828	1.5e-23	Ly6c2+ Mono	Slfn2
Srgn1	9.73e-28	0.65701	0.947	0.828	1.75e-23	Ly6c2+ Mono	Srgn
Clec4a12	1.05e-27	0.680957	0.87	0.575	1.88e-23	Ly6c2+ Mono	Clec4a1
Tmpo	1.05e-27	0.629807	0.651	0.373	1.89e-23	Ly6c2+ Mono	Tmpo
Gm87302	1.17e-27	0.610705	0.937	0.804	2.09e-23	Ly6c2+ Mono	Gm8730
Xbp1	1.8e-27	0.704171	0.764	0.58	3.22e-23	Ly6c2+ Mono	Xbp1
Rpl132	3.16e-27	0.347828	1	0.994	5.66e-23	Ly6c2+ Mono	Rpl13
Uqcrh	3.23e-27	0.463629	0.968	0.91	5.79e-23	Ly6c2+ Mono	Uqcrh
Shisa52	3.59e-27	0.559641	0.901	0.781	6.43e-23	Ly6c2+ Mono	Shisa5
Gm98431	3.66e-27	0.638524	0.94	0.808	6.56e-23	Ly6c2+ Mono	Gm9843
Arpc1b2	7.26e-27	0.395348	0.989	0.973	1.3e-22	Ly6c2+ Mono	Arpc1b
Lyn	1.57e-26	0.65555	0.813	0.685	2.81e-22	Ly6c2+ Mono	Lyn
Pirb	1.58e-26	0.692245	0.806	0.654	2.83e-22	Ly6c2+ Mono	Pirb
Eif3k1	1.88e-26	0.532799	0.94	0.834	3.37e-22	Ly6c2+ Mono	Eif3k
Ifngr1	2.65e-26	0.594226	0.93	0.826	4.75e-22	Ly6c2+ Mono	Ifngr1
Aldoa1	3.23e-26	0.540864	0.926	0.792	5.79e-22	Ly6c2+ Mono	Aldoa
Dbi1	3.52e-26	0.515811	0.923	0.866	6.32e-22	Ly6c2+ Mono	Dbi
Eif3h	3.53e-26	0.509305	0.908	0.831	6.33e-22	Ly6c2+ Mono	Eif3h
Gnb2	5.19e-26	0.507513	0.94	0.865	9.3e-22	Ly6c2+ Mono	Gnb2
Naca1	6.42e-26	0.458676	0.982	0.936	1.15e-21	Ly6c2+ Mono	Naca
1110008F13Rik1	8.27e-26	0.648888	0.764	0.577	1.48e-21	Ly6c2+ Mono	1110008F13Rik
Mtus1	1.07e-25	0.468714	0.327	0.117	1.91e-21	Ly6c2+ Mono	Mtus1
Rps141	2.07e-25	0.316602	1	0.995	3.71e-21	Ly6c2+ Mono	Rps14
Scarb1	3.53e-25	0.57295	0.458	0.224	6.33e-21	Ly6c2+ Mono	Scarb1
Btg11	4.24e-25	0.511914	0.961	0.849	7.61e-21	Ly6c2+ Mono	Btg1
Tnfrsf21	5.55e-25	0.503633	0.415	0.187	9.94e-21	Ly6c2+ Mono	Tnfrsf21
Slc44a21	9.72e-25	0.460828	0.317	0.114	1.74e-20	Ly6c2+ Mono	Slc44a2
Plod3	1e-24	0.606435	0.419	0.193	1.8e-20	Ly6c2+ Mono	Plod3
Eef21	1.15e-24	0.462946	0.982	0.951	2.05e-20	Ly6c2+ Mono	Eef2
Atp5c1	1.42e-24	0.563883	0.912	0.79	2.55e-20	Ly6c2+ Mono	Atp5c1
S100a102	1.85e-24	0.786769	0.789	0.601	3.32e-20	Ly6c2+ Mono	S100a10
Lst12	2.79e-24	0.627643	0.982	0.845	5e-20	Ly6c2+ Mono	Lst1
Rnf149	3.78e-24	0.630947	0.764	0.554	6.77e-20	Ly6c2+ Mono	Rnf149
Stk241	4.79e-24	0.607385	0.585	0.341	8.6e-20	Ly6c2+ Mono	Stk24
Pira21	6.44e-24	0.452754	0.384	0.163	1.16e-19	Ly6c2+ Mono	Pira2
Fis1	6.53e-24	0.574234	0.817	0.667	1.17e-19	Ly6c2+ Mono	Fis1
Neat11	6.74e-24	0.664486	0.856	0.721	1.21e-19	Ly6c2+ Mono	Neat1
Serp1	6.89e-24	0.553782	0.88	0.786	1.24e-19	Ly6c2+ Mono	Serp1
Ccr2	9.49e-24	0.631167	0.894	0.726	1.7e-19	Ly6c2+ Mono	Ccr2
Eif11	1.37e-23	0.484289	0.993	0.971	2.46e-19	Ly6c2+ Mono	Eif1
Dok3	1.8e-23	0.572876	0.62	0.361	3.22e-19	Ly6c2+ Mono	Dok3
C130050O18Rik	2.26e-23	0.438591	0.331	0.126	4.05e-19	Ly6c2+ Mono	C130050O18Rik
Myo1g	2.95e-23	0.611431	0.585	0.346	5.28e-19	Ly6c2+ Mono	Myo1g
Cd471	3.84e-23	0.488289	0.94	0.83	6.88e-19	Ly6c2+ Mono	Cd47
Rpl412	4.02e-23	0.340341	1	0.998	7.22e-19	Ly6c2+ Mono	Rpl41
Mettl9	4.09e-23	0.593597	0.479	0.255	7.33e-19	Ly6c2+ Mono	Mettl9
Rpsa1	4.9e-23	0.389374	0.996	0.973	8.78e-19	Ly6c2+ Mono	Rpsa
Ncf41	5.09e-23	0.612653	0.736	0.531	9.12e-19	Ly6c2+ Mono	Ncf4
Glud1	5.15e-23	0.62686	0.792	0.631	9.23e-19	Ly6c2+ Mono	Glud1
Rps192	5.29e-23	0.318821	1	0.996	9.49e-19	Ly6c2+ Mono	Rps19
Rpl24	5.63e-23	0.336969	0.993	0.984	1.01e-18	Ly6c2+ Mono	Rpl24
Rps161	9.93e-23	0.331828	1	0.993	1.78e-18	Ly6c2+ Mono	Rps16
Rps32	1.01e-22	0.309293	0.996	0.989	1.82e-18	Ly6c2+ Mono	Rps3
Degs1	1.12e-22	0.599726	0.581	0.348	2e-18	Ly6c2+ Mono	Degs1
C3	1.97e-22	0.440366	0.447	0.206	3.54e-18	Ly6c2+ Mono	C3
Npc21	2.37e-22	0.424699	0.954	0.958	4.26e-18	Ly6c2+ Mono	Npc2
Atp5l1	2.44e-22	0.402228	0.993	0.948	4.37e-18	Ly6c2+ Mono	Atp5l
H2afj1	2.57e-22	0.581397	0.849	0.749	4.61e-18	Ly6c2+ Mono	H2afj
Ltb4r12	6.27e-22	0.477803	0.384	0.166	1.12e-17	Ly6c2+ Mono	Ltb4r1
Atp5h	9.69e-22	0.480618	0.954	0.88	1.74e-17	Ly6c2+ Mono	Atp5h
Ptprc	1.59e-21	0.474043	0.968	0.917	2.86e-17	Ly6c2+ Mono	Ptprc
Rps27rt2	1.69e-21	0.744951	0.905	0.793	3.03e-17	Ly6c2+ Mono	Rps27rt
Ptpn1	4.42e-21	0.628624	0.792	0.655	7.93e-17	Ly6c2+ Mono	Ptpn1
Rpl19	4.98e-21	0.291525	1	0.989	8.93e-17	Ly6c2+ Mono	Rpl19
Rnh11	9.4e-21	0.575458	0.785	0.606	1.68e-16	Ly6c2+ Mono	Rnh1
Ifi2042	1.14e-20	0.574221	0.75	0.528	2.04e-16	Ly6c2+ Mono	Ifi204
Cox6b11	1.45e-20	0.405099	0.972	0.92	2.6e-16	Ly6c2+ Mono	Cox6b1
Gapdh1	1.62e-20	0.385547	0.982	0.887	2.91e-16	Ly6c2+ Mono	Gapdh
AB124611	1.7e-20	0.587337	0.739	0.543	3.04e-16	Ly6c2+ Mono	AB124611
Rps62	1.96e-20	0.310156	0.996	0.984	3.51e-16	Ly6c2+ Mono	Rps6
Glipr2	2.2e-20	0.424958	0.335	0.138	3.95e-16	Ly6c2+ Mono	Glipr2
Gstm1	3.35e-20	0.509998	0.37	0.169	6e-16	Ly6c2+ Mono	Gstm1
Arpc52	3.4e-20	0.436341	0.961	0.873	6.09e-16	Ly6c2+ Mono	Arpc5
Cd300lb	3.5e-20	0.417466	0.271	0.1	6.28e-16	Ly6c2+ Mono	Cd300lb
Kdm7a	4.01e-20	0.575257	0.613	0.395	7.19e-16	Ly6c2+ Mono	Kdm7a
Adipor1	4.16e-20	0.5599	0.739	0.555	7.45e-16	Ly6c2+ Mono	Adipor1
Zyx1	4.81e-20	0.603506	0.704	0.485	8.62e-16	Ly6c2+ Mono	Zyx
Prdx21	4.96e-20	0.545791	0.827	0.688	8.89e-16	Ly6c2+ Mono	Prdx2
Ppp1ca1	7.71e-20	0.445248	0.94	0.841	1.38e-15	Ly6c2+ Mono	Ppp1ca
Ms4a6d1	7.8e-20	0.645674	0.778	0.596	1.4e-15	Ly6c2+ Mono	Ms4a6d
Ptpn6	8.38e-20	0.523512	0.912	0.775	1.5e-15	Ly6c2+ Mono	Ptpn6
Cd532	8.87e-20	0.410881	0.93	0.862	1.59e-15	Ly6c2+ Mono	Cd53
Itgb22	9.11e-20	0.642552	0.796	0.611	1.63e-15	Ly6c2+ Mono	Itgb2
Rpl22l12	1.42e-19	0.496767	0.93	0.838	2.54e-15	Ly6c2+ Mono	Rpl22l1
Rpl23a1	1.88e-19	0.305706	1	0.986	3.37e-15	Ly6c2+ Mono	Rpl23a
Tcp11l2	2.17e-19	0.329184	0.25	0.088	3.89e-15	Ly6c2+ Mono	Tcp11l2
Tkt1	2.31e-19	0.545463	0.845	0.7	4.14e-15	Ly6c2+ Mono	Tkt
Casp1	2.82e-19	0.588449	0.535	0.335	5.05e-15	Ly6c2+ Mono	Casp1
Mtpn	3.28e-19	0.548676	0.722	0.531	5.88e-15	Ly6c2+ Mono	Mtpn
Gsto1	3.89e-19	0.531137	0.57	0.353	6.97e-15	Ly6c2+ Mono	Gsto1
Psmb11	5.15e-19	0.439328	0.919	0.807	9.23e-15	Ly6c2+ Mono	Psmb1
Fgd4	6.9e-19	0.481096	0.408	0.196	1.24e-14	Ly6c2+ Mono	Fgd4
Acaa2	7.01e-19	0.508827	0.415	0.219	1.26e-14	Ly6c2+ Mono	Acaa2
Tnfrsf1a	7.16e-19	0.498522	0.613	0.398	1.28e-14	Ly6c2+ Mono	Tnfrsf1a
Cox7a2l	8.87e-19	0.464629	0.915	0.855	1.59e-14	Ly6c2+ Mono	Cox7a2l
Zfp7061	1.16e-18	0.546053	0.778	0.641	2.08e-14	Ly6c2+ Mono	Zfp706
Pyhin11	1.19e-18	0.572841	0.599	0.373	2.13e-14	Ly6c2+ Mono	Pyhin1
Tmcc1	1.67e-18	0.694987	0.532	0.324	3e-14	Ly6c2+ Mono	Tmcc1
Rpl43	2.56e-18	0.340101	0.996	0.967	4.59e-14	Ly6c2+ Mono	Rpl4
Capzb1	3.18e-18	0.455725	0.961	0.867	5.71e-14	Ly6c2+ Mono	Capzb
D1Ertd622e	3.49e-18	0.491369	0.532	0.325	6.26e-14	Ly6c2+ Mono	D1Ertd622e
Gpcpd1	4.13e-18	0.618742	0.454	0.249	7.4e-14	Ly6c2+ Mono	Gpcpd1
2010107E04Rik1	4.18e-18	0.421371	0.937	0.851	7.49e-14	Ly6c2+ Mono	2010107E04Rik
St3gal41	4.4e-18	0.481173	0.461	0.258	7.89e-14	Ly6c2+ Mono	St3gal4
C1galt1c1	6.16e-18	0.543142	0.292	0.126	1.11e-13	Ly6c2+ Mono	C1galt1c1
Rpl272	6.37e-18	0.326561	0.993	0.964	1.14e-13	Ly6c2+ Mono	Rpl27
Rps3a12	1.08e-17	0.292977	1	0.986	1.94e-13	Ly6c2+ Mono	Rps3a1
Rpl281	1.37e-17	0.307041	0.989	0.974	2.46e-13	Ly6c2+ Mono	Rpl28
Cd300lf	1.5e-17	0.407871	0.377	0.182	2.68e-13	Ly6c2+ Mono	Cd300lf
Ethe11	1.77e-17	0.528645	0.468	0.277	3.18e-13	Ly6c2+ Mono	Ethe1
Hnrnpf1	1.87e-17	0.409927	0.937	0.867	3.36e-13	Ly6c2+ Mono	Hnrnpf
Fmnl11	3.58e-17	0.507886	0.574	0.375	6.42e-13	Ly6c2+ Mono	Fmnl1
Ndufa61	4.17e-17	0.458566	0.901	0.817	7.48e-13	Ly6c2+ Mono	Ndufa6
Rpl39	4.74e-17	0.305061	1	0.987	8.51e-13	Ly6c2+ Mono	Rpl39
Ikbkb1	6.62e-17	0.527843	0.655	0.476	1.19e-12	Ly6c2+ Mono	Ikbkb
Vapa1	8.29e-17	0.480257	0.764	0.624	1.49e-12	Ly6c2+ Mono	Vapa
Rab32	1.21e-16	0.512823	0.465	0.275	2.18e-12	Ly6c2+ Mono	Rab32
Gstp1	1.33e-16	0.43856	0.394	0.212	2.39e-12	Ly6c2+ Mono	Gstp1
Pglyrp1	1.97e-16	0.843999	0.254	0.102	3.54e-12	Ly6c2+ Mono	Pglyrp1
Fos2	1.99e-16	0.280541	0.806	0.614	3.57e-12	Ly6c2+ Mono	Fos
Ndufa31	2.51e-16	0.415587	0.901	0.825	4.5e-12	Ly6c2+ Mono	Ndufa3
Snrpb1	2.91e-16	0.480419	0.873	0.763	5.22e-12	Ly6c2+ Mono	Snrpb
Arf5	2.98e-16	0.391888	0.912	0.842	5.34e-12	Ly6c2+ Mono	Arf5
Ugp21	6.11e-16	0.4534	0.496	0.305	1.1e-11	Ly6c2+ Mono	Ugp2
Dusp31	1.01e-15	0.516882	0.468	0.28	1.82e-11	Ly6c2+ Mono	Dusp3
Sqrdl	1.32e-15	0.388587	0.327	0.158	2.37e-11	Ly6c2+ Mono	Sqrdl
Rpl26	1.38e-15	0.268279	0.993	0.986	2.47e-11	Ly6c2+ Mono	Rpl26
Tnfrsf1b	1.77e-15	0.497328	0.444	0.251	3.17e-11	Ly6c2+ Mono	Tnfrsf1b
[truncated: 3,604 more rows]
