# Supplementary material for: APP-CD74 axis mediates endothelial cell-macrophage communication to promote kidney injury and fibrosis
Source: Front Pharmacol. 2024 Sep 16;15:1437113. doi: 10.3389/fphar.2024.1437113 (PMC11439715; doi:10.3389/fphar.2024.1437113)
Supplement: Supplementary file 2 [file Table3.XLSX]

## Sheet: Named_allmarker
	p_val	avg_log2FC	pct.1	pct.2	p_val_adj	cluster	gene
Apoe	0	4.74814	0.954	0.378	0	Mac	Apoe
C1qb	0	4.29157	0.88	0.083	0	Mac	C1qb
C1qa	0	4.21884	0.793	0.051	0	Mac	C1qa
C1qc	0	3.95989	0.747	0.037	0	Mac	C1qc
Lyz2	0	3.2847	0.921	0.273	0	Mac	Lyz2
Ms4a7	0	3.16625	0.431	0.019	0	Mac	Ms4a7
Ctss	0	3.09098	0.833	0.129	0	Mac	Ctss
Cd83	0	3.076	0.717	0.12	0	Mac	Cd83
Cd14	0	2.97437	0.742	0.132	0	Mac	Cd14
Mrc1	0	2.88885	0.454	0.039	0	Mac	Mrc1
Cxcl2	0	2.88513	0.722	0.18	0	Mac	Cxcl2
Trf	0	2.81629	0.424	0.043	0	Mac	Trf
Aif1	0	2.66738	0.413	0.034	0	Mac	Aif1
Il1b	0	2.57122	0.79	0.195	0	Mac	Il1b
Mpeg1	0	2.5252	0.474	0.058	0	Mac	Mpeg1
Fcgr2b	0	2.48295	0.43	0.047	0	Mac	Fcgr2b
Lilr4b	0	2.46127	0.533	0.09	0	Mac	Lilr4b
Ctsb	0	2.38408	0.761	0.365	0	Mac	Ctsb
Cybb	0	2.36338	0.498	0.07	0	Mac	Cybb
Fyb	0	2.3296	0.5	0.072	0	Mac	Fyb
H2-Eb1	0	2.29004	0.714	0.224	0	Mac	H2-Eb1
Cd74	0	2.27143	0.869	0.414	0	Mac	Cd74
Laptm5	0	2.19104	0.682	0.152	0	Mac	Laptm5
Lilrb4a	0	2.16082	0.532	0.102	0	Mac	Lilrb4a
Plek	0	2.15468	0.603	0.123	0	Mac	Plek
H2-Aa	0	2.13134	0.696	0.185	0	Mac	H2-Aa
H2-Ab1	0	1.95732	0.746	0.273	0	Mac	H2-Ab1
Tyrobp	0	1.916	0.647	0.136	0	Mac	Tyrobp
Fth1	0	1.68886	0.971	0.784	0	Mac	Fth1
Tmsb4x	0	1.20223	0.982	0.697	0	Mac	Tmsb4x
Ccl4	1.10003e-303	3.16954	0.434	0.063	2.18257e-299	Mac	Ccl4
Rgs1	5.85276e-303	2.60373	0.413	0.051	1.16125e-298	Mac	Rgs1
Slc15a3	9.87117e-301	2.36886	0.413	0.051	1.95854e-296	Mac	Slc15a3
Pf4	1.40729e-299	3.28169	0.34	0.023	2.7922e-295	Mac	Pf4
Fcer1g	2.5037e-289	1.90986	0.531	0.113	4.96758e-285	Mac	Fcer1g
Ly86	1.78163e-280	2.18467	0.389	0.047	3.53494e-276	Mac	Ly86
Ctsc	1.42233e-270	2.24611	0.508	0.129	2.82205e-266	Mac	Ctsc
Cebpb	2.89371e-261	1.68992	0.675	0.281	5.74142e-257	Mac	Cebpb
Clec7a	8.55797e-235	2.00525	0.436	0.091	1.69799e-230	Mac	Clec7a
Lcp1	8.31192e-232	1.79035	0.467	0.109	1.64917e-227	Mac	Lcp1
Wfdc17	8.61867e-231	2.08413	0.397	0.073	1.71003e-226	Mac	Wfdc17
Ccl6	6.02864e-230	2.3193	0.403	0.078	1.19614e-225	Mac	Ccl6
Lgmn	7.4417e-230	2.00211	0.551	0.199	1.47651e-225	Mac	Lgmn
Unc93b1	1.34358e-224	1.99383	0.388	0.073	2.6658e-220	Mac	Unc93b1
Csf1r	4.95402e-223	2.07261	0.318	0.039	9.82928e-219	Mac	Csf1r
Itgam	2.98944e-221	1.99873	0.321	0.04	5.93134e-217	Mac	Itgam
Fcgr3	8.45636e-221	1.88696	0.3	0.031	1.67783e-216	Mac	Fcgr3
Marcks	2.68237e-217	1.74137	0.54	0.178	5.32209e-213	Mac	Marcks
Mafb	7.38271e-214	2.12928	0.362	0.065	1.4648e-209	Mac	Mafb
Dab2	1.56093e-207	1.982	0.509	0.175	3.09705e-203	Mac	Dab2
Ccl9	2.39583e-206	2.20874	0.347	0.06	4.75357e-202	Mac	Ccl9
Slfn2	1.0647e-203	1.95753	0.388	0.084	2.11248e-199	Mac	Slfn2
Clec4n	6.94421e-201	2.02923	0.325	0.051	1.3778e-196	Mac	Clec4n
Nlrp3	1.56826e-200	2.02785	0.281	0.031	3.11158e-196	Mac	Nlrp3
Kctd12	7.43391e-200	2.00575	0.436	0.121	1.47496e-195	Mac	Kctd12
Efhd2	7.26983e-187	1.83128	0.36	0.079	1.44241e-182	Mac	Efhd2
Ccl3	1.86096e-184	2.63402	0.27	0.034	3.69233e-180	Mac	Ccl3
Ifi207	1.17562e-175	1.81097	0.313	0.056	2.33255e-171	Mac	Ifi207
Basp1	3.33586e-172	1.86561	0.353	0.083	6.61869e-168	Mac	Basp1
Bcl2a1b	1.81408e-166	1.51735	0.298	0.051	3.59931e-162	Mac	Bcl2a1b
Il1rn	3.52928e-161	1.97127	0.305	0.062	7.00243e-157	Mac	Il1rn
Pla2g7	1.04654e-160	1.75723	0.267	0.042	2.07644e-156	Mac	Pla2g7
Stab1	7.64029e-157	2.0514	0.26	0.042	1.51591e-152	Mac	Stab1
Cd52	1.90184e-155	1.06271	0.447	0.131	3.77344e-151	Mac	Cd52
Thbs1	5.9659e-154	2.21354	0.379	0.116	1.18369e-149	Mac	Thbs1
Cst3	5.80323e-153	0.623141	0.76	0.483	1.15142e-148	Mac	Cst3
Pld4	3.35596e-152	1.77791	0.257	0.042	6.65856e-148	Mac	Pld4
Selenop	6.68337e-152	1.74018	0.521	0.239	1.32605e-147	Mac	Selenop
Cxcl16	2.55626e-151	1.80993	0.434	0.164	5.07188e-147	Mac	Cxcl16
Ms4a6c	7.23758e-148	1.45007	0.29	0.057	1.43601e-143	Mac	Ms4a6c
Jdp2	3.45467e-145	1.75872	0.3	0.067	6.85441e-141	Mac	Jdp2
Psap	6.18731e-145	1.67691	0.515	0.251	1.22762e-140	Mac	Psap
Rel	8.07533e-138	1.47121	0.341	0.093	1.60223e-133	Mac	Rel
Srgn	5.11438e-137	0.857492	0.627	0.295	1.01474e-132	Mac	Srgn
Ptprc	4.98904e-135	1.19817	0.375	0.11	9.89876e-131	Mac	Ptprc
Grn	4.95641e-134	1.68972	0.378	0.132	9.83401e-130	Mac	Grn
Hexa	5.58017e-134	1.82074	0.278	0.064	1.10716e-129	Mac	Hexa
Gm42418	1.99644e-133	1.49101	0.777	0.622	3.96113e-129	Mac	Gm42418
Ctsz	2.60513e-127	1.57399	0.366	0.125	5.16884e-123	Mac	Ctsz
Maf	2.72718e-127	1.39308	0.349	0.105	5.411e-123	Mac	Maf
Ptgs2	2.76543e-126	1.76214	0.252	0.051	5.48689e-122	Mac	Ptgs2
Rps24	1.05256e-125	0.911605	0.782	0.599	2.08839e-121	Mac	Rps24
Zeb2	1.14464e-122	1.49779	0.306	0.084	2.27108e-118	Mac	Zeb2
Pim1	1.53147e-122	1.40221	0.426	0.171	3.03859e-118	Mac	Pim1
Rplp1	1.0569e-118	0.900872	0.779	0.612	2.09699e-114	Mac	Rplp1
Ctsa	1.32404e-111	1.4934	0.338	0.118	2.62702e-107	Mac	Ctsa
Npc2	3.06578e-109	1.30199	0.49	0.254	6.08282e-105	Mac	Npc2
B2m	1.01424e-106	0.608179	0.87	0.637	2.01236e-102	Mac	B2m
Cotl1	4.34288e-103	1.34812	0.323	0.109	8.6167e-99	Mac	Cotl1
Ctsh	1.48645e-88	1.38597	0.305	0.116	2.94927e-84	Mac	Ctsh
Cyba	1.19203e-79	1.09163	0.482	0.277	2.3651e-75	Mac	Cyba
Ucp2	3.88488e-78	1.23037	0.352	0.161	7.70799e-74	Mac	Ucp2
H2-K1	3.25486e-76	0.800247	0.663	0.476	6.45797e-72	Mac	H2-K1
Coro1a	1.32465e-75	0.894933	0.258	0.084	2.62823e-71	Mac	Coro1a
Picalm	7.20488e-75	1.13773	0.441	0.252	1.42952e-70	Mac	Picalm
Snx5	3.68206e-74	1.31088	0.25	0.089	7.30558e-70	Mac	Snx5
Ifrd1	2.06809e-72	1.05009	0.541	0.351	4.10329e-68	Mac	Ifrd1
Sdcbp	2.12912e-69	1.18278	0.388	0.208	4.22438e-65	Mac	Sdcbp
Mt1	4.2639e-67	0.608869	0.7	0.493	8.45999e-63	Mac	Mt1
H3f3b	1.07193e-66	0.805997	0.734	0.636	2.12681e-62	Mac	H3f3b
Dusp1	6.96553e-65	0.990909	0.499	0.311	1.38203e-60	Mac	Dusp1
Ftl1	3.87446e-64	1.07547	0.526	0.382	7.68732e-60	Mac	Ftl1
Lpl	6.97679e-64	1.11257	0.3	0.131	1.38426e-59	Mac	Lpl
Nfe2l2	3.33616e-63	1.02149	0.478	0.309	6.61927e-59	Mac	Nfe2l2
Kdm6b	1.54272e-61	1.15941	0.351	0.183	3.0609e-57	Mac	Kdm6b
Skil	9.55252e-60	1.15339	0.301	0.141	1.89532e-55	Mac	Skil
Rps12	1.29391e-59	0.802749	0.591	0.439	2.56726e-55	Mac	Rps12
Rps9	1.16423e-53	0.571402	0.735	0.625	2.30996e-49	Mac	Rps9
Tpd52	1.15331e-51	1.02865	0.368	0.216	2.28828e-47	Mac	Tpd52
Rps29	2.74914e-51	0.738967	0.602	0.479	5.45456e-47	Mac	Rps29
Mcl1	5.53157e-48	0.760765	0.522	0.372	1.09752e-43	Mac	Mcl1
Rps20	6.38952e-48	0.720777	0.58	0.451	1.26775e-43	Mac	Rps20
Irf2bp2	3.68471e-45	1.10122	0.283	0.15	7.31083e-41	Mac	Irf2bp2
Actb	2.89536e-43	0.29057	0.928	0.89	5.74469e-39	Mac	Actb
Nfkbiz	1.33016e-42	0.95527	0.454	0.322	2.63916e-38	Mac	Nfkbiz
Fau	1.70122e-42	0.725267	0.531	0.409	3.37539e-38	Mac	Fau
Hspa5	3.39935e-42	0.802095	0.694	0.625	6.74465e-38	Mac	Hspa5
Pde4b	3.63983e-42	0.970813	0.25	0.123	7.22178e-38	Mac	Pde4b
Fxyd5	4.88196e-41	0.51947	0.339	0.18	9.68629e-37	Mac	Fxyd5
Rgs2	3.60132e-39	0.890721	0.268	0.138	7.14537e-35	Mac	Rgs2
Rrbp1	7.8011e-39	0.779564	0.469	0.349	1.54782e-34	Mac	Rrbp1
Arpc1b	8.04751e-39	0.66058	0.477	0.34	1.59671e-34	Mac	Arpc1b
Nfkbia	2.18855e-37	0.664194	0.553	0.428	4.3423e-33	Mac	Nfkbia
Rps8	2.72478e-35	0.461421	0.734	0.672	5.40623e-31	Mac	Rps8
Fosl2	1.47432e-34	0.963859	0.301	0.182	2.92519e-30	Mac	Fosl2
Rack1	1.71117e-34	0.755163	0.498	0.392	3.39512e-30	Mac	Rack1
Lamp1	2.7881e-33	0.855605	0.454	0.354	5.53187e-29	Mac	Lamp1
Actr3	6.59781e-33	0.828938	0.291	0.175	1.30907e-28	Mac	Actr3
Rpsa	4.13891e-32	0.582063	0.541	0.44	8.21202e-28	Mac	Rpsa
Vim	3.44078e-30	0.627276	0.339	0.209	6.82686e-26	Mac	Vim
Rplp2	7.03671e-30	0.636611	0.503	0.405	1.39615e-25	Mac	Rplp2
Ets2	2.35532e-29	0.834021	0.253	0.147	4.67318e-25	Mac	Ets2
Rps28	1.18429e-28	0.590681	0.541	0.449	2.34974e-24	Mac	Rps28
Rpl32	7.51479e-27	0.46847	0.652	0.588	1.49101e-22	Mac	Rpl32
Sh3bgrl	2.33339e-26	0.714012	0.303	0.197	4.62968e-22	Mac	Sh3bgrl
mt-Rnr1	3.7325e-26	0.419201	0.822	0.773	7.40565e-22	Mac	mt-Rnr1
Atp2b1	1.31798e-25	0.785838	0.337	0.235	2.61501e-21	Mac	Atp2b1
Rpl13	1.03324e-24	0.331261	0.755	0.699	2.05004e-20	Mac	Rpl13
Serinc3	6.28629e-23	0.453377	0.533	0.431	1.24726e-18	Mac	Serinc3
Litaf	8.23141e-23	0.666967	0.366	0.269	1.63319e-18	Mac	Litaf
Rpl22	1.33655e-22	0.616292	0.453	0.372	2.65184e-18	Mac	Rpl22
Rps27a	6.58911e-22	0.541159	0.529	0.464	1.30735e-17	Mac	Rps27a
Arpc3	8.1339e-22	0.592482	0.395	0.302	1.61385e-17	Mac	Arpc3
Ctsd	5.14258e-20	0.878779	0.479	0.412	1.02034e-15	Mac	Ctsd
Rps25	5.21872e-19	0.431631	0.552	0.488	1.03545e-14	Mac	Rps25
Rap1b	1.14658e-18	0.60682	0.268	0.183	2.27493e-14	Mac	Rap1b
Rps21	8.68378e-18	0.569086	0.487	0.429	1.72295e-13	Mac	Rps21
Rpl12	1.50554e-17	0.592233	0.381	0.303	2.98713e-13	Mac	Rpl12
BC005537	3.59236e-17	0.705511	0.286	0.209	7.1276e-13	Mac	BC005537
Calm1	3.69992e-17	0.334173	0.744	0.719	7.34101e-13	Mac	Calm1
H2-D1	1.00628e-16	0.268127	0.606	0.524	1.99655e-12	Mac	H2-D1
Rpl39	1.29818e-16	0.512512	0.458	0.394	2.57571e-12	Mac	Rpl39
Junb	1.47506e-16	0.369196	0.633	0.571	2.92667e-12	Mac	Junb
Clta	6.71556e-16	0.639396	0.326	0.253	1.33243e-11	Mac	Clta
Ier5	2.09938e-14	0.701391	0.283	0.213	4.16538e-10	Mac	Ier5
Rpl17	7.19504e-14	0.382353	0.564	0.525	1.42757e-09	Mac	Rpl17
Rps10	9.68803e-13	0.49076	0.433	0.382	1.9222e-08	Mac	Rps10
Ccnl1	4.47031e-12	0.451155	0.475	0.426	8.86955e-08	Mac	Ccnl1
Tpm3	4.81925e-12	0.355698	0.529	0.487	9.56187e-08	Mac	Tpm3
Rps26	5.56825e-12	0.34862	0.568	0.529	1.1048e-07	Mac	Rps26
Rpl23	1.32454e-11	0.453528	0.435	0.392	2.62802e-07	Mac	Rpl23
Slc3a2	3.46059e-11	0.458831	0.259	0.196	6.86616e-07	Mac	Slc3a2
Rpl37a	8.46143e-11	0.406145	0.488	0.457	1.67883e-06	Mac	Rpl37a
Rps14	7.09381e-10	0.280785	0.647	0.621	1.40748e-05	Mac	Rps14
Gnai2	8.84484e-10	0.285937	0.416	0.353	1.7549e-05	Mac	Gnai2
Gdi2	3.61144e-09	0.577269	0.258	0.21	7.16546e-05	Mac	Gdi2
Hsp90b1	7.3655e-09	0.360955	0.54	0.515	0.000146139	Mac	Hsp90b1
Ik	1.74934e-08	0.551569	0.253	0.206	0.000347086	Mac	Ik
Rps15	4.76099e-08	0.364932	0.432	0.4	0.000944628	Mac	Rps15
Iqgap1	4.9781e-08	0.478041	0.379	0.345	0.000987705	Mac	Iqgap1
Arpc5	1.07835e-07	0.370344	0.362	0.322	0.00213955	Mac	Arpc5
Capzb	1.80341e-07	0.428347	0.254	0.208	0.00357815	Mac	Capzb
Rpl11	2.06334e-07	0.288193	0.561	0.545	0.00409387	Mac	Rpl11
Id2	2.33262e-07	0.362042	0.4	0.354	0.00462814	Mac	Id2
Rpl6	2.77941e-07	0.370841	0.471	0.454	0.00551464	Mac	Rpl6
Rps4x	4.12617e-07	0.329925	0.457	0.43	0.00818673	Mac	Rps4x
Rpl36	6.5308e-07	0.391009	0.395	0.368	0.0129578	Mac	Rpl36
Sh3glb1	1.78893e-06	0.360116	0.304	0.265	0.0354942	Mac	Sh3glb1
Rpl5	3.01403e-06	0.362918	0.401	0.382	0.0598014	Mac	Rpl5
Zfand5	3.65944e-06	0.25994	0.452	0.426	0.0726069	Mac	Zfand5
Nr4a1	4.04025e-06	0.266355	0.308	0.263	0.0801625	Mac	Nr4a1
Rpl26	4.71249e-06	0.255461	0.529	0.513	0.0935004	Mac	Rpl26
Dek	8.25206e-06	0.438926	0.317	0.288	0.163729	Mac	Dek
Eef1b2	2.58264e-05	0.437368	0.313	0.285	0.512422	Mac	Eef1b2
Atp6v0b	4.81457e-05	0.46869	0.314	0.293	0.955259	Mac	Atp6v0b
Rpl30	5.28944e-05	0.449344	0.301	0.281	1	Mac	Rpl30
Btg1	8.67737e-05	0.306809	0.275	0.242	1	Mac	Btg1
Rpl38	0.000170086	0.315096	0.413	0.405	1	Mac	Rpl38
Gadd45b	0.0008647	0.31408	0.311	0.288	1	Mac	Gadd45b
Rpl35a	0.000874985	0.342942	0.264	0.243	1	Mac	Rpl35a
Rps11	0.0015032	0.257718	0.364	0.349	1	Mac	Rps11
Rpl27a	0.00166274	0.379957	0.264	0.244	1	Mac	Rpl27a
Rpl36a	0.00455243	0.350377	0.3	0.288	1	Mac	Rpl36a
Prpf38b	0.00952007	0.283894	0.262	0.245	1	Mac	Prpf38b
Emcn	0	4.26075	0.661	0.032	0	EC	Emcn
Fabp4	0	4.03217	0.448	0.02	0	EC	Fabp4
Ly6c1	0	3.86042	0.68	0.083	0	EC	Ly6c1
Ehd3	0	3.68506	0.387	0.027	0	EC	Ehd3
Igfbp5	0	3.67087	0.576	0.102	0	EC	Igfbp5
Plpp1	0	3.65379	0.532	0.025	0	EC	Plpp1
Ctla2a	0	3.48564	0.452	0.033	0	EC	Ctla2a
Pecam1	0	3.47368	0.531	0.021	0	EC	Pecam1
Egfl7	0	3.44808	0.5	0.02	0	EC	Egfl7
Kdr	0	3.37337	0.45	0.022	0	EC	Kdr
Tm4sf1	0	3.35714	0.495	0.04	0	EC	Tm4sf1
Apold1	0	3.24266	0.422	0.027	0	EC	Apold1
Ptprb	0	3.18798	0.488	0.034	0	EC	Ptprb
Plpp3	0	3.09695	0.509	0.086	0	EC	Plpp3
Flt1	0	3.04483	0.432	0.027	0	EC	Flt1
Adgrl4	0	2.98318	0.349	0.015	0	EC	Adgrl4
Cd200	0	2.95229	0.426	0.034	0	EC	Cd200
Esam	0	2.87627	0.352	0.016	0	EC	Esam
Gimap6	0	2.80171	0.4	0.019	0	EC	Gimap6
Eng	0	2.77755	0.368	0.027	0	EC	Eng
Meis2	0	2.75547	0.381	0.024	0	EC	Meis2
Adgrf5	0	2.71285	0.48	0.061	0	EC	Adgrf5
Gimap4	0	2.70063	0.348	0.021	0	EC	Gimap4
Sparc	0	2.63827	0.648	0.095	0	EC	Sparc
Cdh5	0	2.60757	0.347	0.009	0	EC	Cdh5
Ifitm3	9.58699e-289	2.22572	0.757	0.28	1.90216e-284	EC	Ifitm3
Plat	1.15337e-282	3.81611	0.509	0.101	2.28841e-278	EC	Plat
Slc9a3r2	8.99666e-275	2.58519	0.328	0.024	1.78503e-270	EC	Slc9a3r2
Plvap	5.68767e-270	3.39401	0.286	0.014	1.12849e-265	EC	Plvap
Iigp1	4.16429e-265	2.83923	0.364	0.038	8.26237e-261	EC	Iigp1
Gng11	6.26414e-265	2.44848	0.349	0.032	1.24287e-260	EC	Gng11
Mmrn2	7.66118e-259	2.316	0.252	0.008	1.52005e-254	EC	Mmrn2
Cd34	9.21471e-250	2.4651	0.267	0.013	1.82829e-245	EC	Cd34
Nrp1	1.72052e-238	2.64797	0.476	0.101	3.41368e-234	EC	Nrp1
Ldb2	2.54697e-233	2.37163	0.254	0.013	5.05345e-229	EC	Ldb2
Ramp2	4.87365e-223	2.33072	0.254	0.016	9.6698e-219	EC	Ramp2
Slfn5	1.29175e-215	2.30667	0.448	0.091	2.56296e-211	EC	Slfn5
Dkk2	1.0643e-212	2.43537	0.292	0.028	2.11168e-208	EC	Dkk2
Thbd	1.97442e-211	2.35985	0.29	0.028	3.91745e-207	EC	Thbd
Klf2	1.24858e-197	2.35234	0.553	0.178	2.4773e-193	EC	Klf2
Cyp4b1	1.35242e-197	2.50576	0.365	0.062	2.68334e-193	EC	Cyp4b1
Ednrb	1.86055e-194	2.48026	0.259	0.023	3.69151e-190	EC	Ednrb
Socs3	4.93099e-194	2.1719	0.655	0.289	9.78358e-190	EC	Socs3
Hspb1	3.27059e-191	2.43667	0.496	0.138	6.48918e-187	EC	Hspb1
Epas1	7.3369e-191	1.98279	0.283	0.031	1.45571e-186	EC	Epas1
Timp3	9.87858e-188	2.08365	0.665	0.302	1.96001e-183	EC	Timp3
Clic5	4.07441e-185	2.10286	0.283	0.033	8.08404e-181	EC	Clic5
Podxl	6.03318e-185	1.84606	0.27	0.029	1.19704e-180	EC	Podxl
Egr1	2.25245e-170	1.72767	0.766	0.464	4.46909e-166	EC	Egr1
Cavin2	1.12986e-163	2.36587	0.311	0.055	2.24175e-159	EC	Cavin2
Rsad2	1.91878e-162	2.25832	0.264	0.034	3.80704e-158	EC	Rsad2
Jun	3.61527e-143	1.42048	0.811	0.563	7.17306e-139	EC	Jun
Pbx1	2.32436e-141	2.10489	0.323	0.071	4.61175e-137	EC	Pbx1
Kitl	4.94016e-138	2.0272	0.257	0.042	9.80178e-134	EC	Kitl
Ly6e	1.87782e-134	1.26236	0.8	0.514	3.72577e-130	EC	Ly6e
Isg15	5.04173e-127	1.96569	0.284	0.057	1.00033e-122	EC	Isg15
Ece1	1.93517e-122	2.04432	0.301	0.07	3.83956e-118	EC	Ece1
B2m1	9.19211e-116	1.00011	0.87	0.674	1.82381e-111	EC	B2m
Tcf4	3.66889e-103	1.74665	0.368	0.122	7.27944e-99	EC	Tcf4
Sptbn1	8.54968e-103	1.74694	0.499	0.242	1.69634e-98	EC	Sptbn1
Crip2	1.15449e-101	1.83362	0.294	0.08	2.29063e-97	EC	Crip2
Cdkn1a	2.37036e-97	1.67357	0.603	0.367	4.70302e-93	EC	Cdkn1a
Irf1	4.07805e-88	1.78383	0.394	0.161	8.09125e-84	EC	Irf1
Sertad1	6.75388e-87	1.75873	0.3	0.095	1.34004e-82	EC	Sertad1
Cald1	5.43689e-81	1.11596	0.303	0.094	1.07873e-76	EC	Cald1
Cd81	2.53166e-76	1.52037	0.491	0.268	5.02308e-72	EC	Cd81
Ddx5	2.63385e-76	1.09585	0.718	0.589	5.22583e-72	EC	Ddx5
Sgk1	5.85778e-71	1.64635	0.344	0.14	1.16224e-66	EC	Sgk1
Gnas	6.47581e-69	1.1769	0.632	0.46	1.28487e-64	EC	Gnas
Plk2	1.27429e-66	1.68205	0.263	0.089	2.52832e-62	EC	Plk2
Col4a1	1.96178e-65	1.54369	0.331	0.138	3.89237e-61	EC	Col4a1
Ehd4	2.0371e-65	1.49602	0.349	0.151	4.04181e-61	EC	Ehd4
Eif1	2.17609e-64	1.15317	0.629	0.488	4.31758e-60	EC	Eif1
Ppp1r15a	1.32755e-62	1.43795	0.469	0.269	2.634e-58	EC	Ppp1r15a
Fkbp1a	5.81408e-58	1.48938	0.314	0.137	1.15357e-53	EC	Fkbp1a
H2-D11	1.62813e-54	0.856812	0.677	0.522	3.23037e-50	EC	H2-D1
Adamts1	1.76644e-54	1.4186	0.43	0.24	3.5048e-50	EC	Adamts1
Ubb	1.44261e-53	0.751994	0.812	0.728	2.86228e-49	EC	Ubb
Klf4	1.49497e-53	1.47944	0.382	0.203	2.96616e-49	EC	Klf4
Laptm4a	4.50459e-53	1.29707	0.47	0.296	8.93756e-49	EC	Laptm4a
Pim3	5.73133e-53	1.47688	0.262	0.105	1.13715e-48	EC	Pim3
Rdx	5.85582e-53	1.45376	0.373	0.197	1.16185e-48	EC	Rdx
Fosb	1.80352e-48	1.08114	0.629	0.499	3.57837e-44	EC	Fosb
Mndal	1.05726e-46	1.07146	0.313	0.14	2.09772e-42	EC	Mndal
Clic4	8.18051e-46	1.19656	0.368	0.198	1.62309e-41	EC	Clic4
Serinc31	5.45495e-44	0.892658	0.595	0.435	1.08232e-39	EC	Serinc3
Plscr2	5.71978e-44	1.4379	0.316	0.163	1.13486e-39	EC	Plscr2
Hspa8	4.87424e-42	0.725287	0.747	0.668	9.67098e-38	EC	Hspa8
App	2.29052e-41	0.869198	0.636	0.516	4.54462e-37	EC	App
Fos	1.14228e-40	0.769011	0.744	0.633	2.2664e-36	EC	Fos
Ier2	1.61771e-40	1.17507	0.427	0.269	3.2097e-36	EC	Ier2
Rhob	1.8085e-40	1.21086	0.407	0.253	3.58825e-36	EC	Rhob
Dnaja1	9.65193e-39	1.1776	0.448	0.307	1.91504e-34	EC	Dnaja1
Gm8995	1.25248e-37	1.18211	0.27	0.125	2.48505e-33	EC	Gm8995
Btg2	2.8416e-37	0.825852	0.651	0.544	5.63802e-33	EC	Btg2
Hspa1a	2.38963e-36	1.48858	0.321	0.18	4.74126e-32	EC	Hspa1a
Gnai21	4.40072e-35	0.944041	0.489	0.347	8.73147e-31	EC	Gnai2
Hsp90ab1	1.55732e-34	0.637468	0.779	0.732	3.08988e-30	EC	Hsp90ab1
Ly6a	2.25528e-29	0.433027	0.585	0.403	4.4747e-25	EC	Ly6a
Zfp36	4.18065e-29	0.688465	0.643	0.545	8.29483e-25	EC	Zfp36
Atf4	2.59471e-28	1.11317	0.392	0.271	5.14816e-24	EC	Atf4
Msn	1.63834e-26	0.984344	0.39	0.264	3.25064e-22	EC	Msn
Bst2	2.06727e-26	0.974803	0.278	0.155	4.10166e-22	EC	Bst2
Tuba1a	3.96901e-26	1.18559	0.252	0.139	7.87491e-22	EC	Tuba1a
Id3	1.24705e-24	1.04405	0.286	0.169	2.47426e-20	EC	Id3
Hspa1b	3.39328e-24	1.35607	0.284	0.174	6.73261e-20	EC	Hspa1b
Cd24a	8.27354e-24	0.849802	0.467	0.35	1.64155e-19	EC	Cd24a
Macf1	1.05914e-22	1.03535	0.302	0.193	2.10144e-18	EC	Macf1
Calm11	6.25585e-22	0.494128	0.751	0.722	1.24122e-17	EC	Calm1
Aplp2	9.11044e-22	0.881896	0.429	0.322	1.8076e-17	EC	Aplp2
Junb1	2.8662e-21	0.615961	0.639	0.579	5.68683e-17	EC	Junb
Rbms1	2.89883e-21	1.04251	0.273	0.168	5.75156e-17	EC	Rbms1
Mxd4	6.43296e-21	0.929978	0.26	0.157	1.27636e-16	EC	Mxd4
Ifitm2	2.6374e-19	0.57152	0.456	0.347	5.23286e-15	EC	Ifitm2
Zfand51	1.02909e-18	0.813297	0.495	0.421	2.04181e-14	EC	Zfand5
Srsf2	1.40161e-18	0.891286	0.315	0.215	2.78093e-14	EC	Srsf2
Dynll1	1.55636e-18	0.879427	0.384	0.29	3.08798e-14	EC	Dynll1
Tpm31	2.64871e-18	0.656515	0.559	0.488	5.25531e-14	EC	Tpm3
Sbno2	2.96327e-16	0.915059	0.27	0.178	5.87942e-12	EC	Sbno2
Tra2b	1.37692e-14	0.851623	0.268	0.183	2.73194e-10	EC	Tra2b
Tpm4	2.1047e-14	1.00791	0.33	0.253	4.17593e-10	EC	Tpm4
Hnrnpa2b1	3.42411e-14	0.659757	0.543	0.494	6.79378e-10	EC	Hnrnpa2b1
Cebpd	7.67981e-14	0.860974	0.25	0.167	1.52375e-09	EC	Cebpd
Gadd45g	1.13853e-13	0.818866	0.388	0.308	2.25895e-09	EC	Gadd45g
Atf3	1.99057e-12	0.378703	0.695	0.623	3.94949e-08	EC	Atf3
Ier3	2.05763e-12	0.708449	0.424	0.345	4.08255e-08	EC	Ier3
Tagln2	8.31357e-12	0.741283	0.38	0.311	1.64949e-07	EC	Tagln2
Lmna	1.39551e-11	0.97508	0.278	0.209	2.76883e-07	EC	Lmna
Hbegf	2.01906e-11	0.365231	0.409	0.314	4.00602e-07	EC	Hbegf
Sat1	3.11357e-11	0.825258	0.42	0.367	6.17763e-07	EC	Sat1
Itgb1	5.0571e-11	0.69028	0.392	0.339	1.00338e-06	EC	Itgb1
Sept7	5.71983e-11	0.895211	0.331	0.268	1.13487e-06	EC	Sept7
Ier51	7.86429e-11	0.567507	0.3	0.221	1.56035e-06	EC	Ier5
Arglu1	8.19266e-11	0.854808	0.337	0.272	1.62551e-06	EC	Arglu1
Dusp11	9.46873e-10	0.474536	0.427	0.356	1.87869e-05	EC	Dusp1
Cd47	9.97536e-09	0.678257	0.327	0.267	0.000197921	EC	Cd47
Nop58	3.68595e-08	0.931238	0.251	0.199	0.000731329	EC	Nop58
Rsrp1	3.70971e-08	0.733813	0.313	0.263	0.000736044	EC	Rsrp1
Csrnp1	2.84875e-07	0.64491	0.262	0.208	0.00565221	EC	Csrnp1
Ptma	8.449e-06	0.279666	0.653	0.668	0.167637	EC	Ptma
Anp32a	1.41848e-05	0.610475	0.359	0.325	0.28144	EC	Anp32a
Cdk11b	2.0425e-05	0.59802	0.261	0.22	0.405253	EC	Cdk11b
Ccnl11	2.23427e-05	0.494861	0.451	0.438	0.443301	EC	Ccnl1
Rhoa	3.49076e-05	0.599724	0.311	0.281	0.692601	EC	Rhoa
Ddx3x	0.00040781	0.436362	0.272	0.24	1	EC	Ddx3x
Cnbp	0.000555503	0.617519	0.295	0.271	1	EC	Cnbp
Calm2	0.00103044	0.387485	0.396	0.385	1	EC	Calm2
Ywhab	0.00162066	0.615958	0.294	0.279	1	EC	Ywhab
Fus	0.00202961	0.548543	0.318	0.304	1	EC	Fus
Csnk1a1	0.00302133	0.597638	0.314	0.301	1	EC	Csnk1a1
Srsf5	0.00754637	0.466578	0.287	0.271	1	EC	Srsf5
Umod	0	4.70379	0.71	0.154	0	TAL/DCT	Umod
Slc12a1	0	3.8461	0.495	0.062	0	TAL/DCT	Slc12a1
Kng2	0	2.96356	0.596	0.032	0	TAL/DCT	Kng2
Fxyd2	0	2.91396	0.897	0.238	0	TAL/DCT	Fxyd2
Wfdc2	0	2.78819	0.841	0.183	0	TAL/DCT	Wfdc2
Spp1	0	2.70856	0.988	0.73	0	TAL/DCT	Spp1
Mt2	0	2.63985	0.746	0.19	0	TAL/DCT	Mt2
Ppp1r1a	0	2.48251	0.388	0.011	0	TAL/DCT	Ppp1r1a
Atp1b1	0	2.36236	0.945	0.363	0	TAL/DCT	Atp1b1
Sostdc1	0	2.25171	0.366	0.02	0	TAL/DCT	Sostdc1
Mal	9.30292e-288	2.02484	0.706	0.162	1.84579e-283	TAL/DCT	Mal
Ly6a1	3.51502e-280	1.97459	0.891	0.362	6.97414e-276	TAL/DCT	Ly6a
Atp1a1	2.81539e-276	2.11611	0.857	0.354	5.58602e-272	TAL/DCT	Atp1a1
Klk1	3.47475e-270	2.26235	0.604	0.13	6.89425e-266	TAL/DCT	Klk1
Mrps6	8.14446e-260	2.00632	0.529	0.09	1.61594e-255	TAL/DCT	Mrps6
Lcn2	9.25643e-239	2.23477	0.55	0.112	1.83657e-234	TAL/DCT	Lcn2
Defb1	5.82071e-229	2.1647	0.579	0.133	1.15489e-224	TAL/DCT	Defb1
Ldhb	3.40136e-222	1.64243	0.791	0.272	6.74864e-218	TAL/DCT	Ldhb
Clu	8.38785e-220	1.72467	0.862	0.39	1.66423e-215	TAL/DCT	Clu
Tmem72	8.36375e-212	1.54931	0.289	0.024	1.65945e-207	TAL/DCT	Tmem72
Sfrp1	1.19385e-209	2.07852	0.331	0.036	2.36872e-205	TAL/DCT	Sfrp1
Tfap2b	1.55255e-209	1.71098	0.306	0.029	3.08041e-205	TAL/DCT	Tfap2b
Kcnj16	7.03705e-208	1.87288	0.47	0.089	1.39622e-203	TAL/DCT	Kcnj16
Malat1	1.54078e-201	1.09667	1	0.996	3.05706e-197	TAL/DCT	Malat1
Slc12a3	1.61993e-198	2.99887	0.323	0.039	3.21409e-194	TAL/DCT	Slc12a3
Tsc22d1	1.32221e-188	1.61685	0.777	0.312	2.6234e-184	TAL/DCT	Tsc22d1
Epcam	1.84472e-187	1.45233	0.558	0.134	3.66012e-183	TAL/DCT	Epcam
Wfdc15b	1.4766e-185	1.8967	0.261	0.023	2.92973e-181	TAL/DCT	Wfdc15b
Nudt4	1.35118e-171	1.56961	0.621	0.192	2.68088e-167	TAL/DCT	Nudt4
Paqr5	2.994e-169	1.63755	0.362	0.061	5.9404e-165	TAL/DCT	Paqr5
Spint2	5.86991e-167	1.51356	0.504	0.126	1.16465e-162	TAL/DCT	Spint2
Tmem52b	2.2916e-165	2.08267	0.386	0.075	4.54676e-161	TAL/DCT	Tmem52b
Tacstd2	3.26152e-160	1.6125	0.474	0.114	6.47117e-156	TAL/DCT	Tacstd2
Cd24a1	7.18619e-159	1.28407	0.772	0.307	1.42581e-154	TAL/DCT	Cd24a
Pth1r	1.35591e-155	1.71124	0.323	0.052	2.69025e-151	TAL/DCT	Pth1r
S100a1	2.29005e-154	1.39593	0.63	0.208	4.54368e-150	TAL/DCT	S100a1
Lamb1	1.27529e-151	1.62527	0.377	0.075	2.5303e-147	TAL/DCT	Lamb1
Kcnk1	1.55538e-147	1.45945	0.308	0.049	3.08603e-143	TAL/DCT	Kcnk1
Ezr	1.07431e-136	1.36499	0.647	0.245	2.13153e-132	TAL/DCT	Ezr
Tmem213	4.37665e-134	1.40508	0.409	0.097	8.68371e-130	TAL/DCT	Tmem213
Mt11	1.86282e-133	1.4772	0.845	0.511	3.69603e-129	TAL/DCT	Mt1
Efhd1	1.31883e-131	1.4189	0.251	0.035	2.61669e-127	TAL/DCT	Efhd1
Krt8	3.51897e-129	1.43469	0.544	0.177	6.98199e-125	TAL/DCT	Krt8
Cdh16	6.23039e-129	1.25082	0.589	0.199	1.23617e-124	TAL/DCT	Cdh16
Slc5a3	7.28573e-129	1.36881	0.254	0.037	1.44556e-124	TAL/DCT	Slc5a3
Sfn	3.42062e-127	1.61677	0.408	0.105	6.78686e-123	TAL/DCT	Sfn
Cldn7	7.96201e-126	1.15771	0.476	0.133	1.57974e-121	TAL/DCT	Cldn7
Clcnkb	1.27992e-122	1.43777	0.335	0.071	2.53948e-118	TAL/DCT	Clcnkb
Tspan8	2.05098e-120	1.21161	0.442	0.122	4.06934e-116	TAL/DCT	Tspan8
Dcdc2a	9.61941e-120	1.3995	0.31	0.063	1.90859e-115	TAL/DCT	Dcdc2a
Sdc4	1.07392e-118	1.1642	0.795	0.398	2.13076e-114	TAL/DCT	Sdc4
Cdkl1	5.96003e-117	1.29288	0.314	0.065	1.18253e-112	TAL/DCT	Cdkl1
Tfcp2l1	5.08666e-116	1.45518	0.376	0.095	1.00924e-111	TAL/DCT	Tfcp2l1
1700011H14Rik	2.61201e-115	1.19847	0.315	0.067	5.1825e-111	TAL/DCT	1700011H14Rik
Igfbp7	1.0183e-114	0.75185	0.795	0.369	2.0204e-110	TAL/DCT	Igfbp7
Itga6	3.75632e-112	1.35339	0.43	0.127	7.45292e-108	TAL/DCT	Itga6
Hbegf1	6.16181e-112	1.70748	0.631	0.283	1.22256e-107	TAL/DCT	Hbegf
Las1l	5.22985e-111	1.41834	0.309	0.067	1.03765e-106	TAL/DCT	Las1l
Net1	8.95298e-111	1.28296	0.321	0.072	1.77636e-106	TAL/DCT	Net1
Sytl2	3.80504e-109	1.33808	0.318	0.072	7.54959e-105	TAL/DCT	Sytl2
Sox4	3.23209e-106	1.27648	0.479	0.161	6.41279e-102	TAL/DCT	Sox4
Hoxd8	1.23655e-97	1.27538	0.25	0.049	2.45345e-93	TAL/DCT	Hoxd8
mt-Cytb	1.11215e-94	0.929353	0.927	0.677	2.20662e-90	TAL/DCT	mt-Cytb
Nme7	1.74442e-94	1.12093	0.254	0.053	3.46111e-90	TAL/DCT	Nme7
Bicc1	1.21568e-92	1.1296	0.382	0.116	2.41204e-88	TAL/DCT	Bicc1
Chchd10	9.0356e-92	1.02868	0.485	0.175	1.79275e-87	TAL/DCT	Chchd10
Mpc2	2.9706e-87	1.07974	0.485	0.183	5.89397e-83	TAL/DCT	Mpc2
Syne2	8.96889e-87	0.999337	0.528	0.207	1.77952e-82	TAL/DCT	Syne2
Krt7	4.01493e-84	0.972101	0.326	0.09	7.96602e-80	TAL/DCT	Krt7
Cdh1	7.92485e-84	1.06713	0.336	0.098	1.57237e-79	TAL/DCT	Cdh1
Slc38a2	1.95586e-83	1.09856	0.45	0.164	3.88063e-79	TAL/DCT	Slc38a2
mt-Nd5	3.59558e-82	0.939418	0.849	0.559	7.134e-78	TAL/DCT	mt-Nd5
Klf6	1.83156e-81	0.982778	0.823	0.574	3.634e-77	TAL/DCT	Klf6
Ivns1abp	1.5601e-80	1.01284	0.558	0.246	3.09539e-76	TAL/DCT	Ivns1abp
Slc25a30	4.11163e-80	1.2052	0.251	0.059	8.15789e-76	TAL/DCT	Slc25a30
Tnfrsf12a	5.01063e-80	1.12698	0.415	0.149	9.9416e-76	TAL/DCT	Tnfrsf12a
Cystm1	1.4501e-79	1.00937	0.439	0.16	2.87714e-75	TAL/DCT	Cystm1
Adgrg1	8.75248e-79	1.05377	0.386	0.131	1.73658e-74	TAL/DCT	Adgrg1
Col4a4	2.3599e-76	1.00145	0.253	0.063	4.68227e-72	TAL/DCT	Col4a4
Ptprf	1.59922e-75	0.976265	0.263	0.068	3.17301e-71	TAL/DCT	Ptprf
Gadd45a	1.75633e-75	1.08114	0.398	0.142	3.48473e-71	TAL/DCT	Gadd45a
Cd9	1.49235e-74	1.06646	0.559	0.259	2.96097e-70	TAL/DCT	Cd9
mt-Nd4	9.49889e-73	0.920576	0.762	0.451	1.88467e-68	TAL/DCT	mt-Nd4
S100a11	1.66713e-71	0.784277	0.71	0.367	3.30775e-67	TAL/DCT	S100a11
Camk2n1	2.09351e-71	0.98468	0.354	0.12	4.15372e-67	TAL/DCT	Camk2n1
Cd63	2.28532e-71	0.779554	0.728	0.404	4.53431e-67	TAL/DCT	Cd63
Lgals3	3.40982e-71	0.9346	0.614	0.298	6.76542e-67	TAL/DCT	Lgals3
Wls	1.78854e-69	0.992446	0.398	0.15	3.54865e-65	TAL/DCT	Wls
Mgst1	3.47062e-68	0.953399	0.339	0.113	6.88606e-64	TAL/DCT	Mgst1
Gls	6.14227e-68	0.973747	0.388	0.144	1.21869e-63	TAL/DCT	Gls
Aldoa	1.06443e-67	0.831257	0.569	0.267	2.11193e-63	TAL/DCT	Aldoa
Cd59a	1.26046e-67	0.970669	0.26	0.072	2.50089e-63	TAL/DCT	Cd59a
Rnd3	3.02886e-66	1.06895	0.261	0.074	6.00957e-62	TAL/DCT	Rnd3
Atp6v0a4	5.46672e-64	0.853533	0.265	0.077	1.08465e-59	TAL/DCT	Atp6v0a4
Cox6c	5.13187e-63	0.778373	0.706	0.402	1.01822e-58	TAL/DCT	Cox6c
Mgst3	1.55655e-61	0.852468	0.254	0.075	3.08834e-57	TAL/DCT	Mgst3
Atf31	2.04428e-61	0.872035	0.812	0.608	4.05606e-57	TAL/DCT	Atf3
Ctsd1	2.24123e-61	0.728665	0.686	0.392	4.44682e-57	TAL/DCT	Ctsd
mt-Nd1	1.56375e-60	0.752663	0.807	0.513	3.10264e-56	TAL/DCT	mt-Nd1
Id21	1.89632e-60	1.01736	0.601	0.331	3.76248e-56	TAL/DCT	Id2
Etnk1	2.22435e-60	0.977728	0.29	0.095	4.41333e-56	TAL/DCT	Etnk1
Chka	1.08317e-59	1.0733	0.417	0.177	2.14911e-55	TAL/DCT	Chka
Atp5b	6.10102e-59	0.789078	0.632	0.34	1.2105e-54	TAL/DCT	Atp5b
Itgav	1.07757e-57	1.00043	0.343	0.129	2.13801e-53	TAL/DCT	Itgav
Cldn4	1.25496e-57	0.867108	0.483	0.222	2.48996e-53	TAL/DCT	Cldn4
Aif1l	4.38492e-57	0.836659	0.274	0.089	8.70011e-53	TAL/DCT	Aif1l
Prdx5	5.15174e-55	0.842108	0.578	0.307	1.02216e-50	TAL/DCT	Prdx5
mt-Nd2	1.60367e-54	0.696924	0.825	0.56	3.18185e-50	TAL/DCT	mt-Nd2
Tns1	1.73947e-54	0.762661	0.363	0.143	3.45129e-50	TAL/DCT	Tns1
Cyr61	9.31635e-54	0.799866	0.371	0.15	1.84846e-49	TAL/DCT	Cyr61
Gabarapl1	1.61778e-53	0.918198	0.427	0.196	3.20985e-49	TAL/DCT	Gabarapl1
Phldb2	7.28886e-52	0.841231	0.31	0.116	1.44618e-47	TAL/DCT	Phldb2
Ndufb9	1.78089e-51	0.830562	0.411	0.183	3.53346e-47	TAL/DCT	Ndufb9
Pik3r1	4.84658e-51	0.94413	0.29	0.105	9.61609e-47	TAL/DCT	Pik3r1
Slc25a5	2.2034e-49	0.680109	0.627	0.359	4.37176e-45	TAL/DCT	Slc25a5
Emb	1.06429e-48	0.658053	0.283	0.101	2.11165e-44	TAL/DCT	Emb
Bag1	3.53732e-48	0.769223	0.417	0.193	7.0184e-44	TAL/DCT	Bag1
Nfe2l1	3.95017e-48	0.798455	0.362	0.153	7.83753e-44	TAL/DCT	Nfe2l1
Cox7b	1.55444e-47	0.68718	0.492	0.248	3.08416e-43	TAL/DCT	Cox7b
Ndufa4	2.0333e-47	0.676693	0.564	0.304	4.03427e-43	TAL/DCT	Ndufa4
Cgnl1	1.33104e-46	0.841764	0.258	0.091	2.64091e-42	TAL/DCT	Cgnl1
Atpif1	1.69448e-46	0.709296	0.598	0.338	3.36202e-42	TAL/DCT	Atpif1
mt-Co1	1.98742e-46	0.809716	0.44	0.213	3.94323e-42	TAL/DCT	mt-Co1
S100a10	4.87392e-46	0.754094	0.57	0.312	9.67034e-42	TAL/DCT	S100a10
Fermt2	4.63075e-45	0.720331	0.324	0.132	9.18786e-41	TAL/DCT	Fermt2
Rbm47	1.68269e-44	0.708613	0.281	0.107	3.33862e-40	TAL/DCT	Rbm47
Ndufa12	1.75591e-44	0.764701	0.333	0.14	3.4839e-40	TAL/DCT	Ndufa12
Bhlhe40	2.77249e-44	0.734847	0.458	0.227	5.5009e-40	TAL/DCT	Bhlhe40
Plscr21	7.19225e-44	0.500633	0.371	0.16	1.42701e-39	TAL/DCT	Plscr2
Atp5j	4.96145e-43	0.592768	0.459	0.231	9.84401e-39	TAL/DCT	Atp5j
Dstn	4.82956e-42	0.754164	0.34	0.149	9.58233e-38	TAL/DCT	Dstn
Zfp36l1	1.06837e-41	0.715142	0.731	0.505	2.11976e-37	TAL/DCT	Zfp36l1
Mdh1	1.28173e-40	0.626009	0.418	0.202	2.54308e-36	TAL/DCT	Mdh1
Ctsl	1.87428e-40	0.763558	0.619	0.369	3.71877e-36	TAL/DCT	Ctsl
Arhgap5	2.75061e-40	0.704691	0.332	0.146	5.45748e-36	TAL/DCT	Arhgap5
Trpm7	3.46962e-40	0.946538	0.255	0.099	6.88408e-36	TAL/DCT	Trpm7
Oxct1	1.05588e-39	0.697328	0.315	0.136	2.09498e-35	TAL/DCT	Oxct1
Slc25a4	1.28629e-39	0.565823	0.478	0.245	2.55214e-35	TAL/DCT	Slc25a4
Ybx1	2.87994e-39	0.584054	0.764	0.533	5.7141e-35	TAL/DCT	Ybx1
Ndufb4	6.89828e-39	0.671056	0.295	0.125	1.36869e-34	TAL/DCT	Ndufb4
Cox5b	1.29571e-38	0.581498	0.512	0.278	2.57081e-34	TAL/DCT	Cox5b
Atp5o	1.68515e-38	0.636517	0.411	0.203	3.34351e-34	TAL/DCT	Atp5o
Tob1	2.37887e-38	0.763003	0.265	0.105	4.71991e-34	TAL/DCT	Tob1
Atp5a1	2.36766e-37	0.606055	0.51	0.28	4.69767e-33	TAL/DCT	Atp5a1
Pebp1	4.65257e-37	0.62572	0.345	0.161	9.23116e-33	TAL/DCT	Pebp1
Ctnna1	5.88254e-37	0.562185	0.413	0.205	1.16715e-32	TAL/DCT	Ctnna1
Atp5g3	7.12772e-37	0.554493	0.517	0.284	1.41421e-32	TAL/DCT	Atp5g3
Cbx5	1.9358e-36	0.660872	0.256	0.103	3.84083e-32	TAL/DCT	Cbx5
Atp5g1	2.32044e-36	0.55492	0.363	0.173	4.60398e-32	TAL/DCT	Atp5g1
Gm37376	6.3935e-36	0.714291	0.278	0.118	1.26853e-31	TAL/DCT	Gm37376
Cox8a	6.77797e-36	0.580661	0.44	0.231	1.34482e-31	TAL/DCT	Cox8a
Wsb1	7.04846e-36	0.732159	0.325	0.15	1.39848e-31	TAL/DCT	Wsb1
Bcam	7.96689e-36	0.541652	0.315	0.137	1.58071e-31	TAL/DCT	Bcam
Rabac1	1.60238e-35	0.574551	0.363	0.175	3.17929e-31	TAL/DCT	Rabac1
Ndufb6	2.40588e-35	0.661325	0.319	0.146	4.77351e-31	TAL/DCT	Ndufb6
Acadl	3.22936e-35	0.635799	0.292	0.128	6.40738e-31	TAL/DCT	Acadl
Hmgn1	4.06107e-35	0.583016	0.373	0.183	8.05756e-31	TAL/DCT	Hmgn1
Msi2	5.20672e-35	0.549473	0.263	0.108	1.03307e-30	TAL/DCT	Msi2
Cox6a1	6.99448e-35	0.543869	0.621	0.384	1.38778e-30	TAL/DCT	Cox6a1
Dbi	8.82632e-35	0.321938	0.548	0.303	1.75123e-30	TAL/DCT	Dbi
Pdzk1ip1	2.12669e-34	0.367977	0.381	0.18	4.21957e-30	TAL/DCT	Pdzk1ip1
Uqcr10	2.21945e-34	0.657144	0.447	0.245	4.4036e-30	TAL/DCT	Uqcr10
S100g	2.58637e-34	0.97955	0.277	0.122	5.13162e-30	TAL/DCT	S100g
Sec62	4.71022e-34	0.543503	0.49	0.273	9.34555e-30	TAL/DCT	Sec62
Acadm	2.02125e-33	0.636344	0.263	0.112	4.01036e-29	TAL/DCT	Acadm
Tceal9	6.38122e-33	0.568721	0.373	0.186	1.2661e-28	TAL/DCT	Tceal9
Paics	9.87706e-33	0.633054	0.262	0.113	1.95971e-28	TAL/DCT	Paics
Fkbp3	1.52651e-32	0.51894	0.33	0.157	3.02874e-28	TAL/DCT	Fkbp3
Pdcd4	6.75277e-32	0.578529	0.281	0.127	1.33982e-27	TAL/DCT	Pdcd4
Suclg1	1.12881e-31	0.701478	0.25	0.107	2.23967e-27	TAL/DCT	Suclg1
Prdx2	4.30693e-31	0.671533	0.34	0.17	8.54537e-27	TAL/DCT	Prdx2
Cox4i1	4.75133e-31	0.54621	0.719	0.501	9.42712e-27	TAL/DCT	Cox4i1
Dst	7.27454e-31	0.725163	0.252	0.11	1.44334e-26	TAL/DCT	Dst
Cox6b1	3.23369e-30	0.531311	0.541	0.327	6.41596e-26	TAL/DCT	Cox6b1
Etfa	3.38662e-30	0.590937	0.256	0.112	6.7194e-26	TAL/DCT	Etfa
Sec63	3.84363e-30	0.528214	0.256	0.113	7.62615e-26	TAL/DCT	Sec63
Krt18	5.32912e-30	0.487332	0.287	0.131	1.05735e-25	TAL/DCT	Krt18
Ndrg1	3.35278e-29	0.267544	0.458	0.247	6.65225e-25	TAL/DCT	Ndrg1
Cebpd1	1.56451e-28	0.504113	0.323	0.159	3.10414e-24	TAL/DCT	Cebpd
Nedd4	2.19434e-28	0.440254	0.358	0.182	4.35379e-24	TAL/DCT	Nedd4
Chchd2	1.29076e-27	0.426422	0.66	0.434	2.56101e-23	TAL/DCT	Chchd2
Ttc3	2.07628e-27	0.473676	0.251	0.113	4.11955e-23	TAL/DCT	Ttc3
Cox7c	2.2041e-27	0.469176	0.568	0.357	4.37316e-23	TAL/DCT	Cox7c
Ndufa5	9.86635e-27	0.522035	0.317	0.16	1.95758e-22	TAL/DCT	Ndufa5
Atp6v1a	3.80911e-26	0.414631	0.386	0.21	7.55766e-22	TAL/DCT	Atp6v1a
Txnip	5.0603e-26	0.579211	0.304	0.156	1.00401e-21	TAL/DCT	Txnip
Tmbim6	1.21766e-25	0.472243	0.579	0.381	2.41596e-21	TAL/DCT	Tmbim6
Dync1i2	2.03974e-25	0.488327	0.371	0.203	4.04705e-21	TAL/DCT	Dync1i2
Atp5f1	2.11737e-25	0.447885	0.414	0.234	4.20107e-21	TAL/DCT	Atp5f1
Cox7a2	3.60448e-25	0.403702	0.497	0.297	7.15164e-21	TAL/DCT	Cox7a2
Rtn4	4.67253e-25	0.521008	0.416	0.242	9.27077e-21	TAL/DCT	Rtn4
Atp5c1	4.94624e-25	0.412886	0.439	0.257	9.81384e-21	TAL/DCT	Atp5c1
Ndufa7	5.41922e-25	0.378656	0.353	0.188	1.07523e-20	TAL/DCT	Ndufa7
Uqcrb	6.90024e-25	0.384058	0.431	0.247	1.36908e-20	TAL/DCT	Uqcrb
Atxn7l3b	2.00886e-24	0.488864	0.29	0.146	3.98578e-20	TAL/DCT	Atxn7l3b
2010107E04Rik	2.10346e-24	0.42385	0.432	0.25	4.17348e-20	TAL/DCT	2010107E04Rik
Pfdn1	2.33874e-24	0.518207	0.259	0.127	4.6403e-20	TAL/DCT	Pfdn1
Uqcr11	2.61004e-23	0.418333	0.385	0.217	5.17858e-19	TAL/DCT	Uqcr11
Senp6	1.08059e-22	0.42783	0.289	0.148	2.144e-18	TAL/DCT	Senp6
Cited2	2.82448e-22	0.375635	0.315	0.168	5.60405e-18	TAL/DCT	Cited2
AC121965.1	2.84496e-22	0.353082	0.384	0.217	5.64469e-18	TAL/DCT	AC121965.1
Ndufb2	1.3386e-21	0.527337	0.282	0.15	2.65592e-17	TAL/DCT	Ndufb2
Mdh2	2.22477e-21	0.385516	0.285	0.15	4.41417e-17	TAL/DCT	Mdh2
Ndufc1	2.24371e-21	0.454762	0.354	0.202	4.45175e-17	TAL/DCT	Ndufc1
Uqcrfs1	3.651e-21	0.481236	0.292	0.157	7.24394e-17	TAL/DCT	Uqcrfs1
Ndufb5	4.31254e-21	0.399687	0.271	0.142	8.55651e-17	TAL/DCT	Ndufb5
Atp6v1f	4.76782e-21	0.340068	0.384	0.223	9.45984e-17	TAL/DCT	Atp6v1f
Uqcrh	5.61882e-21	0.380468	0.423	0.254	1.11483e-16	TAL/DCT	Uqcrh
Aes	7.57423e-21	0.379669	0.332	0.184	1.5028e-16	TAL/DCT	Aes
Usmg5	8.50971e-21	0.337757	0.357	0.202	1.68841e-16	TAL/DCT	Usmg5
Ier31	1.75991e-20	0.457756	0.512	0.334	3.49183e-16	TAL/DCT	Ier3
Bsg	2.52745e-20	0.314799	0.363	0.207	5.01472e-16	TAL/DCT	Bsg
Vmp1	2.73754e-20	0.361539	0.481	0.303	5.43155e-16	TAL/DCT	Vmp1
Ndufab1	3.58735e-20	0.373997	0.254	0.131	7.11767e-16	TAL/DCT	Ndufab1
Vdac1	5.1649e-20	0.363376	0.258	0.134	1.02477e-15	TAL/DCT	Vdac1
Ndufb8	1.07098e-19	0.374034	0.305	0.168	2.12493e-15	TAL/DCT	Ndufb8
Atp5h	1.08454e-19	0.439212	0.413	0.254	2.15184e-15	TAL/DCT	Atp5h
Snrpd3	1.06476e-18	0.38682	0.29	0.161	2.11259e-14	TAL/DCT	Snrpd3
Myl12a	1.75491e-18	0.376017	0.504	0.335	3.48192e-14	TAL/DCT	Myl12a
Fkbp2	2.15383e-18	0.350695	0.278	0.152	4.27341e-14	TAL/DCT	Fkbp2
App1	2.75252e-18	0.31214	0.703	0.51	5.46128e-14	TAL/DCT	App
Timm13	3.34558e-18	0.388741	0.253	0.135	6.63797e-14	TAL/DCT	Timm13
Tmem59	3.75264e-18	0.41571	0.309	0.178	7.44561e-14	TAL/DCT	Tmem59
Cox5a	1.25742e-17	0.33124	0.417	0.26	2.49485e-13	TAL/DCT	Cox5a
Tpi1	1.34846e-17	0.377803	0.263	0.144	2.67547e-13	TAL/DCT	Tpi1
Hsbp1	1.35986e-17	0.432751	0.274	0.153	2.69809e-13	TAL/DCT	Hsbp1
Pkm	1.6921e-17	0.334999	0.36	0.216	3.35729e-13	TAL/DCT	Pkm
Sri	2.30588e-17	0.411688	0.272	0.151	4.5751e-13	TAL/DCT	Sri
Golga4	2.77727e-17	0.376671	0.336	0.199	5.51037e-13	TAL/DCT	Golga4
Uqcrq	3.1195e-17	0.266961	0.393	0.241	6.1894e-13	TAL/DCT	Uqcrq
Anxa5	3.92825e-17	0.411978	0.4	0.253	7.79403e-13	TAL/DCT	Anxa5
Atp5d	7.03679e-17	0.273881	0.405	0.253	1.39617e-12	TAL/DCT	Atp5d
Hspa9	8.79552e-17	0.293155	0.281	0.158	1.74512e-12	TAL/DCT	Hspa9
Tuba1c	1.4114e-16	0.339316	0.368	0.225	2.80037e-12	TAL/DCT	Tuba1c
Ndufa11	1.50082e-16	0.33716	0.251	0.137	2.97777e-12	TAL/DCT	Ndufa11
Atp5j2	1.52642e-16	0.35196	0.436	0.281	3.02857e-12	TAL/DCT	Atp5j2
Cd2ap	1.69761e-16	0.272157	0.442	0.279	3.36824e-12	TAL/DCT	Cd2ap
Atp6v0e	2.60939e-16	0.379633	0.339	0.203	5.17729e-12	TAL/DCT	Atp6v0e
Chd4	3.2731e-16	0.339561	0.489	0.328	6.49416e-12	TAL/DCT	Chd4
Rps27l	7.27115e-16	0.297038	0.387	0.242	1.44267e-11	TAL/DCT	Rps27l
Errfi1	7.41947e-16	0.415028	0.334	0.205	1.4721e-11	TAL/DCT	Errfi1
Ndufa13	1.05765e-15	0.271335	0.367	0.225	2.09849e-11	TAL/DCT	Ndufa13
Golgb1	1.18453e-15	0.389044	0.269	0.154	2.35023e-11	TAL/DCT	Golgb1
Skp1a	3.42882e-15	0.315363	0.316	0.19	6.80312e-11	TAL/DCT	Skp1a
Lmna1	3.56933e-15	0.261927	0.333	0.203	7.08191e-11	TAL/DCT	Lmna
Arl6ip1	3.81267e-15	0.307586	0.451	0.299	7.56472e-11	TAL/DCT	Arl6ip1
Ptms	4.20435e-15	0.311477	0.533	0.363	8.34185e-11	TAL/DCT	Ptms
Ndufa2	1.73072e-14	0.269705	0.384	0.247	3.43393e-10	TAL/DCT	Ndufa2
Akap9	4.15515e-14	0.294411	0.274	0.162	8.24423e-10	TAL/DCT	Akap9
Wnk1	7.39708e-14	0.458621	0.288	0.177	1.46765e-09	TAL/DCT	Wnk1
Atp6v1e1	9.32766e-14	0.297723	0.309	0.191	1.8507e-09	TAL/DCT	Atp6v1e1
Atp5k	3.06964e-13	0.319012	0.297	0.185	6.09048e-09	TAL/DCT	Atp5k
Park7	4.20661e-13	0.259414	0.295	0.182	8.34633e-09	TAL/DCT	Park7
Tbca	1.59159e-11	0.325443	0.282	0.177	3.15788e-07	TAL/DCT	Tbca
Ctnnb1	3.5391e-11	0.324718	0.307	0.199	7.02192e-07	TAL/DCT	Ctnnb1
Rrp1	4.35209e-10	0.27303	0.289	0.189	8.63499e-06	TAL/DCT	Rrp1
Btg21	4.90756e-08	0.266153	0.656	0.548	0.000973709	TAL/DCT	Btg2
S100a4	2.4582e-238	2.52274	0.359	0.031	4.87732e-234	Mono	S100a4
Lsp1	2.07863e-215	2.38467	0.387	0.044	4.1242e-211	Mono	Lsp1
Cd521	1.4339e-205	2.13621	0.674	0.177	2.845e-201	Mono	Cd52
Tmsb4x1	2.45456e-185	1.65686	0.977	0.762	4.8701e-181	Mono	Tmsb4x
Plbd1	4.22307e-170	2.14582	0.394	0.062	8.37899e-166	Mono	Plbd1
Srgn1	5.01655e-162	2.00803	0.81	0.349	9.95333e-158	Mono	Srgn
Crip1	6.57405e-130	2.2316	0.6	0.223	1.30436e-125	Mono	Crip1
Coro1a1	3.99732e-126	1.8753	0.432	0.104	7.93108e-122	Mono	Coro1a
H2-Aa1	1.15245e-123	1.87849	0.694	0.3	2.28658e-119	Mono	H2-Aa
Cd741	1.47747e-121	1.79913	0.828	0.521	2.93144e-117	Mono	Cd74
Fxyd51	5.0226e-120	1.82585	0.565	0.19	9.96534e-116	Mono	Fxyd5
Alox5ap	2.65401e-117	2.0001	0.371	0.081	5.26582e-113	Mono	Alox5ap
Actb1	1.39243e-113	1.18929	0.944	0.897	2.76272e-109	Mono	Actb
Tyrobp1	4.88026e-111	1.71033	0.648	0.251	9.68292e-107	Mono	Tyrobp
H2-Ab11	4.38232e-110	2.00797	0.709	0.384	8.69495e-106	Mono	H2-Ab1
Plac8	2.15932e-105	2.5368	0.3	0.06	4.28431e-101	Mono	Plac8
H2-Eb11	2.00314e-102	1.67346	0.693	0.337	3.97444e-98	Mono	H2-Eb1
Fcer1g1	1.18019e-99	1.56673	0.563	0.204	2.34161e-95	Mono	Fcer1g
Napsa	1.42542e-99	1.72998	0.289	0.057	2.82817e-95	Mono	Napsa
Ccr2	5.01456e-91	1.66519	0.33	0.078	9.94938e-87	Mono	Ccr2
Il1b1	1.12347e-79	1.36057	0.691	0.341	2.22907e-75	Mono	Il1b
H2-DMa	4.1728e-78	1.48134	0.32	0.084	8.27925e-74	Mono	H2-DMa
Cytip	1.60197e-75	1.54793	0.332	0.093	3.17847e-71	Mono	Cytip
Vim1	4.48134e-74	1.41896	0.528	0.217	8.89142e-70	Mono	Vim
Ptprc1	6.07642e-74	1.58204	0.443	0.163	1.20562e-69	Mono	Ptprc
Clec7a1	8.93871e-73	1.45874	0.454	0.167	1.77353e-68	Mono	Clec7a
Plek1	1.32107e-71	1.27879	0.562	0.236	2.62114e-67	Mono	Plek
Lcp11	3.75649e-69	1.30124	0.482	0.188	7.45324e-65	Mono	Lcp1
Cd53	7.56276e-68	1.4392	0.318	0.092	1.50053e-63	Mono	Cd53
H2-DMb1	5.48062e-67	1.40377	0.291	0.079	1.08741e-62	Mono	H2-DMb1
Tmsb10	5.24511e-61	1.38106	0.562	0.307	1.04068e-56	Mono	Tmsb10
Ms4a6c1	6.94228e-61	1.45182	0.327	0.105	1.37742e-56	Mono	Ms4a6c
Cst31	5.93333e-59	2.15687	0.714	0.551	1.17723e-54	Mono	Cst3
Laptm51	3.02642e-58	0.978682	0.589	0.282	6.00472e-54	Mono	Laptm5
Gm2a	6.80327e-57	1.46246	0.307	0.102	1.34984e-52	Mono	Gm2a
Arhgdib	1.49793e-56	1.42007	0.311	0.102	2.97204e-52	Mono	Arhgdib
Cfp	2.292e-52	1.4142	0.271	0.084	4.54755e-48	Mono	Cfp
Fau1	2.63446e-52	1.07695	0.651	0.424	5.22704e-48	Mono	Fau
Ifitm21	4.53858e-51	1.51589	0.568	0.343	9.005e-47	Mono	Ifitm2
Pfn1	4.51065e-50	1.17759	0.653	0.459	8.94959e-46	Mono	Pfn1
Fam49b	4.58203e-50	1.30788	0.268	0.085	9.0912e-46	Mono	Fam49b
Rpl18a	1.09485e-49	1.07364	0.673	0.501	2.17229e-45	Mono	Rpl18a
Samhd1	3.64761e-49	1.51271	0.254	0.079	7.23723e-45	Mono	Samhd1
Rps91	5.81628e-46	0.921556	0.763	0.647	1.15401e-41	Mono	Rps9
Wfdc171	5.42723e-45	1.28907	0.365	0.15	1.07682e-40	Mono	Wfdc17
Arpc1b1	9.40395e-45	1.16958	0.575	0.36	1.86584e-40	Mono	Arpc1b
Rpl131	4.37215e-42	0.778196	0.793	0.707	8.67479e-38	Mono	Rpl13
Arpc2	1.8552e-41	1.1116	0.635	0.466	3.6809e-37	Mono	Arpc2
Psmb8	2.0147e-41	1.16498	0.288	0.109	3.99736e-37	Mono	Psmb8
Csf2ra	2.59508e-40	1.32781	0.259	0.092	5.14889e-36	Mono	Csf2ra
Sh3bgrl3	4.76362e-40	1.0394	0.592	0.389	9.45149e-36	Mono	Sh3bgrl3
Ctss1	6.43342e-38	0.640463	0.595	0.314	1.27646e-33	Mono	Ctss
Rps27	1.65665e-37	0.812353	0.723	0.577	3.28695e-33	Mono	Rps27
Sub1	5.34199e-36	1.18694	0.438	0.249	1.0599e-31	Mono	Sub1
Rps111	2.16446e-35	1.06143	0.513	0.336	4.2945e-31	Mono	Rps11
Rps19	9.54185e-35	0.906149	0.694	0.59	1.8932e-30	Mono	Rps19
Rps27a1	1.89243e-33	0.853029	0.636	0.467	3.75477e-29	Mono	Rps27a
Bcl2a1b1	2.19257e-33	1.29107	0.269	0.11	4.35028e-29	Mono	Bcl2a1b
Stk17b	1.34874e-32	1.07259	0.277	0.116	2.67604e-28	Mono	Stk17b
H2afz	1.40823e-32	1.12362	0.315	0.148	2.79407e-28	Mono	H2afz
Cd44	1.66263e-32	1.31877	0.268	0.113	3.29882e-28	Mono	Cd44
Ccl61	4.9294e-32	1.14356	0.339	0.158	9.78042e-28	Mono	Ccl6
Rps291	5.04411e-32	0.799024	0.648	0.501	1.0008e-27	Mono	Rps29
Rel1	1.53487e-31	1.09105	0.326	0.151	3.04534e-27	Mono	Rel
Cotl11	1.31164e-30	0.99827	0.332	0.156	2.60243e-26	Mono	Cotl1
Fth11	1.76279e-30	0.726248	0.921	0.832	3.49755e-26	Mono	Fth1
Rps81	1.96137e-30	0.64233	0.761	0.683	3.89156e-26	Mono	Rps8
Syngr2	7.30774e-30	1.1796	0.262	0.113	1.44993e-25	Mono	Syngr2
Lilrb4a1	8.78634e-30	0.985512	0.405	0.213	1.7433e-25	Mono	Lilrb4a
S100a6	1.24896e-29	0.801039	0.454	0.259	2.47807e-25	Mono	S100a6
Calm12	7.16868e-29	0.730102	0.779	0.721	1.42234e-24	Mono	Calm1
Rps251	3.21009e-28	0.89463	0.615	0.496	6.36914e-24	Mono	Rps25
Rps261	8.48895e-28	0.824078	0.641	0.53	1.68429e-23	Mono	Rps26
Rps13	1.01058e-27	0.893497	0.559	0.404	2.00509e-23	Mono	Rps13
Atox1	1.59374e-27	1.0519	0.49	0.334	3.16215e-23	Mono	Atox1
Rpl10	2.11557e-27	0.985171	0.455	0.287	4.19751e-23	Mono	Rpl10
H2afy	4.56057e-27	1.10734	0.306	0.155	9.04862e-23	Mono	H2afy
Rpl171	6.37903e-27	0.769355	0.641	0.525	1.26566e-22	Mono	Rpl17
Rps5	1.23811e-26	0.895952	0.63	0.528	2.45654e-22	Mono	Rps5
Rpl18	2.19087e-26	0.89159	0.557	0.415	4.34691e-22	Mono	Rpl18
Rplp0	4.52792e-26	0.805741	0.624	0.497	8.98385e-22	Mono	Rplp0
Ifitm31	5.56772e-26	0.901025	0.525	0.343	1.10469e-21	Mono	Ifitm3
Rps4x1	1.06264e-25	0.877168	0.56	0.424	2.10839e-21	Mono	Rps4x
Rpl23a	1.27865e-25	0.800598	0.616	0.5	2.53696e-21	Mono	Rpl23a
Cfl1	2.39828e-25	0.850309	0.592	0.467	4.75842e-21	Mono	Cfl1
Rpl8	5.8627e-25	0.834609	0.615	0.484	1.16322e-20	Mono	Rpl8
Cyba1	1.6156e-24	0.795479	0.496	0.321	3.20552e-20	Mono	Cyba
Rps18	3.02214e-24	0.84869	0.543	0.401	5.99623e-20	Mono	Rps18
Pim11	1.4658e-23	0.925678	0.396	0.232	2.90829e-19	Mono	Pim1
Gm9843	3.3548e-23	0.89535	0.335	0.186	6.65626e-19	Mono	Gm9843
Pitpna	4.46962e-23	0.886486	0.274	0.135	8.86818e-19	Mono	Pitpna
Rpl321	7.85776e-23	0.676545	0.685	0.599	1.55906e-18	Mono	Rpl32
Rps15a	1.36031e-22	0.752078	0.571	0.434	2.69899e-18	Mono	Rps15a
Rpl37	1.44097e-22	0.750877	0.58	0.446	2.85904e-18	Mono	Rpl37
Ccl91	2.2083e-22	0.801932	0.275	0.133	4.38148e-18	Mono	Ccl9
Rpsa1	4.25627e-22	0.828174	0.577	0.459	8.44486e-18	Mono	Rpsa
H2-D12	8.49366e-22	0.594623	0.667	0.536	1.68523e-17	Mono	H2-D1
Rps141	1.0103e-21	0.62572	0.694	0.622	2.00454e-17	Mono	Rps14
Rps7	1.84895e-20	0.763229	0.554	0.432	3.66851e-16	Mono	Rps7
B2m2	1.02455e-19	0.391776	0.826	0.694	2.03281e-15	Mono	B2m
Basp11	6.09692e-19	0.778673	0.286	0.151	1.20969e-14	Mono	Basp1
Arpc31	6.40626e-19	0.831456	0.46	0.316	1.27107e-14	Mono	Arpc3
Btg11	1.05795e-18	0.914115	0.373	0.239	2.09907e-14	Mono	Btg1
Actg1	2.21557e-18	0.815063	0.454	0.32	4.39591e-14	Mono	Actg1
Capzb1	9.69712e-18	0.798	0.342	0.208	1.92401e-13	Mono	Capzb
Rpl261	2.37339e-17	0.665024	0.597	0.509	4.70905e-13	Mono	Rpl26
Arpc51	5.48684e-17	0.812119	0.446	0.322	1.08864e-12	Mono	Arpc5
Rps3a1	2.30712e-16	0.75881	0.475	0.35	4.57755e-12	Mono	Rps3a1
Rgs21	2.75364e-16	0.76867	0.291	0.165	5.4635e-12	Mono	Rgs2
H3f3a	3.04481e-16	0.783528	0.269	0.154	6.04121e-12	Mono	H3f3a
Rps241	3.46484e-16	0.538302	0.706	0.648	6.87459e-12	Mono	Rps24
Lgals31	3.65837e-16	0.685941	0.464	0.327	7.25858e-12	Mono	Lgals3
Pabpc1	4.53935e-16	0.488248	0.705	0.629	9.00652e-12	Mono	Pabpc1
Ucp21	5.23144e-16	0.756436	0.333	0.206	1.03797e-11	Mono	Ucp2
Rps3	6.89651e-16	0.575	0.683	0.617	1.36834e-11	Mono	Rps3
Rpl111	1.16824e-15	0.624805	0.616	0.542	2.3179e-11	Mono	Rpl11
Sec61b	1.38862e-15	0.835867	0.254	0.146	2.75517e-11	Mono	Sec61b
Grb2	1.54527e-15	0.869694	0.269	0.155	3.06598e-11	Mono	Grb2
Gpx1	7.17571e-15	0.391734	0.589	0.472	1.42373e-10	Mono	Gpx1
Ly861	7.76811e-15	0.520336	0.257	0.139	1.54127e-10	Mono	Ly86
Rpl14	1.02244e-14	0.57492	0.627	0.596	2.02863e-10	Mono	Rpl14
Rpl34	1.18332e-14	0.712589	0.487	0.378	2.34783e-10	Mono	Rpl34
Lilr4b1	7.47106e-14	0.610486	0.339	0.211	1.48233e-09	Mono	Lilr4b
Rpl27	9.00469e-14	0.654304	0.487	0.386	1.78662e-09	Mono	Rpl27
Rps281	1.15171e-13	0.58258	0.549	0.469	2.28511e-09	Mono	Rps28
Actr31	1.50165e-13	0.816809	0.309	0.199	2.97943e-09	Mono	Actr3
Rpl4	6.9053e-13	0.548419	0.615	0.544	1.37008e-08	Mono	Rpl4
Rplp21	7.52069e-13	0.581094	0.522	0.425	1.49218e-08	Mono	Rplp2
Rps6	7.80998e-13	0.60777	0.275	0.17	1.54958e-08	Mono	Rps6
Ctsz1	1.40064e-12	0.698934	0.298	0.187	2.779e-08	Mono	Ctsz
Gnai22	1.91679e-12	0.532897	0.484	0.359	3.8031e-08	Mono	Gnai2
Lgals1	2.2459e-12	0.779235	0.282	0.173	4.45609e-08	Mono	Lgals1
Rpl9	2.47081e-12	0.67613	0.507	0.414	4.90234e-08	Mono	Rpl9
Rpl35a1	2.55249e-12	0.740739	0.342	0.239	5.06441e-08	Mono	Rpl35a
Rps121	2.57002e-12	0.518597	0.56	0.477	5.09918e-08	Mono	Rps12
Rpl391	3.35973e-12	0.675145	0.489	0.405	6.66605e-08	Mono	Rpl39
Rps23	3.94742e-12	0.618563	0.414	0.305	7.83207e-08	Mono	Rps23
Rpl19	5.59753e-12	0.641802	0.434	0.332	1.11061e-07	Mono	Rpl19
Rpl21	5.63145e-12	0.556202	0.519	0.421	1.11734e-07	Mono	Rpl21
Psme1	8.156e-12	0.746017	0.292	0.195	1.61823e-07	Mono	Psme1
Taldo1	1.01886e-11	0.774354	0.295	0.196	2.02152e-07	Mono	Taldo1
Rps2	1.04061e-11	0.530605	0.543	0.46	2.06467e-07	Mono	Rps2
Cdc42	1.69621e-11	0.651483	0.496	0.403	3.36545e-07	Mono	Cdc42
Rpl37a1	2.33169e-11	0.584939	0.539	0.459	4.6263e-07	Mono	Rpl37a
Btf3	4.95641e-11	0.746999	0.318	0.222	9.83401e-07	Mono	Btf3
Rpl36al	8.13763e-11	0.626503	0.312	0.214	1.61459e-06	Mono	Rpl36al
Lyz21	1.07795e-10	0.575407	0.571	0.458	2.13875e-06	Mono	Lyz2
Anxa2	1.75884e-10	0.774188	0.338	0.24	3.48971e-06	Mono	Anxa2
Rps16	4.72486e-10	0.730494	0.3	0.213	9.3746e-06	Mono	Rps16
Npc21	6.75885e-10	0.650852	0.411	0.316	1.34102e-05	Mono	Npc2
Rps101	1.14987e-09	0.558528	0.473	0.389	2.28146e-05	Mono	Rps10
Msn1	2.15944e-09	0.601164	0.371	0.276	4.28455e-05	Mono	Msn
Rpl41	2.93757e-09	0.410135	0.626	0.592	5.82843e-05	Mono	Rpl41
S100a111	3.38689e-09	0.347478	0.519	0.401	6.71994e-05	Mono	S100a11
Rpl7a	1.01006e-08	0.701734	0.352	0.267	0.000200406	Mono	Rpl7a
Gdi21	1.04791e-08	0.707825	0.3	0.216	0.000207915	Mono	Gdi2
Rpl3	1.30803e-08	0.478943	0.568	0.52	0.000259526	Mono	Rpl3
Cebpb1	2.81186e-08	0.80432	0.46	0.394	0.000557902	Mono	Cebpb
Rpl31	3.85643e-08	0.519978	0.461	0.397	0.000765154	Mono	Rpl31
Rpl10a	1.00773e-07	0.587941	0.262	0.186	0.00199944	Mono	Rpl10a
Rpl361	1.69269e-07	0.474836	0.44	0.37	0.00335848	Mono	Rpl36
Rps151	1.7242e-07	0.554565	0.464	0.404	0.00342098	Mono	Rps15
Psap1	1.75685e-07	0.516942	0.399	0.323	0.00348578	Mono	Psap
Cox17	2.02845e-07	0.861864	0.312	0.242	0.00402464	Mono	Cox17
Rpl61	2.09239e-07	0.449475	0.508	0.454	0.00415151	Mono	Rpl6
Rpl301	2.76952e-07	0.465583	0.359	0.279	0.005495	Mono	Rpl30
Cybb1	2.90398e-07	0.455066	0.279	0.191	0.00576178	Mono	Cybb
Rpl381	3.80896e-07	0.418162	0.472	0.4	0.00755736	Mono	Rpl38
Sh3bgrl1	3.92317e-07	0.549787	0.303	0.221	0.00778397	Mono	Sh3bgrl
Cd141	5.46422e-07	0.423799	0.4	0.307	0.0108416	Mono	Cd14
Rpl7	9.53973e-07	0.502029	0.438	0.38	0.0189278	Mono	Rpl7
Rpl27a1	3.62569e-06	0.456959	0.315	0.243	0.0719373	Mono	Rpl27a
Eif3f	7.40037e-06	0.616897	0.295	0.23	0.146831	Mono	Eif3f
Tpd521	1.07079e-05	0.726556	0.317	0.256	0.212455	Mono	Tpd52
Cd471	1.36193e-05	0.483299	0.336	0.271	0.27022	Mono	Cd47
Gm2000	1.4635e-05	0.556733	0.263	0.205	0.290373	Mono	Gm2000
Tln1	1.49916e-05	0.557549	0.256	0.191	0.297448	Mono	Tln1
Eef1b21	1.77898e-05	0.481364	0.349	0.288	0.352968	Mono	Eef1b2
Chmp4b	2.63142e-05	0.443179	0.344	0.28	0.522101	Mono	Chmp4b
Tpt1	4.51511e-05	0.357389	0.481	0.427	0.895842	Mono	Tpt1
Cnbp1	0.000100682	0.486781	0.324	0.27	1	Mono	Cnbp
Slk	0.000136442	0.615732	0.286	0.234	1	Mono	Slk
Marcks1	0.000243153	0.259448	0.349	0.281	1	Mono	Marcks
Rpl121	0.000311377	0.412407	0.373	0.321	1	Mono	Rpl12
Arf5	0.000339189	0.507593	0.257	0.206	1	Mono	Arf5
Eif5a	0.000418104	0.632704	0.295	0.256	1	Mono	Eif5a
Mcl11	0.000469534	0.503032	0.447	0.414	1	Mono	Mcl1
Psma7	0.00050051	0.4085	0.408	0.37	1	Mono	Psma7
Myl12b	0.000618905	0.447018	0.317	0.268	1	Mono	Myl12b
Nfkbia1	0.000625586	0.681417	0.484	0.464	1	Mono	Nfkbia
Tspo	0.000693104	0.411373	0.329	0.279	1	Mono	Tspo
Eef1g	0.00113062	0.442421	0.312	0.27	1	Mono	Eef1g
Rps201	0.00115851	0.35151	0.51	0.488	1	Mono	Rps20
Litaf1	0.00125023	0.50688	0.338	0.294	1	Mono	Litaf
Rpl36a1	0.0018931	0.4073	0.327	0.288	1	Mono	Rpl36a
Nr4a11	0.00195103	0.440639	0.323	0.272	1	Mono	Nr4a1
Rpl231	0.00269171	0.326785	0.432	0.402	1	Mono	Rpl23
Anp32b	0.00443929	0.451415	0.272	0.233	1	Mono	Anp32b
Pfdn5	0.00511408	0.338344	0.353	0.313	1	Mono	Pfdn5
Rack11	0.00687217	0.34234	0.444	0.422	1	Mono	Rack1
Nap1l1	0.00785696	0.364138	0.257	0.222	1	Mono	Nap1l1
Naca	0.00871836	0.32826	0.294	0.261	1	Mono	Naca
Rac1	0.00873338	0.349412	0.25	0.214	1	Mono	Rac1
Hsd11b2	0	4.16582	0.841	0.053	0	CD-PC	Hsd11b2
Fxyd4	0	4.02415	0.774	0.031	0	CD-PC	Fxyd4
Aqp2	0	3.63921	0.519	0.018	0	CD-PC	Aqp2
Aqp3	0	2.8245	0.519	0.035	0	CD-PC	Aqp3
Tacstd21	0	2.76733	0.785	0.117	0	CD-PC	Tacstd2
Krt181	9.1937e-284	2.77964	0.72	0.111	1.82412e-279	CD-PC	Krt18
Cdo1	6.02604e-280	2.30752	0.479	0.039	1.19563e-275	CD-PC	Cdo1
Tmem45b	5.92352e-259	1.63381	0.271	0.007	1.17529e-254	CD-PC	Tmem45b
Clu1	9.44319e-256	3.35758	0.987	0.415	1.87362e-251	CD-PC	Clu
Spink8	5.59562e-254	2.41088	0.421	0.031	1.11023e-249	CD-PC	Spink8
Scnn1b	9.42772e-247	1.86424	0.349	0.02	1.87055e-242	CD-PC	Scnn1b
Scnn1g	5.87871e-237	1.92736	0.324	0.017	1.1664e-232	CD-PC	Scnn1g
Cldn41	2.18809e-230	2.68407	0.834	0.215	4.34139e-226	CD-PC	Cldn4
Plet1	2.37667e-229	2.58479	0.562	0.077	4.71556e-225	CD-PC	Plet1
Pdzk1ip11	4.65775e-228	2.47089	0.763	0.167	9.24143e-224	CD-PC	Pdzk1ip1
Calb1	2.54703e-222	1.89241	0.275	0.012	5.05357e-218	CD-PC	Calb1
Cldn71	3.20527e-221	2.31851	0.714	0.141	6.35958e-217	CD-PC	Cldn7
Sprr2f	9.63151e-219	3.20351	0.251	0.009	1.91099e-214	CD-PC	Sprr2f
Wfdc21	1.62438e-197	1.94576	0.861	0.229	3.22293e-193	CD-PC	Wfdc2
Apela	9.05229e-196	1.76228	0.322	0.023	1.79606e-191	CD-PC	Apela
Krt71	1.10594e-195	2.23473	0.557	0.09	2.19429e-191	CD-PC	Krt7
Cdh161	8.56939e-189	2.17979	0.783	0.213	1.70025e-184	CD-PC	Cdh16
Sprr2g	1.87475e-188	2.12314	0.264	0.014	3.71969e-184	CD-PC	Sprr2g
Mal2	8.83692e-184	1.8815	0.414	0.048	1.75333e-179	CD-PC	Mal2
Stc1	2.40521e-179	1.58875	0.257	0.014	4.77218e-175	CD-PC	Stc1
Tspan1	6.11481e-179	1.87256	0.387	0.042	1.21324e-174	CD-PC	Tspan1
Rhcg	2.71579e-172	1.95589	0.36	0.037	5.38841e-168	CD-PC	Rhcg
Cdh11	2.66623e-171	1.91328	0.557	0.099	5.29007e-167	CD-PC	Cdh1
Mal1	1.06776e-164	1.79608	0.761	0.198	2.11855e-160	CD-PC	Mal
Elf3	8.41458e-163	1.83757	0.438	0.062	1.66954e-158	CD-PC	Elf3
Npnt	1.77507e-162	1.96302	0.506	0.086	3.52192e-158	CD-PC	Npnt
Gm43305	3.30624e-161	1.88632	0.277	0.022	6.5599e-157	CD-PC	Gm43305
Atp1b11	3.62191e-161	1.7462	0.96	0.404	7.18623e-157	CD-PC	Atp1b1
Krt19	5.04306e-161	1.69922	0.255	0.017	1.00059e-156	CD-PC	Krt19
Tspan81	3.7665e-157	1.7052	0.617	0.132	7.47311e-153	CD-PC	Tspan8
Epcam1	3.45178e-155	1.80175	0.664	0.157	6.84869e-151	CD-PC	Epcam
Krt81	1.61044e-151	1.85647	0.716	0.191	3.19528e-147	CD-PC	Krt8
Lcn21	1.93684e-151	2.46375	0.606	0.139	3.84288e-147	CD-PC	Lcn2
Tmem2131	9.53553e-151	1.87682	0.555	0.109	1.89194e-146	CD-PC	Tmem213
Nudt41	1.27925e-145	1.94138	0.734	0.215	2.53815e-141	CD-PC	Nudt4
Ly6a2	4.24245e-145	1.85408	0.911	0.399	8.41744e-141	CD-PC	Ly6a
Mgst11	1.59605e-144	1.95758	0.541	0.114	3.16672e-140	CD-PC	Mgst1
Sfn1	3.75375e-139	1.9954	0.544	0.117	7.44782e-135	CD-PC	Sfn
Ly6e1	1.14625e-132	1.59584	0.946	0.535	2.27427e-128	CD-PC	Ly6e
Cdkl11	2.88401e-128	1.56329	0.425	0.075	5.72217e-124	CD-PC	Cdkl1
Tmem52b1	1.04767e-127	1.92434	0.47	0.091	2.07869e-123	CD-PC	Tmem52b
Gata3	1.70446e-127	1.37127	0.262	0.026	3.38181e-123	CD-PC	Gata3
Aif1l1	1.04084e-125	1.67533	0.456	0.089	2.06514e-121	CD-PC	Aif1l
Defb11	1.63418e-123	1.61811	0.626	0.162	3.24238e-119	CD-PC	Defb1
Cystm11	7.52204e-117	1.70304	0.602	0.168	1.49245e-112	CD-PC	Cystm1
Cldn3	2.26712e-116	1.69082	0.385	0.067	4.49819e-112	CD-PC	Cldn3
Rnf128	8.53087e-116	1.62946	0.369	0.062	1.69261e-111	CD-PC	Rnf128
Adh1	7.87971e-115	1.62183	0.293	0.038	1.56341e-110	CD-PC	Adh1
Cd24a2	4.7216e-111	1.50029	0.837	0.336	9.36813e-107	CD-PC	Cd24a
S100a12	1.74764e-108	1.58425	0.689	0.234	3.46749e-104	CD-PC	S100a1
Scd2	1.02402e-106	1.42797	0.342	0.057	2.03176e-102	CD-PC	Scd2
Gstt1	1.01991e-104	1.51376	0.353	0.062	2.02361e-100	CD-PC	Gstt1
S100g1	2.19193e-102	3.28717	0.463	0.12	4.34902e-98	CD-PC	S100g
Ehf	8.05295e-102	1.32948	0.342	0.059	1.59779e-97	CD-PC	Ehf
S100a112	7.43776e-99	1.48369	0.821	0.383	1.47573e-94	CD-PC	S100a11
St6galnac2	7.93211e-96	1.3725	0.264	0.037	1.57381e-91	CD-PC	St6galnac2
Ezr1	6.29856e-94	1.46259	0.72	0.269	1.2497e-89	CD-PC	Ezr
Cldn8	2.3733e-90	1.34474	0.275	0.043	4.70887e-86	CD-PC	Cldn8
Arhgap24	3.45471e-88	1.46213	0.356	0.073	6.8545e-84	CD-PC	Arhgap24
Lgals32	7.85693e-88	1.31855	0.756	0.31	1.55889e-83	CD-PC	Lgals3
Scnn1a	3.35016e-87	1.26036	0.257	0.039	6.64705e-83	CD-PC	Scnn1a
Cav2	7.22348e-87	1.10676	0.318	0.058	1.43321e-82	CD-PC	Cav2
Rasd1	2.82318e-85	1.44249	0.322	0.062	5.60147e-81	CD-PC	Rasd1
Serpinb1a	3.33631e-85	1.52508	0.251	0.038	6.61958e-81	CD-PC	Serpinb1a
Muc1	9.9888e-83	1.25992	0.32	0.062	1.98188e-78	CD-PC	Muc1
Gipc2	1.51669e-77	1.21796	0.345	0.077	3.00927e-73	CD-PC	Gipc2
Gdf15	1.22366e-74	1.9707	0.369	0.093	2.42787e-70	CD-PC	Gdf15
Adgrg11	1.9281e-73	1.27402	0.479	0.143	3.82554e-69	CD-PC	Adgrg1
Bcam1	9.44594e-69	1.25745	0.454	0.14	1.87417e-64	CD-PC	Bcam
Spint21	8.22943e-67	1.10049	0.485	0.155	1.6328e-62	CD-PC	Spint2
Ckmt1	1.07492e-66	1.16886	0.251	0.047	2.13276e-62	CD-PC	Ckmt1
Wasl	1.511e-66	1.23189	0.391	0.109	2.99798e-62	CD-PC	Wasl
Tmprss2	1.64001e-66	1.15887	0.26	0.051	3.25395e-62	CD-PC	Tmprss2
Ivns1abp1	7.65447e-66	1.19439	0.644	0.262	1.51872e-61	CD-PC	Ivns1abp
Ctnna11	1.85197e-63	1.18634	0.559	0.209	3.6745e-59	CD-PC	Ctnna1
Chchd101	2.87565e-62	1.0715	0.544	0.193	5.70558e-58	CD-PC	Chchd10
Stk39	2.86138e-61	1.01863	0.257	0.053	5.67727e-57	CD-PC	Stk39
Pycard	1.39667e-59	1.04391	0.315	0.078	2.77113e-55	CD-PC	Pycard
Ahnak	3.57555e-59	1.03043	0.577	0.221	7.09425e-55	CD-PC	Ahnak
Ldhb1	3.4589e-58	0.782975	0.727	0.314	6.86279e-54	CD-PC	Ldhb
Pdcd41	3.84796e-58	1.06048	0.414	0.128	7.63474e-54	CD-PC	Pdcd4
Chka1	7.354e-58	1.31634	0.506	0.188	1.45911e-53	CD-PC	Chka
Syne21	1.26503e-57	1.0418	0.575	0.227	2.50995e-53	CD-PC	Syne2
Hoxd81	8.84264e-57	1.13633	0.271	0.062	1.75447e-52	CD-PC	Hoxd8
Ptp4a2	6.83125e-56	1.13388	0.564	0.234	1.35539e-51	CD-PC	Ptp4a2
Prdx51	7.022e-55	1.07656	0.673	0.319	1.39324e-50	CD-PC	Prdx5
Sh3bgrl31	1.78961e-54	1.13267	0.725	0.386	3.55076e-50	CD-PC	Sh3bgrl3
Blnk	1.5302e-53	0.998423	0.322	0.088	3.03607e-49	CD-PC	Blnk
Kcnj161	1.73373e-53	1.06992	0.389	0.123	3.4399e-49	CD-PC	Kcnj16
Ctsd2	2.55583e-53	0.855109	0.774	0.407	5.07103e-49	CD-PC	Ctsd
Wsb11	2.33224e-52	0.846681	0.452	0.154	4.6274e-48	CD-PC	Wsb1
Sptlc2	2.60382e-52	0.869445	0.331	0.093	5.16624e-48	CD-PC	Sptlc2
Car2	1.10456e-51	0.983293	0.396	0.127	2.19155e-47	CD-PC	Car2
1700011H14Rik1	2.5995e-51	1.07558	0.309	0.085	5.15766e-47	CD-PC	1700011H14Rik
Igfbp71	1.16382e-50	0.41432	0.837	0.397	2.30913e-46	CD-PC	Igfbp7
Tpm1	2.22126e-50	0.68502	0.566	0.229	4.4072e-46	CD-PC	Tpm1
Tfcp2l11	1.4489e-49	0.987279	0.367	0.116	2.87477e-45	CD-PC	Tfcp2l1
Phactr2	8.53065e-49	0.900596	0.329	0.096	1.69257e-44	CD-PC	Phactr2
Cd2ap1	2.12058e-48	0.925721	0.617	0.278	4.20745e-44	CD-PC	Cd2ap
Dstn1	4.7353e-48	0.931762	0.434	0.156	9.3953e-44	CD-PC	Dstn
F2rl1	3.14442e-47	0.952573	0.277	0.075	6.23883e-43	CD-PC	F2rl1
Wls1	1.59673e-46	0.911409	0.445	0.164	3.16806e-42	CD-PC	Wls
Ptprf1	5.02453e-46	1.12317	0.286	0.081	9.96918e-42	CD-PC	Ptprf
Tceal91	7.20265e-46	0.858627	0.488	0.192	1.42908e-41	CD-PC	Tceal9
Gadd45a1	7.0903e-45	0.87788	0.432	0.158	1.40679e-40	CD-PC	Gadd45a
Cxadr	7.04075e-44	1.06223	0.266	0.074	1.39695e-39	CD-PC	Cxadr
Aldoa1	1.60186e-42	0.797829	0.611	0.286	3.17825e-38	CD-PC	Aldoa
mt-Co11	3.44096e-40	0.88799	0.512	0.224	6.82721e-36	CD-PC	mt-Co1
Cnn3	6.78699e-40	0.769107	0.347	0.117	1.34661e-35	CD-PC	Cnn3
Myo6	1.92383e-39	0.849773	0.342	0.12	3.81707e-35	CD-PC	Myo6
Mgst31	2.4567e-39	0.832679	0.28	0.086	4.87433e-35	CD-PC	Mgst3
Sox41	2.88338e-39	0.960961	0.452	0.186	5.72091e-35	CD-PC	Sox4
Cox6c1	4.1573e-39	0.822774	0.732	0.422	8.2485e-35	CD-PC	Cox6c
Mdh11	8.18066e-39	0.706042	0.501	0.212	1.62313e-34	CD-PC	Mdh1
Rnd31	1.45066e-38	0.938609	0.28	0.086	2.87825e-34	CD-PC	Rnd3
Malat11	4.93059e-38	0.434915	1	0.996	9.78278e-34	CD-PC	Malat1
Chpt1	4.98163e-38	0.713217	0.407	0.155	9.88406e-34	CD-PC	Chpt1
Cryab	1.43064e-37	0.743401	0.302	0.098	2.83854e-33	CD-PC	Cryab
Ndufa41	3.65056e-37	0.674297	0.644	0.316	7.24308e-33	CD-PC	Ndufa4
Oat	4.48921e-37	0.919715	0.295	0.097	8.90705e-33	CD-PC	Oat
Aes1	1.86104e-36	0.79313	0.445	0.186	3.69248e-32	CD-PC	Aes
Ndufa51	3.18089e-36	0.783855	0.407	0.164	6.3112e-32	CD-PC	Ndufa5
Cd91	1.58117e-35	0.628555	0.584	0.279	3.1372e-31	CD-PC	Cd9
Ndrg11	3.39808e-35	0.552313	0.55	0.256	6.74213e-31	CD-PC	Ndrg1
Klf61	2.0476e-34	0.688596	0.859	0.59	4.06265e-30	CD-PC	Klf6
Clint1	2.31556e-34	0.758899	0.349	0.13	4.59429e-30	CD-PC	Clint1
Phlda1	6.33043e-34	0.944483	0.394	0.16	1.25602e-29	CD-PC	Phlda1
Atp6v0e1	1.0505e-33	0.805067	0.456	0.204	2.08429e-29	CD-PC	Atp6v0e
mt-Cytb1	2.76004e-33	0.662146	0.937	0.695	5.47619e-29	CD-PC	mt-Cytb
Arfgef1	3.20355e-33	0.824439	0.295	0.103	6.35615e-29	CD-PC	Arfgef1
Serinc32	5.90618e-33	0.687043	0.758	0.441	1.17185e-28	CD-PC	Serinc3
Atp6v1f1	8.93597e-33	0.799631	0.485	0.228	1.77299e-28	CD-PC	Atp6v1f
Ier32	9.00848e-33	0.729054	0.626	0.339	1.78737e-28	CD-PC	Ier3
Map3k1	4.1632e-32	0.627226	0.28	0.094	8.26021e-28	CD-PC	Map3k1
Chmp2b	1.07832e-31	0.824344	0.282	0.099	2.13949e-27	CD-PC	Chmp2b
mt-Nd51	1.0876e-31	0.670455	0.864	0.579	2.15791e-27	CD-PC	mt-Nd5
Gadd45b1	1.45255e-31	0.772992	0.544	0.277	2.882e-27	CD-PC	Gadd45b
Aplp21	2.71316e-31	0.678525	0.615	0.32	5.38318e-27	CD-PC	Aplp2
Myl12a1	3.36566e-31	0.682852	0.631	0.338	6.6778e-27	CD-PC	Myl12a
F3	3.98215e-31	0.786383	0.255	0.084	7.90099e-27	CD-PC	F3
Camk2n11	7.57685e-31	0.765853	0.347	0.138	1.50332e-26	CD-PC	Camk2n1
F11r	2.36621e-30	0.70101	0.313	0.118	4.6948e-26	CD-PC	F11r
Dnajb1	3.77721e-30	0.865039	0.36	0.148	7.49437e-26	CD-PC	Dnajb1
mt-Nd11	6.90775e-30	0.574814	0.817	0.533	1.37057e-25	CD-PC	mt-Nd1
Atp5g31	8.30958e-30	0.685948	0.57	0.297	1.6487e-25	CD-PC	Atp5g3
Ube2r2	2.26788e-29	0.657995	0.36	0.147	4.49969e-25	CD-PC	Ube2r2
Cox5a1	4.20603e-29	0.710376	0.528	0.263	8.34518e-25	CD-PC	Cox5a
Bicc11	8.26992e-29	0.758235	0.342	0.138	1.64084e-24	CD-PC	Bicc1
Atp5d1	7.22788e-28	0.607383	0.515	0.256	1.43408e-23	CD-PC	Atp5d
mt-Nd41	9.24452e-28	0.537735	0.772	0.473	1.8342e-23	CD-PC	mt-Nd4
Tnfrsf12a1	1.5491e-27	0.828349	0.385	0.171	3.07356e-23	CD-PC	Tnfrsf12a
Tuba1a1	2.22643e-27	0.600067	0.349	0.144	4.41747e-23	CD-PC	Tuba1a
Neat1	2.35563e-27	0.894058	0.633	0.386	4.67381e-23	CD-PC	Neat1
Itm2b	2.50215e-27	0.532276	0.868	0.629	4.96451e-23	CD-PC	Itm2b
Mpc21	8.03696e-27	0.602911	0.443	0.208	1.59461e-22	CD-PC	Mpc2
Clcnkb1	1.6703e-26	0.766333	0.262	0.096	3.31405e-22	CD-PC	Clcnkb
Cox6a11	1.7201e-26	0.606468	0.682	0.397	3.41284e-22	CD-PC	Cox6a1
Cox6b11	2.04686e-26	0.604456	0.613	0.337	4.06118e-22	CD-PC	Cox6b1
Hbegf2	3.17026e-26	0.808025	0.559	0.314	6.29012e-22	CD-PC	Hbegf
Slc25a41	3.77742e-26	0.613382	0.508	0.26	7.49478e-22	CD-PC	Slc25a4
Atp1a11	4.18125e-26	0.481866	0.696	0.402	8.29602e-22	CD-PC	Atp1a1
Bhlhe401	1.62124e-25	0.691201	0.479	0.242	3.21671e-21	CD-PC	Bhlhe40
Chchd21	6.57952e-25	0.567394	0.711	0.447	1.30544e-20	CD-PC	Chchd2
Ndufa121	8.32624e-25	0.7411	0.347	0.153	1.65201e-20	CD-PC	Ndufa12
Rad21	8.71848e-25	0.607535	0.284	0.112	1.72983e-20	CD-PC	Rad21
Nfe2l11	1.4387e-24	0.511221	0.376	0.168	2.85452e-20	CD-PC	Nfe2l1
Atp5g11	1.59123e-24	0.69992	0.394	0.184	3.15716e-20	CD-PC	Atp5g1
Ctnnb11	2.41574e-24	0.483598	0.423	0.198	4.79308e-20	CD-PC	Ctnnb1
Csrp1	2.57499e-24	0.506936	0.282	0.11	5.10903e-20	CD-PC	Csrp1
Ubxn2a	7.47596e-24	0.526487	0.262	0.101	1.48331e-19	CD-PC	Ubxn2a
Cbx51	7.95417e-24	0.590236	0.282	0.112	1.57819e-19	CD-PC	Cbx5
Smdt1	8.22755e-24	0.61429	0.387	0.182	1.63243e-19	CD-PC	Smdt1
Sdc41	8.81523e-24	0.417007	0.732	0.431	1.74903e-19	CD-PC	Sdc4
Tuba1c1	9.93951e-24	0.696345	0.45	0.229	1.9721e-19	CD-PC	Tuba1c
mt-Nd21	1.22623e-23	0.493793	0.843	0.577	2.43296e-19	CD-PC	mt-Nd2
Ndufb91	1.35072e-23	0.627275	0.412	0.199	2.67996e-19	CD-PC	Ndufb9
Klk11	1.82131e-23	2.85064	0.362	0.182	3.61367e-19	CD-PC	Klk1
Tpi11	3.46915e-23	0.687367	0.331	0.148	6.88313e-19	CD-PC	Tpi1
Atp5j1	4.01956e-23	0.594867	0.481	0.246	7.9752e-19	CD-PC	Atp5j
Prdx21	1.87167e-22	0.698625	0.376	0.179	3.71359e-18	CD-PC	Prdx2
Capns1	2.02154e-22	0.567257	0.438	0.217	4.01094e-18	CD-PC	Capns1
Atp5b1	2.04674e-22	0.511658	0.624	0.362	4.06094e-18	CD-PC	Atp5b
Tecr	2.23721e-22	0.529595	0.3	0.128	4.43885e-18	CD-PC	Tecr
Ndufa3	2.47176e-22	0.50142	0.474	0.245	4.90422e-18	CD-PC	Ndufa3
Ptbp3	3.45986e-22	0.508207	0.443	0.221	6.86471e-18	CD-PC	Ptbp3
Uqcr111	4.29417e-22	0.49855	0.445	0.224	8.52007e-18	CD-PC	Uqcr11
Glg1	5.63449e-22	0.566553	0.266	0.108	1.11794e-17	CD-PC	Glg1
Rabac11	1.15613e-21	0.568474	0.389	0.187	2.29388e-17	CD-PC	Rabac1
2410015M20Rik	1.2006e-21	0.47623	0.298	0.127	2.3821e-17	CD-PC	2410015M20Rik
Ndufb21	2.50407e-21	0.603164	0.338	0.155	4.96832e-17	CD-PC	Ndufb2
Idh2	3.14683e-21	0.578752	0.271	0.113	6.24363e-17	CD-PC	Idh2
Skp1a1	3.70782e-21	0.373969	0.403	0.193	7.35669e-17	CD-PC	Skp1a
Ndufa131	4.27151e-21	0.658827	0.434	0.231	8.47511e-17	CD-PC	Ndufa13
Dag1	4.30319e-21	0.567376	0.271	0.113	8.53795e-17	CD-PC	Dag1
Cox5b1	4.73642e-21	0.504972	0.53	0.294	9.39752e-17	CD-PC	Cox5b
Rbbp7	6.99518e-21	0.483293	0.255	0.104	1.38791e-16	CD-PC	Rbbp7
Atf32	8.23832e-21	0.577777	0.81	0.623	1.63456e-16	CD-PC	Atf3
Atp5j21	1.0837e-20	0.408028	0.526	0.285	2.15017e-16	CD-PC	Atp5j2
Ktn1	1.70204e-20	0.57607	0.358	0.171	3.37701e-16	CD-PC	Ktn1
Gng12	2.05039e-20	0.637134	0.284	0.125	4.06819e-16	CD-PC	Gng12
Ttc31	2.28255e-20	0.738348	0.277	0.121	4.5288e-16	CD-PC	Ttc3
Bag11	2.53118e-20	0.500614	0.412	0.209	5.02211e-16	CD-PC	Bag1
Cox8a1	6.66418e-20	0.467967	0.461	0.244	1.32224e-15	CD-PC	Cox8a
Atp5c11	7.0151e-20	0.432461	0.492	0.266	1.39187e-15	CD-PC	Atp5c1
Atpif11	8.5257e-20	0.449709	0.602	0.356	1.69158e-15	CD-PC	Atpif1
Ywhae	1.27574e-19	0.404296	0.528	0.291	2.53119e-15	CD-PC	Ywhae
Btg22	1.34857e-19	0.51062	0.77	0.547	2.67569e-15	CD-PC	Btg2
Atp5a11	1.51023e-19	0.429581	0.523	0.296	2.99645e-15	CD-PC	Atp5a1
Hsp90aa1	1.57604e-19	0.422744	0.689	0.428	3.12703e-15	CD-PC	Hsp90aa1
Krcc1	1.62704e-19	0.491241	0.271	0.117	3.22821e-15	CD-PC	Krcc1
S100a101	1.79967e-19	0.522162	0.573	0.331	3.57073e-15	CD-PC	S100a10
Egr11	3.32054e-19	0.277366	0.772	0.497	6.58828e-15	CD-PC	Egr1
Arhgap51	6.58228e-19	0.541348	0.333	0.159	1.30599e-14	CD-PC	Arhgap5
Ndufc11	7.40162e-19	0.581556	0.4	0.209	1.46856e-14	CD-PC	Ndufc1
Paics1	8.14881e-19	0.476752	0.277	0.122	1.6168e-14	CD-PC	Paics
Txnip1	1.06334e-18	0.511613	0.34	0.164	2.10977e-14	CD-PC	Txnip
Mtch1	1.11119e-18	0.522789	0.257	0.111	2.20471e-14	CD-PC	Mtch1
Cd631	1.23534e-18	0.326401	0.716	0.428	2.45105e-14	CD-PC	Cd63
Actg11	1.33334e-18	0.53377	0.544	0.318	2.64549e-14	CD-PC	Actg1
Hmgn11	1.59868e-18	0.554441	0.38	0.197	3.17194e-14	CD-PC	Hmgn1
Col18a1	1.96827e-18	0.497294	0.262	0.115	3.90525e-14	CD-PC	Col18a1
Vmp11	2.20558e-18	0.506316	0.539	0.311	4.3761e-14	CD-PC	Vmp1
Fos1	2.60283e-18	0.436313	0.834	0.638	5.16427e-14	CD-PC	Fos
Stx7	4.63338e-18	0.615341	0.286	0.133	9.1931e-14	CD-PC	Stx7
Atp5k1	4.68107e-18	0.536811	0.369	0.188	9.28771e-14	CD-PC	Atp5k
Lmna2	5.33786e-18	0.553862	0.394	0.208	1.05908e-13	CD-PC	Lmna
Itga61	5.61641e-18	0.542217	0.324	0.156	1.11435e-13	CD-PC	Itga6
Gabarapl2	5.96022e-18	0.453561	0.271	0.12	1.18257e-13	CD-PC	Gabarapl2
Cox7c1	6.38377e-18	0.501071	0.597	0.37	1.2666e-13	CD-PC	Cox7c
Chmp5	6.84657e-18	0.454818	0.277	0.125	1.35843e-13	CD-PC	Chmp5
Sec621	9.52698e-18	0.407903	0.51	0.287	1.89025e-13	CD-PC	Sec62
Leprot	9.76575e-18	0.304258	0.293	0.134	1.93762e-13	CD-PC	Leprot
Samd9l	1.03047e-17	0.536908	0.262	0.118	2.04456e-13	CD-PC	Samd9l
Ndufa6	1.18639e-17	0.491842	0.474	0.261	2.35392e-13	CD-PC	Ndufa6
Calm21	1.59592e-17	0.419858	0.602	0.372	3.16646e-13	CD-PC	Calm2
Usmg51	1.68532e-17	0.435196	0.398	0.21	3.34385e-13	CD-PC	Usmg5
Slc25a51	2.60395e-17	0.463461	0.611	0.379	5.16651e-13	CD-PC	Slc25a5
Anxa21	2.83215e-17	0.317048	0.447	0.235	5.61926e-13	CD-PC	Anxa2
Cbx1	3.09896e-17	0.40643	0.32	0.156	6.14864e-13	CD-PC	Cbx1
Rbpms	6.14143e-17	0.37703	0.251	0.111	1.21852e-12	CD-PC	Rbpms
H2afj	6.39258e-17	0.511358	0.32	0.158	1.26835e-12	CD-PC	H2afj
Pfdn11	8.17349e-17	0.560529	0.282	0.134	1.6217e-12	CD-PC	Pfdn1
Ndufa1	9.89808e-17	0.343472	0.351	0.176	1.96388e-12	CD-PC	Ndufa1
Myl12b1	1.00391e-16	0.555594	0.459	0.26	1.99185e-12	CD-PC	Myl12b
Dync1i21	1.08346e-16	0.448612	0.398	0.213	2.14968e-12	CD-PC	Dync1i2
Uqcrb1	1.11112e-16	0.420176	0.463	0.257	2.20457e-12	CD-PC	Uqcrb
Ptms1	1.19992e-16	0.451748	0.586	0.371	2.38077e-12	CD-PC	Ptms
Tmco1	1.22819e-16	0.491781	0.3	0.144	2.43685e-12	CD-PC	Tmco1
Zc3h15	1.37441e-16	0.352783	0.309	0.149	2.72697e-12	CD-PC	Zc3h15
Gabarapl11	2.04273e-16	0.299234	0.405	0.214	4.05298e-12	CD-PC	Gabarapl1
Txn1	2.41896e-16	0.439887	0.515	0.299	4.79946e-12	CD-PC	Txn1
Vdac11	2.82857e-16	0.404452	0.293	0.14	5.61216e-12	CD-PC	Vdac1
Mif	3.76631e-16	0.445042	0.36	0.188	7.47274e-12	CD-PC	Mif
Vdac2	4.23467e-16	0.488194	0.28	0.133	8.40201e-12	CD-PC	Vdac2
Atxn7l3b1	4.37425e-16	0.495363	0.311	0.155	8.67895e-12	CD-PC	Atxn7l3b
Tbrg1	5.14553e-16	0.41559	0.268	0.125	1.02093e-11	CD-PC	Tbrg1
Tmbim61	5.24262e-16	0.421746	0.629	0.392	1.04019e-11	CD-PC	Tmbim6
2010107E04Rik1	7.73776e-16	0.484314	0.456	0.261	1.53525e-11	CD-PC	2010107E04Rik
Atp5o1	1.0779e-15	0.411142	0.398	0.219	2.13867e-11	CD-PC	Atp5o
Arpp19	1.31435e-15	0.306797	0.324	0.161	2.60779e-11	CD-PC	Arpp19
Uqcr101	1.43537e-15	0.431294	0.452	0.259	2.84792e-11	CD-PC	Uqcr10
Tob11	2.08292e-15	0.543377	0.253	0.118	4.13273e-11	CD-PC	Tob1
Cox4i11	2.18872e-15	0.370355	0.738	0.515	4.34264e-11	CD-PC	Cox4i1
Tgif1	3.45745e-15	0.466864	0.273	0.132	6.85993e-11	CD-PC	Tgif1
Chmp3	7.27786e-15	0.382918	0.266	0.128	1.444e-10	CD-PC	Chmp3
Arl6ip11	7.80046e-15	0.308568	0.517	0.305	1.54769e-10	CD-PC	Arl6ip1
Tbca1	8.02685e-15	0.41348	0.34	0.18	1.59261e-10	CD-PC	Tbca
Chmp2a	8.7834e-15	0.402144	0.356	0.19	1.74271e-10	CD-PC	Chmp2a
Akap91	9.19839e-15	0.539692	0.322	0.167	1.82505e-10	CD-PC	Akap9
Hmgb1	1.05628e-14	0.293755	0.519	0.303	2.09577e-10	CD-PC	Hmgb1
Ndufab11	1.14624e-14	0.480646	0.28	0.138	2.27425e-10	CD-PC	Ndufab1
Mxd41	1.41826e-14	0.296332	0.322	0.163	2.81396e-10	CD-PC	Mxd4
Mdh21	1.90362e-14	0.292419	0.309	0.158	3.77697e-10	CD-PC	Mdh2
Ndufb61	1.92607e-14	0.508203	0.309	0.159	3.82153e-10	CD-PC	Ndufb6
1810037I17Rik	2.32019e-14	0.413475	0.342	0.183	4.60348e-10	CD-PC	1810037I17Rik
Pkm1	2.55197e-14	0.40278	0.4	0.223	5.06337e-10	CD-PC	Pkm
Ndufa10	2.68314e-14	0.356041	0.268	0.13	5.32361e-10	CD-PC	Ndufa10
Iqgap11	3.67239e-14	0.30224	0.557	0.34	7.28639e-10	CD-PC	Iqgap1
Gls1	3.84292e-14	0.409302	0.32	0.167	7.62474e-10	CD-PC	Gls
Bcap31	4.06781e-14	0.332728	0.251	0.119	8.07094e-10	CD-PC	Bcap31
Phldb21	5.11831e-14	0.402492	0.271	0.133	1.01552e-09	CD-PC	Phldb2
Ndufb7	5.22943e-14	0.402884	0.338	0.178	1.03757e-09	CD-PC	Ndufb7
Hif1a	5.65662e-14	0.304892	0.275	0.136	1.12233e-09	CD-PC	Hif1a
Rtn3	7.65859e-14	0.350036	0.333	0.177	1.51954e-09	CD-PC	Rtn3
Atp6v1a1	7.69654e-14	0.3506	0.398	0.221	1.52707e-09	CD-PC	Atp6v1a
Erbin	7.85329e-14	0.293459	0.266	0.128	1.55817e-09	CD-PC	Erbin
Slc25a3	7.88417e-14	0.384457	0.557	0.344	1.5643e-09	CD-PC	Slc25a3
Ralbp1	8.5238e-14	0.327688	0.34	0.181	1.69121e-09	CD-PC	Ralbp1
Psmd8	9.55519e-14	0.300321	0.268	0.132	1.89585e-09	CD-PC	Psmd8
Ldha	9.60513e-14	0.282918	0.494	0.293	1.90575e-09	CD-PC	Ldha
Hnrnpab	1.26231e-13	0.359191	0.423	0.243	2.50455e-09	CD-PC	Hnrnpab
Hsp90ab11	1.57998e-13	0.280632	0.902	0.728	3.13483e-09	CD-PC	Hsp90ab1
Cox7a21	1.77472e-13	0.382929	0.501	0.311	3.52123e-09	CD-PC	Cox7a2
Pebp11	2.59198e-13	0.407395	0.327	0.176	5.14275e-09	CD-PC	Pebp1
App2	2.60088e-13	0.254547	0.761	0.52	5.16041e-09	CD-PC	App
Cops9	2.8962e-13	0.332001	0.318	0.167	5.74634e-09	CD-PC	Cops9
Atp5h1	3.01965e-13	0.343231	0.447	0.263	5.99129e-09	CD-PC	Atp5h
Uqcrh1	3.06221e-13	0.271529	0.452	0.265	6.07574e-09	CD-PC	Uqcrh
Sri1	3.24119e-13	0.389351	0.3	0.158	6.43084e-09	CD-PC	Sri
Dynlrb1	3.24121e-13	0.327365	0.293	0.152	6.43089e-09	CD-PC	Dynlrb1
Ndufa111	4.23774e-13	0.340818	0.28	0.143	8.4081e-09	CD-PC	Ndufa11
Tspo1	5.67522e-13	0.416896	0.45	0.272	1.12602e-08	CD-PC	Tspo
Ndufc2	6.96071e-13	0.288271	0.349	0.19	1.38107e-08	CD-PC	Ndufc2
Cox7b1	7.69872e-13	0.332848	0.454	0.268	1.5275e-08	CD-PC	Cox7b
Actn4	8.65334e-13	0.385972	0.333	0.184	1.71691e-08	CD-PC	Actn4
Nucks1	8.73513e-13	0.284974	0.329	0.178	1.73314e-08	CD-PC	Nucks1
Psma71	1.052e-12	0.259886	0.564	0.359	2.08727e-08	CD-PC	Psma7
Ndufb51	1.1115e-12	0.358498	0.286	0.15	2.20534e-08	CD-PC	Ndufb5
Romo1	1.18609e-12	0.375924	0.262	0.134	2.35331e-08	CD-PC	Romo1
Pea15a	1.29049e-12	0.250058	0.277	0.141	2.56047e-08	CD-PC	Pea15a
Pnn	1.37295e-12	0.299244	0.347	0.192	2.72407e-08	CD-PC	Pnn
Atp5f11	1.40666e-12	0.324928	0.418	0.247	2.79095e-08	CD-PC	Atp5f1
Bsg1	1.59037e-12	0.356392	0.376	0.217	3.15545e-08	CD-PC	Bsg
Hnrnpul2	2.27992e-12	0.374413	0.275	0.144	4.52359e-08	CD-PC	Hnrnpul2
Tomm7	2.3434e-12	0.290596	0.327	0.178	4.64955e-08	CD-PC	Tomm7
Ndufb81	2.55227e-12	0.398295	0.322	0.176	5.06395e-08	CD-PC	Ndufb8
Eif4g1	3.2168e-12	0.407081	0.313	0.169	6.38244e-08	CD-PC	Eif4g1
Ndufa71	5.31872e-12	0.310659	0.353	0.2	1.05529e-07	CD-PC	Ndufa7
Anxa1	5.70616e-12	0.595643	0.253	0.131	1.13216e-07	CD-PC	Anxa1
Dynlt3	9.09498e-12	0.301245	0.253	0.13	1.80454e-07	CD-PC	Dynlt3
Fcho2	1.02305e-11	0.31448	0.271	0.142	2.02984e-07	CD-PC	Fcho2
Hsbp11	1.11693e-11	0.361965	0.293	0.16	2.21611e-07	CD-PC	Hsbp1
Ywhaz	1.16047e-11	0.288457	0.483	0.3	2.30249e-07	CD-PC	Ywhaz
Ybx3	1.46326e-11	0.312691	0.315	0.174	2.90326e-07	CD-PC	Ybx3
Chmp4b1	1.67616e-11	0.306715	0.45	0.275	3.32567e-07	CD-PC	Chmp4b
Pdcd6ip	8.04468e-11	0.287605	0.251	0.131	1.59615e-06	CD-PC	Pdcd6ip
Paxbp1	1.81022e-10	0.26799	0.255	0.137	3.59165e-06	CD-PC	Paxbp1
Etfb	2.02898e-10	0.334734	0.284	0.159	4.02571e-06	CD-PC	Etfb
Atp5e	2.4287e-10	0.29988	0.479	0.313	4.81878e-06	CD-PC	Atp5e
Ndufb10	2.48437e-10	0.392882	0.264	0.147	4.92924e-06	CD-PC	Ndufb10
Chd41	3.48956e-10	0.293202	0.517	0.338	6.92363e-06	CD-PC	Chd4
Golgb11	3.53817e-10	0.314741	0.286	0.161	7.02008e-06	CD-PC	Golgb1
Itgav1	3.77713e-10	0.300799	0.271	0.15	7.4942e-06	CD-PC	Itgav
Snx6	3.83939e-10	0.263636	0.306	0.175	7.61773e-06	CD-PC	Snx6
H1f0	6.173e-10	0.421899	0.253	0.14	1.22478e-05	CD-PC	H1f0
Plscr1	7.54477e-10	0.277244	0.268	0.15	1.49696e-05	CD-PC	Plscr1
Zfand6	9.68167e-10	0.268184	0.284	0.159	1.92094e-05	CD-PC	Zfand6
Rrp11	1.52968e-09	0.289408	0.329	0.194	3.03505e-05	CD-PC	Rrp1
Psmc3	1.55167e-09	0.254952	0.266	0.149	3.07868e-05	CD-PC	Psmc3
St13	2.56829e-09	0.26802	0.36	0.218	5.09575e-05	CD-PC	St13
Timm131	4.31875e-09	0.268605	0.253	0.143	8.56882e-05	CD-PC	Timm13
Uqcrq1	8.7839e-09	0.270678	0.391	0.252	0.000174281	CD-PC	Uqcrq
Hdgf	1.44175e-08	0.260893	0.277	0.163	0.000286057	CD-PC	Hdgf
Oxct11	1.73004e-08	0.332443	0.262	0.153	0.000343257	CD-PC	Oxct1
Sltm	4.71749e-08	0.276643	0.304	0.184	0.000935997	CD-PC	Sltm
Zfp91	6.05253e-08	0.343096	0.286	0.174	0.00120088	CD-PC	Zfp91
Psmb6	2.09459e-07	0.315668	0.275	0.17	0.00415587	CD-PC	Psmb6
Golga41	3.02386e-07	0.305309	0.329	0.21	0.00599964	CD-PC	Golga4
S100a61	0.00123542	0.424309	0.356	0.273	1	CD-PC	S100a6
Havcr1	0	3.85984	0.614	0.031	0	TL	Havcr1
Cp	0	3.03048	0.676	0.052	0	TL	Cp
Krt20	0	2.51522	0.314	0.007	0	TL	Krt20
Ptgds	1.20449e-276	1.90647	0.286	0.007	2.38983e-272	TL	Ptgds
Gc	1.81842e-263	2.16315	0.264	0.006	3.60793e-259	TL	Gc
Cldn1	1.9106e-259	1.65426	0.312	0.012	3.79082e-255	TL	Cldn1
1700016C15Rik	2.16778e-255	1.67381	0.307	0.011	4.30109e-251	TL	1700016C15Rik
Ankrd1	1.95654e-245	3.19253	0.383	0.025	3.88198e-241	TL	Ankrd1
2200002D01Rik	1.12557e-240	1.98611	0.445	0.038	2.23325e-236	TL	2200002D01Rik
Cpe	1.44541e-237	1.84154	0.381	0.025	2.86783e-233	TL	Cpe
Cryab1	1.40796e-221	2.6669	0.576	0.08	2.79353e-217	TL	Cryab
Cldn2	3.13262e-205	1.67552	0.36	0.027	6.21543e-201	TL	Cldn2
Akap12	1.10452e-187	2.18679	0.526	0.075	2.19148e-183	TL	Akap12
Tmem252	3.76656e-176	1.90724	0.495	0.069	7.47323e-172	TL	Tmem252
Scin	8.39142e-176	1.912	0.412	0.047	1.66494e-171	TL	Scin
C3	3.04926e-174	1.95496	0.314	0.025	6.05003e-170	TL	C3
Cdh6	5.47374e-163	1.53059	0.267	0.018	1.08604e-158	TL	Cdh6
Spink1	8.24195e-163	1.84706	0.488	0.072	1.63529e-158	TL	Spink1
Rdh10	8.34124e-159	1.7355	0.364	0.041	1.65499e-154	TL	Rdh10
Aoc1	4.20509e-157	1.58176	0.262	0.018	8.34332e-153	TL	Aoc1
Igfbp72	4.12626e-151	1.69856	0.924	0.393	8.18691e-147	TL	Igfbp7
Itga1	2.77207e-145	1.75738	0.51	0.091	5.50007e-141	TL	Itga1
Vcam1	6.53659e-141	1.82042	0.455	0.073	1.29692e-136	TL	Vcam1
Spp11	6.02728e-138	1.9093	0.988	0.749	1.19587e-133	TL	Spp1
Irx3	3.18457e-128	1.33953	0.302	0.033	6.3185e-124	TL	Irx3
Tmem176b	4.85975e-128	1.92006	0.843	0.384	9.64223e-124	TL	Tmem176b
Pax8	4.302e-127	1.52188	0.35	0.047	8.5356e-123	TL	Pax8
S100a62	3.46467e-126	2.20651	0.738	0.247	6.87425e-122	TL	S100a6
Slc4a4	6.75238e-126	1.50426	0.376	0.054	1.33974e-121	TL	Slc4a4
Dcdc2a1	3.685e-122	1.56307	0.426	0.074	7.3114e-118	TL	Dcdc2a
Pter	1.65803e-120	1.36043	0.262	0.026	3.2897e-116	TL	Pter
Fam213a	6.02942e-119	1.65826	0.407	0.07	1.1963e-114	TL	Fam213a
Plau	6.13744e-118	1.65336	0.505	0.108	1.21773e-113	TL	Plau
Sox9	1.49097e-116	1.55112	0.31	0.04	2.95823e-112	TL	Sox9
Slc27a2	2.34452e-110	1.39901	0.376	0.061	4.65177e-106	TL	Slc27a2
Hspb11	2.91856e-110	1.41263	0.626	0.17	5.79072e-106	TL	Hspb1
Cxcl1	3.07808e-106	2.5836	0.457	0.104	6.10722e-102	TL	Cxcl1
Rida	7.53667e-106	1.34771	0.421	0.081	1.49535e-101	TL	Rida
Ldhb2	2.92152e-104	1.99487	0.764	0.313	5.7966e-100	TL	Ldhb
Gclm	1.14694e-103	1.33516	0.419	0.082	2.27564e-99	TL	Gclm
Guca2b	1.36056e-102	1.73648	0.307	0.045	2.69948e-98	TL	Guca2b
Tmem176a	4.30916e-101	1.57239	0.769	0.311	8.5498e-97	TL	Tmem176a
Sema3c	8.81469e-101	1.2681	0.348	0.058	1.74892e-96	TL	Sema3c
F31	1.69054e-100	1.81799	0.388	0.076	3.35419e-96	TL	F3
Srd5a1	4.26672e-99	1.325	0.262	0.033	8.46559e-95	TL	Srd5a1
Bicc12	9.29527e-99	1.54463	0.51	0.128	1.84428e-94	TL	Bicc1
Anxa22	4.44872e-96	1.46961	0.671	0.221	8.8267e-92	TL	Anxa2
Tmem27	1.52903e-94	1.06202	0.35	0.06	3.03375e-90	TL	Tmem27
Cstb	1.31776e-93	1.45133	0.736	0.284	2.61457e-89	TL	Cstb
Glyat	1.76067e-92	1.10158	0.29	0.043	3.49335e-88	TL	Glyat
Dbi1	5.67668e-92	1.62379	0.736	0.308	1.12631e-87	TL	Dbi
Tpm11	2.68031e-89	1.29538	0.662	0.224	5.31801e-85	TL	Tpm1
Sema5a	3.07364e-89	1.21769	0.264	0.038	6.0984e-85	TL	Sema5a
Cyp2j5	3.26007e-86	1.07947	0.252	0.035	6.4683e-82	TL	Cyp2j5
Pdzk1	1.376e-85	1.0827	0.25	0.035	2.73012e-81	TL	Pdzk1
Tnfrsf12a2	2.74651e-83	1.26818	0.55	0.16	5.44935e-79	TL	Tnfrsf12a
Pdxk	4.05821e-80	1.36403	0.29	0.051	8.05189e-76	TL	Pdxk
Slc13a1	2.50526e-79	1.17702	0.252	0.038	4.97069e-75	TL	Slc13a1
Spint22	3.40774e-79	1.22374	0.526	0.154	6.7613e-75	TL	Spint2
Cyr611	2.2674e-78	1.5342	0.517	0.157	4.49874e-74	TL	Cyr61
Agrn	7.92459e-77	1.1846	0.321	0.064	1.57232e-72	TL	Agrn
Nedd41	3.75062e-76	1.24313	0.562	0.181	7.4416e-72	TL	Nedd4
Echdc2	1.64016e-75	1.15446	0.288	0.053	3.25424e-71	TL	Echdc2
Krt82	6.46345e-75	1.23081	0.595	0.201	1.28241e-70	TL	Krt8
Lgals11	8.39339e-75	1.13745	0.533	0.16	1.66533e-70	TL	Lgals1
S100a113	2.21838e-73	1.10188	0.831	0.384	4.40149e-69	TL	S100a11
S100a102	4.0906e-73	1.20027	0.748	0.32	8.11615e-69	TL	S100a10
Cib1	8.05114e-73	1.0415	0.326	0.069	1.59743e-68	TL	Cib1
Sdc42	1.19805e-72	1.38938	0.826	0.426	2.37705e-68	TL	Sdc4
Tsc22d11	1.02381e-70	1.15392	0.771	0.348	2.03134e-66	TL	Tsc22d1
Sytl21	4.24226e-70	1.15015	0.367	0.088	8.41707e-66	TL	Sytl2
Sh3d19	5.28798e-70	0.974416	0.264	0.047	1.04919e-65	TL	Sh3d19
Gpx3	8.71314e-70	0.274503	0.681	0.269	1.72877e-65	TL	Gpx3
Adamts11	5.12368e-67	1.15881	0.638	0.247	1.01659e-62	TL	Adamts1
Cited21	9.78033e-65	1.05483	0.517	0.166	1.94052e-60	TL	Cited2
Nes	3.35695e-64	1.08594	0.267	0.051	6.66053e-60	TL	Nes
Errfi11	7.8614e-64	1.08757	0.564	0.199	1.55978e-59	TL	Errfi1
Mme	9.16905e-63	0.993683	0.257	0.05	1.81923e-58	TL	Mme
Itgb6	1.77329e-62	0.986074	0.324	0.077	3.51838e-58	TL	Itgb6
Actn1	2.45897e-61	1.11121	0.319	0.076	4.87885e-57	TL	Actn1
Sult1d1	4.02253e-60	1.14479	0.288	0.063	7.9811e-56	TL	Sult1d1
Mpc22	3.85335e-59	1.01398	0.555	0.201	7.64543e-55	TL	Mpc2
Tcim	6.03916e-59	1.15821	0.324	0.08	1.19823e-54	TL	Tcim
Aldob	9.3883e-59	0.490565	0.336	0.081	1.86273e-54	TL	Aldob
Eif6	1.68318e-58	1.02566	0.393	0.113	3.3396e-54	TL	Eif6
Atpif12	6.54747e-58	1.00191	0.738	0.348	1.29908e-53	TL	Atpif1
Gng121	2.52211e-56	0.964058	0.4	0.117	5.00412e-52	TL	Gng12
Gstm1	1.22708e-55	1.19108	0.329	0.086	2.43464e-51	TL	Gstm1
Ctsl1	3.17714e-55	1.21827	0.748	0.379	6.30375e-51	TL	Ctsl
F2rl11	1.70087e-54	1.12525	0.298	0.074	3.3747e-50	TL	F2rl1
Nceh1	1.71777e-54	0.800386	0.293	0.069	3.40823e-50	TL	Nceh1
Npnt1	2.80642e-54	1.0346	0.352	0.098	5.56821e-50	TL	Npnt
Mettl26	5.03172e-54	0.835175	0.281	0.066	9.98345e-50	TL	Mettl26
Col18a11	1.69948e-53	0.973349	0.369	0.108	3.37194e-49	TL	Col18a1
Lap3	1.88561e-53	0.900237	0.26	0.057	3.74124e-49	TL	Lap3
Bcam2	3.38093e-53	1.05934	0.433	0.143	6.7081e-49	TL	Bcam
Wwc1	8.41545e-53	1.05359	0.293	0.073	1.66971e-48	TL	Wwc1
Car21	7.56104e-52	0.879879	0.407	0.128	1.50019e-47	TL	Car2
Txn11	5.40704e-51	0.917789	0.657	0.29	1.07281e-46	TL	Txn1
Myof	5.70462e-51	1.09909	0.329	0.092	1.13185e-46	TL	Myof
Tmbim4	7.1621e-50	0.931191	0.348	0.101	1.42103e-45	TL	Tmbim4
Esd	1.40254e-49	0.947374	0.386	0.12	2.78279e-45	TL	Esd
Socs2	3.34409e-49	1.00433	0.302	0.081	6.63501e-45	TL	Socs2
Prdx1	5.07208e-49	0.913065	0.733	0.378	1.00635e-44	TL	Prdx1
Ndufb82	5.87783e-49	1.01996	0.46	0.168	1.16622e-44	TL	Ndufb8
Vmp12	7.39804e-49	0.919756	0.66	0.304	1.46785e-44	TL	Vmp1
Nupr1	1.189e-48	1.76673	0.338	0.102	2.35909e-44	TL	Nupr1
Cd632	2.37605e-48	0.951635	0.781	0.425	4.71431e-44	TL	Cd63
Igfbp4	2.47742e-48	0.784014	0.293	0.075	4.91545e-44	TL	Igfbp4
Col4a11	1.82478e-46	0.706903	0.44	0.153	3.62055e-42	TL	Col4a1
Chpt11	2.21463e-45	0.838393	0.438	0.154	4.39406e-41	TL	Chpt1
Dag11	6.11564e-45	0.955887	0.348	0.109	1.2134e-40	TL	Dag1
Syne22	1.67081e-44	0.860457	0.55	0.23	3.31505e-40	TL	Syne2
Tmsb101	2.22911e-44	0.758256	0.66	0.311	4.42277e-40	TL	Tmsb10
Plscr22	2.25511e-44	0.73354	0.467	0.17	4.47436e-40	TL	Plscr2
Rbpms1	1.34726e-42	0.683807	0.34	0.105	2.6731e-38	TL	Rbpms
Dynll11	3.09483e-41	0.821272	0.614	0.285	6.14045e-37	TL	Dynll1
Itgav2	7.51043e-41	0.828264	0.398	0.142	1.49014e-36	TL	Itgav
Cdh162	8.81209e-41	0.635934	0.56	0.231	1.74841e-36	TL	Cdh16
Napsa1	1.40922e-40	0.684412	0.257	0.068	2.79603e-36	TL	Napsa
Ndrg12	1.54989e-40	1.08011	0.545	0.257	3.07513e-36	TL	Ndrg1
Pfdn12	1.62518e-40	0.736203	0.376	0.129	3.22452e-36	TL	Pfdn1
Zfp36l11	5.0049e-40	0.796568	0.843	0.515	9.93022e-36	TL	Zfp36l1
Cfl2	1.59195e-39	0.847998	0.317	0.1	3.15859e-35	TL	Cfl2
Myo61	1.78092e-39	0.786709	0.355	0.12	3.53353e-35	TL	Myo6
Sash1	6.13e-39	0.598308	0.255	0.069	1.21625e-34	TL	Sash1
Clmn	8.6649e-39	0.901819	0.25	0.069	1.7192e-34	TL	Clmn
Hmgn12	1.84724e-38	0.796433	0.469	0.191	3.66512e-34	TL	Hmgn1
Igf1r	2.63106e-38	0.718207	0.283	0.084	5.22028e-34	TL	Igf1r
Sox42	3.1927e-38	0.747397	0.467	0.186	6.33463e-34	TL	Sox4
Marc2	9.77518e-38	0.741093	0.302	0.095	1.93949e-33	TL	Marc2
Cyb5r3	1.03502e-37	0.594786	0.452	0.175	2.05358e-33	TL	Cyb5r3
Zbtb20	2.29976e-37	0.750141	0.448	0.176	4.56296e-33	TL	Zbtb20
Sept11	2.66143e-37	0.702958	0.295	0.091	5.28054e-33	TL	Sept11
Nfib	3.01583e-37	0.619925	0.317	0.102	5.98371e-33	TL	Nfib
Mif1	4.18342e-37	0.716398	0.455	0.183	8.30032e-33	TL	Mif
Cystm12	4.37492e-37	0.603136	0.464	0.18	8.68027e-33	TL	Cystm1
Ezr2	1.15359e-36	0.758872	0.595	0.28	2.28884e-32	TL	Ezr
Cd2ap2	1.87339e-36	0.745499	0.598	0.281	3.71698e-32	TL	Cd2ap
Serpinh1	2.13118e-36	0.609309	0.307	0.098	4.22847e-32	TL	Serpinh1
Gpx11	3.60415e-36	0.93272	0.743	0.466	7.15099e-32	TL	Gpx1
Eif3c	2.43266e-35	0.754495	0.557	0.262	4.82664e-31	TL	Eif3c
Cfap36	2.865e-35	0.747122	0.288	0.091	5.68444e-31	TL	Cfap36
Pebp12	2.88279e-35	0.762425	0.426	0.17	5.71974e-31	TL	Pebp1
Acsm2	4.53107e-35	0.469588	0.269	0.079	8.99009e-31	TL	Acsm2
Fkbp31	4.60071e-35	0.673348	0.417	0.164	9.12827e-31	TL	Fkbp3
Prdx22	6.71722e-35	0.680851	0.438	0.176	1.33276e-30	TL	Prdx2
Hspd1	8.76419e-35	0.692922	0.41	0.158	1.7389e-30	TL	Hspd1
Hint1	1.15957e-34	0.736342	0.521	0.234	2.3007e-30	TL	Hint1
Minos1	1.82031e-34	0.670229	0.538	0.242	3.61167e-30	TL	Minos1
Nop10	9.09385e-34	0.734262	0.393	0.153	1.80431e-29	TL	Nop10
Ndufa42	2.09317e-33	0.663857	0.64	0.318	4.15306e-29	TL	Ndufa4
Cox6a12	2.33564e-33	0.717141	0.729	0.395	4.63415e-29	TL	Cox6a1
Hsbp12	1.39636e-32	0.674604	0.39	0.154	2.77052e-28	TL	Hsbp1
Plscr11	1.76195e-32	0.678676	0.371	0.144	3.49588e-28	TL	Plscr1
Cdk4	1.90148e-32	0.761219	0.267	0.085	3.77273e-28	TL	Cdk4
Nme1	2.1855e-32	0.817735	0.364	0.142	4.33625e-28	TL	Nme1
Hbegf3	5.9661e-32	0.666752	0.619	0.311	1.18373e-27	TL	Hbegf
Cox7c2	3.75518e-31	0.60974	0.69	0.365	7.45065e-27	TL	Cox7c
Myl12a2	4.4039e-31	0.692768	0.645	0.338	8.73777e-27	TL	Myl12a
Med28	4.42349e-31	0.856934	0.288	0.1	8.77664e-27	TL	Med28
Prr13	4.67041e-31	0.673481	0.367	0.143	9.26656e-27	TL	Prr13
Adgrg12	4.69099e-31	0.694943	0.381	0.151	9.30738e-27	TL	Adgrg1
Cct5	5.21444e-31	0.60423	0.321	0.114	1.0346e-26	TL	Cct5
Gpx4-ps2	7.54025e-31	0.544762	0.321	0.116	1.49606e-26	TL	Gpx4-ps2
Swi5	1.92705e-30	0.584472	0.388	0.155	3.82346e-26	TL	Swi5
Timm132	2.07431e-30	0.810936	0.35	0.137	4.11564e-26	TL	Timm13
Cd441	3.01657e-30	0.662772	0.319	0.115	5.98518e-26	TL	Cd44
Vdac12	5.48997e-30	0.587281	0.352	0.137	1.08927e-25	TL	Vdac1
Mrpl33	1.38358e-29	0.632892	0.414	0.177	2.74515e-25	TL	Mrpl33
Anxa51	1.80854e-29	0.623934	0.538	0.255	3.58832e-25	TL	Anxa5
Ndufb62	2.19865e-29	0.581177	0.381	0.155	4.36234e-25	TL	Ndufb6
Edf1	3.55327e-29	0.696793	0.417	0.178	7.05005e-25	TL	Edf1
Pnrc1	4.01118e-29	0.631806	0.581	0.295	7.95859e-25	TL	Pnrc1
Ndufa61	4.33317e-29	0.652046	0.526	0.258	8.59744e-25	TL	Ndufa6
St131	5.39227e-29	0.645325	0.462	0.211	1.06988e-24	TL	St13
Pa2g4	5.7146e-29	0.559467	0.336	0.128	1.13383e-24	TL	Pa2g4
Hdgf1	6.24526e-29	0.689879	0.381	0.157	1.23912e-24	TL	Hdgf
Tpi12	1.86208e-28	0.556453	0.364	0.147	3.69455e-24	TL	Tpi1
Rps27l1	1.87925e-28	0.622641	0.507	0.245	3.72862e-24	TL	Rps27l
Tagln21	8.01968e-28	0.560422	0.59	0.305	1.59118e-23	TL	Tagln2
Cnpy2	2.43915e-27	0.721598	0.255	0.089	4.83952e-23	TL	Cnpy2
Rnh1	2.57015e-27	0.644681	0.336	0.134	5.09944e-23	TL	Rnh1
Atp5b2	3.88165e-27	0.574661	0.662	0.361	7.70157e-23	TL	Atp5b
Rhoc	4.72777e-27	0.459094	0.3	0.11	9.38038e-23	TL	Rhoc
Rpl22l1	7.19308e-27	0.51691	0.469	0.215	1.42718e-22	TL	Rpl22l1
Ccdc50	7.28335e-27	0.596182	0.374	0.158	1.44509e-22	TL	Ccdc50
Ak2	8.53528e-27	0.67459	0.255	0.088	1.69349e-22	TL	Ak2
Dync1i22	8.97662e-27	0.533996	0.46	0.21	1.78105e-22	TL	Dync1i2
Ldha1	1.01152e-26	0.607574	0.56	0.289	2.00695e-22	TL	Ldha
Ywhaq	1.79273e-26	0.523956	0.314	0.122	3.55696e-22	TL	Ywhaq
Eny2	1.83931e-26	0.673889	0.302	0.117	3.64938e-22	TL	Eny2
1110004F10Rik	1.85427e-26	0.55412	0.274	0.1	3.67906e-22	TL	1110004F10Rik
Cox6b12	1.93164e-26	0.581156	0.629	0.337	3.83257e-22	TL	Cox6b1
Elob	1.98649e-26	0.627313	0.533	0.264	3.9414e-22	TL	Elob
Cct6a	2.21092e-26	0.636674	0.357	0.149	4.38668e-22	TL	Cct6a
Romo11	2.21969e-26	0.492895	0.329	0.13	4.40408e-22	TL	Romo1
Slc25a42	2.28284e-26	0.60276	0.524	0.26	4.52939e-22	TL	Slc25a4
Ybx31	2.29366e-26	0.611662	0.393	0.17	4.55084e-22	TL	Ybx3
Aprt	2.99139e-26	0.608107	0.271	0.098	5.93522e-22	TL	Aprt
Cct7	3.26063e-26	0.486102	0.26	0.09	6.46942e-22	TL	Cct7
Rrp12	3.33363e-26	0.560904	0.424	0.188	6.61425e-22	TL	Rrp1
Clic41	3.46397e-26	0.542817	0.464	0.211	6.87286e-22	TL	Clic4
H2afv	4.75345e-26	0.465539	0.269	0.096	9.43132e-22	TL	H2afv
Txnl1	5.7796e-26	0.464203	0.276	0.1	1.14673e-21	TL	Txnl1
Mlec	6.064e-26	0.566632	0.321	0.126	1.20316e-21	TL	Mlec
Cnn31	7.42513e-26	0.623041	0.307	0.121	1.47322e-21	TL	Cnn3
Clic1	2.82661e-25	0.569245	0.574	0.299	5.60828e-21	TL	Clic1
Tmbim62	4.30215e-25	0.549525	0.69	0.389	8.5359e-21	TL	Tmbim6
Cyba2	4.4723e-25	0.489276	0.614	0.32	8.8735e-21	TL	Cyba
Krt182	6.97961e-25	0.789835	0.336	0.14	1.38482e-20	TL	Krt18
Acadl1	1.23339e-24	0.461661	0.336	0.137	2.44717e-20	TL	Acadl
Anxa3	1.43219e-24	0.544838	0.31	0.123	2.8416e-20	TL	Anxa3
Capns11	1.50863e-24	0.620963	0.457	0.217	2.99328e-20	TL	Capns1
Cct3	1.94211e-24	0.599616	0.25	0.09	3.85334e-20	TL	Cct3
Skp1a2	2.59816e-24	0.560177	0.414	0.193	5.15502e-20	TL	Skp1a
Psmd81	4.03788e-24	0.612817	0.314	0.129	8.01155e-20	TL	Psmd8
Npm1	4.29089e-24	0.523753	0.588	0.316	8.51356e-20	TL	Npm1
Uqcc2	7.0637e-24	0.557367	0.279	0.107	1.40151e-19	TL	Uqcc2
Cct4	1.08121e-23	0.513102	0.279	0.107	2.14524e-19	TL	Cct4
Rtraf	1.12508e-23	0.658243	0.312	0.129	2.23228e-19	TL	Rtraf
Epcam2	2.20161e-23	0.766064	0.386	0.178	4.36822e-19	TL	Epcam
Park71	3.19361e-23	0.51334	0.402	0.184	6.33644e-19	TL	Park7
Spcs1	4.4536e-23	0.526158	0.298	0.122	8.8364e-19	TL	Spcs1
Ndufab12	6.47824e-23	0.487953	0.321	0.136	1.28535e-18	TL	Ndufab1
Hmg20b	7.62519e-23	0.39836	0.369	0.162	1.51291e-18	TL	Hmg20b
Fam104a	8.78601e-23	0.389723	0.274	0.105	1.74323e-18	TL	Fam104a
Emc6	9.00032e-23	0.461141	0.255	0.095	1.78575e-18	TL	Emc6
B230219D22Rik	9.91186e-23	0.440422	0.336	0.142	1.96661e-18	TL	B230219D22Rik
Hprt	1.11817e-22	0.506897	0.267	0.103	2.21857e-18	TL	Hprt
Rsl1d1	1.30329e-22	0.530651	0.31	0.129	2.58585e-18	TL	Rsl1d1
Slc25a39	1.35895e-22	0.58367	0.26	0.1	2.6963e-18	TL	Slc25a39
Erdr1	1.4488e-22	0.557411	0.457	0.223	2.87457e-18	TL	Erdr1
Snrpg	1.61606e-22	0.386314	0.298	0.119	3.20643e-18	TL	Snrpg
Usmg52	2.68245e-22	0.513418	0.433	0.209	5.32226e-18	TL	Usmg5
Sugt1	3.40474e-22	0.379113	0.255	0.097	6.75535e-18	TL	Sugt1
Tmem258	4.7811e-22	0.512769	0.312	0.131	9.48618e-18	TL	Tmem258
Hspe1	5.99549e-22	0.352878	0.395	0.181	1.18956e-17	TL	Hspe1
Psmb2	7.29397e-22	0.496189	0.312	0.13	1.4472e-17	TL	Psmb2
Gspt1	8.70931e-22	0.425943	0.264	0.103	1.72801e-17	TL	Gspt1
Eif2s2	1.25989e-21	0.525946	0.512	0.268	2.49974e-17	TL	Eif2s2
Ssr2	1.43618e-21	0.44698	0.255	0.098	2.84952e-17	TL	Ssr2
Cux1	1.58901e-21	0.416591	0.262	0.102	3.15275e-17	TL	Cux1
Atp6v1g1	1.61047e-21	0.519649	0.264	0.104	3.19533e-17	TL	Atp6v1g1
Cox6c2	1.82288e-21	0.486917	0.714	0.425	3.61677e-17	TL	Cox6c
Pdap1	2.10589e-21	0.509056	0.426	0.207	4.17829e-17	TL	Pdap1
Chmp2b1	3.28682e-21	0.429261	0.26	0.101	6.52137e-17	TL	Chmp2b
Hspa91	3.41457e-21	0.481717	0.357	0.162	6.77486e-17	TL	Hspa9
Myh9	3.92029e-21	0.594122	0.388	0.182	7.77824e-17	TL	Myh9
Ctage5	3.92522e-21	0.481239	0.426	0.206	7.78803e-17	TL	Ctage5
Suclg11	4.8198e-21	0.42496	0.283	0.116	9.56297e-17	TL	Suclg1
Wasl1	5.00314e-21	0.492177	0.286	0.117	9.92673e-17	TL	Wasl
Rnaset2a	5.09743e-21	0.429053	0.319	0.139	1.01138e-16	TL	Rnaset2a
Atp6v1b2	5.28918e-21	0.484581	0.25	0.096	1.04943e-16	TL	Atp6v1b2
Chchd22	5.75941e-21	0.421506	0.74	0.446	1.14272e-16	TL	Chchd2
Eif5b	5.91742e-21	0.473063	0.512	0.269	1.17407e-16	TL	Eif5b
Thoc7	7.63796e-21	0.593955	0.283	0.118	1.51545e-16	TL	Thoc7
Ywhah	1.41282e-20	0.503047	0.381	0.181	2.80318e-16	TL	Ywhah
Txndc17	2.01749e-20	0.535005	0.34	0.156	4.00289e-16	TL	Txndc17
Slc6a6	2.1637e-20	0.598963	0.35	0.158	4.29299e-16	TL	Slc6a6
Atp2a2	2.70398e-20	0.461454	0.288	0.121	5.36497e-16	TL	Atp2a2
Atp5k2	4.183e-20	0.38602	0.398	0.187	8.2995e-16	TL	Atp5k
Cfdp1	4.39081e-20	0.530807	0.336	0.152	8.7118e-16	TL	Cfdp1
Tbrg11	4.9806e-20	0.319157	0.293	0.124	9.88201e-16	TL	Tbrg1
Rtn31	5.83405e-20	0.402078	0.374	0.175	1.15753e-15	TL	Rtn3
Rab11a	7.76043e-20	0.374905	0.345	0.157	1.53975e-15	TL	Rab11a
App3	8.04452e-20	0.434495	0.8	0.518	1.59611e-15	TL	App
Taf10	1.3949e-19	0.445304	0.262	0.108	2.76763e-15	TL	Taf10
Uqcr102	1.67117e-19	0.344749	0.498	0.257	3.31576e-15	TL	Uqcr10
Rexo2	2.36884e-19	0.397995	0.276	0.116	4.70002e-15	TL	Rexo2
Akap92	2.64882e-19	0.41455	0.352	0.166	5.25553e-15	TL	Akap9
Prdx6	2.72989e-19	0.401656	0.283	0.121	5.41637e-15	TL	Prdx6
Polr1d	4.87855e-19	0.405885	0.307	0.136	9.67953e-15	TL	Polr1d
Rpl71	5.72961e-19	0.443984	0.626	0.369	1.13681e-14	TL	Rpl7
Banf1	8.89142e-19	0.399666	0.274	0.116	1.76415e-14	TL	Banf1
Psma2	1.07931e-18	0.419669	0.362	0.174	2.14147e-14	TL	Psma2
Rbm471	1.10823e-18	0.451074	0.279	0.12	2.19885e-14	TL	Rbm47
Ndufa21	1.12234e-18	0.391654	0.481	0.25	2.22683e-14	TL	Ndufa2
Wwp1	1.41448e-18	0.548749	0.269	0.115	2.80647e-14	TL	Wwp1
Acadm1	1.71783e-18	0.27698	0.283	0.122	3.40834e-14	TL	Acadm
Nap1l11	2.03119e-18	0.387741	0.424	0.212	4.03009e-14	TL	Nap1l1
Cct8	2.59182e-18	0.424396	0.26	0.109	5.14243e-14	TL	Cct8
Psmc31	3.07693e-18	0.431527	0.319	0.146	6.10493e-14	TL	Psmc3
Fkbp1a1	3.24701e-18	0.334769	0.336	0.156	6.4424e-14	TL	Fkbp1a
Tgif11	3.32578e-18	0.465237	0.293	0.131	6.59868e-14	TL	Tgif1
Ndufs6	3.39729e-18	0.298165	0.269	0.114	6.74057e-14	TL	Ndufs6
Phldb22	4.66235e-18	0.485226	0.295	0.132	9.25057e-14	TL	Phldb2
Atp5g32	5.17437e-18	0.36908	0.55	0.299	1.02665e-13	TL	Atp5g3
Rps22	5.75417e-18	0.4783	0.707	0.452	1.14169e-13	TL	Rps2
Ndufb92	7.11043e-18	0.40911	0.4	0.201	1.41078e-13	TL	Ndufb9
Cct2	7.6817e-18	0.328507	0.324	0.149	1.52413e-13	TL	Cct2
Ppib	8.17598e-18	0.340471	0.414	0.208	1.6222e-13	TL	Ppib
Ndufa31	8.50608e-18	0.398283	0.469	0.246	1.68769e-13	TL	Ndufa3
Dctn3	1.08106e-17	0.41242	0.267	0.116	2.14492e-13	TL	Dctn3
Mtpn	1.19492e-17	0.414277	0.29	0.131	2.37084e-13	TL	Mtpn
Paics2	1.21246e-17	0.482422	0.276	0.123	2.40564e-13	TL	Paics
Ivns1abp2	1.22691e-17	0.358047	0.507	0.273	2.43431e-13	TL	Ivns1abp
Rnaset2b	1.30995e-17	0.405703	0.257	0.109	2.59908e-13	TL	Rnaset2b
Klf62	1.42316e-17	0.460665	0.821	0.593	2.82368e-13	TL	Klf6
Eif5a1	1.4787e-17	0.312997	0.467	0.246	2.93389e-13	TL	Eif5a
Rbx1	1.84181e-17	0.305544	0.333	0.158	3.65434e-13	TL	Rbx1
Nedd8	1.89259e-17	0.441783	0.381	0.191	3.75509e-13	TL	Nedd8
Hsp90aa11	1.94506e-17	0.369424	0.693	0.429	3.8592e-13	TL	Hsp90aa1
Kcnj162	2.16392e-17	0.376552	0.293	0.131	4.29344e-13	TL	Kcnj16
Nol7	2.17045e-17	0.435596	0.414	0.217	4.30639e-13	TL	Nol7
Dstn2	2.39138e-17	0.524385	0.34	0.163	4.74474e-13	TL	Dstn
Itgb11	2.91964e-17	0.303649	0.583	0.332	5.79285e-13	TL	Itgb1
Zfp911	3.25693e-17	0.53671	0.35	0.17	6.46208e-13	TL	Zfp91
Afdn	5.22277e-17	0.4221	0.25	0.107	1.03625e-12	TL	Afdn
Naca1	5.38565e-17	0.445396	0.457	0.251	1.06857e-12	TL	Naca
Ran	5.411e-17	0.367569	0.283	0.127	1.0736e-12	TL	Ran
Ier3ip1	5.73628e-17	0.300511	0.295	0.134	1.13814e-12	TL	Ier3ip1
Rps161	6.31876e-17	0.268588	0.414	0.209	1.25371e-12	TL	Rps16
Atp5j3	7.30229e-17	0.455955	0.452	0.249	1.44885e-12	TL	Atp5j
Psmb3	7.89977e-17	0.46602	0.329	0.158	1.56739e-12	TL	Psmb3
Rad211	8.321e-17	0.449533	0.26	0.115	1.65097e-12	TL	Rad21
Gabarapl21	9.1604e-17	0.420711	0.271	0.121	1.81751e-12	TL	Gabarapl2
Cox5b2	9.95119e-17	0.391041	0.529	0.295	1.97442e-12	TL	Cox5b
Bzw1	1.06609e-16	0.392928	0.357	0.177	2.11524e-12	TL	Bzw1
Ccni	1.46781e-16	0.381159	0.25	0.108	2.91228e-12	TL	Ccni
Ubl5	1.6073e-16	0.417557	0.402	0.209	3.18904e-12	TL	Ubl5
Chd3	1.73418e-16	0.305879	0.262	0.115	3.44078e-12	TL	Chd3
Tubb5	2.35888e-16	0.380606	0.283	0.129	4.68025e-12	TL	Tubb5
Cox5a2	2.44043e-16	0.331848	0.488	0.267	4.84205e-12	TL	Cox5a
Id31	3.05474e-16	0.377807	0.352	0.178	6.0609e-12	TL	Id3
Psma6	3.18815e-16	0.404603	0.262	0.118	6.32561e-12	TL	Psma6
Bhlhe402	3.56177e-16	0.473523	0.445	0.246	7.06691e-12	TL	Bhlhe40
Lmna3	4.5984e-16	0.371497	0.4	0.208	9.12368e-12	TL	Lmna
Ptma1	4.80565e-16	0.380114	0.85	0.653	9.53489e-12	TL	Ptma
Zc3h151	5.31681e-16	0.406162	0.31	0.149	1.05491e-11	TL	Zc3h15
Cox7a22	5.3873e-16	0.357283	0.536	0.31	1.06889e-11	TL	Cox7a2
Set	7.31854e-16	0.413449	0.421	0.224	1.45207e-11	TL	Set
Rtn41	7.37347e-16	0.398391	0.46	0.252	1.46297e-11	TL	Rtn4
Cyb5a	8.3215e-16	0.298352	0.34	0.172	1.65107e-11	TL	Cyb5a
Ywhae1	8.35275e-16	0.350413	0.514	0.293	1.65727e-11	TL	Ywhae
Psma4	8.48119e-16	0.415749	0.283	0.132	1.68275e-11	TL	Psma4
Ppia	9.97629e-16	0.418828	0.517	0.293	1.9794e-11	TL	Ppia
Snrpd31	1.05613e-15	0.312195	0.338	0.168	2.09547e-11	TL	Snrpd3
Hnrnpu	1.08224e-15	0.311484	0.567	0.324	2.14726e-11	TL	Hnrnpu
Dnajc8	1.21357e-15	0.27708	0.369	0.187	2.40785e-11	TL	Dnajc8
Cbx11	1.33848e-15	0.386175	0.319	0.156	2.65567e-11	TL	Cbx1
Uqcr112	1.47138e-15	0.338126	0.426	0.227	2.91936e-11	TL	Uqcr11
Snx61	1.54398e-15	0.260132	0.348	0.173	3.06341e-11	TL	Snx6
Ndufb41	1.72155e-15	0.315287	0.293	0.138	3.41572e-11	TL	Ndufb4
Btf31	1.95031e-15	0.257923	0.414	0.219	3.86961e-11	TL	Btf3
Mrfap1	2.10884e-15	0.381538	0.283	0.134	4.18415e-11	TL	Mrfap1
Ndufs7	2.77517e-15	0.40616	0.255	0.116	5.50621e-11	TL	Ndufs7
Tpm41	3.14654e-15	0.256592	0.46	0.253	6.24304e-11	TL	Tpm4
Chd42	4.34124e-15	0.34034	0.567	0.335	8.61345e-11	TL	Chd4
2010107E04Rik2	4.44013e-15	0.403275	0.467	0.262	8.80966e-11	TL	2010107E04Rik
mt-Nd52	4.97308e-15	0.349991	0.843	0.582	9.86709e-11	TL	mt-Nd5
Bsg2	5.7605e-15	0.336109	0.4	0.216	1.14294e-10	TL	Bsg
Pcbp2	6.98532e-15	0.341467	0.421	0.226	1.38596e-10	TL	Pcbp2
Ccar1	7.09649e-15	0.275245	0.314	0.153	1.40802e-10	TL	Ccar1
Psmb61	7.36876e-15	0.423665	0.331	0.167	1.46204e-10	TL	Psmb6
Ssb	8.15006e-15	0.350075	0.5	0.286	1.61705e-10	TL	Ssb
Myl12b2	8.24213e-15	0.337004	0.464	0.26	1.63532e-10	TL	Myl12b
Cox8a2	8.32651e-15	0.303523	0.45	0.246	1.65206e-10	TL	Cox8a
Msi21	9.12945e-15	0.426561	0.257	0.12	1.81137e-10	TL	Msi2
Gas5	9.1479e-15	0.360707	0.545	0.321	1.81503e-10	TL	Gas5
Gls2	1.05507e-14	0.358523	0.331	0.167	2.09337e-10	TL	Gls
Rpl36al1	1.31074e-14	0.408088	0.398	0.212	2.60064e-10	TL	Rpl36al
Mir703	1.31405e-14	0.358061	0.452	0.249	2.60721e-10	TL	Mir703
Rpl10a1	1.37977e-14	0.294838	0.357	0.183	2.73761e-10	TL	Rpl10a
Nfe2l12	1.64042e-14	0.445186	0.333	0.171	3.25475e-10	TL	Nfe2l1
Snrpb	1.6819e-14	0.321555	0.319	0.159	3.33705e-10	TL	Snrpb
Eif3k	1.72441e-14	0.314557	0.34	0.174	3.42141e-10	TL	Eif3k
Tm9sf3	1.76642e-14	0.323035	0.345	0.176	3.50476e-10	TL	Tm9sf3
Brd4	1.92203e-14	0.283547	0.255	0.116	3.8135e-10	TL	Brd4
Cdc37	1.94591e-14	0.332819	0.314	0.156	3.86087e-10	TL	Cdc37
Tbca2	2.31787e-14	0.358455	0.345	0.181	4.59888e-10	TL	Tbca
Ncl	2.35368e-14	0.292046	0.731	0.476	4.66994e-10	TL	Ncl
Mdh12	2.39541e-14	0.358937	0.405	0.22	4.75273e-10	TL	Mdh1
Ndufa122	2.64893e-14	0.322664	0.314	0.156	5.25574e-10	TL	Ndufa12
Tkt	3.25253e-14	0.322586	0.281	0.136	6.45334e-10	TL	Tkt
Pkn2	3.40689e-14	0.313652	0.269	0.127	6.75961e-10	TL	Pkn2
P4hb	3.99002e-14	0.389018	0.343	0.178	7.9166e-10	TL	P4hb
Mdh22	4.15273e-14	0.455447	0.312	0.158	8.23942e-10	TL	Mdh2
Fxr1	4.4118e-14	0.292803	0.302	0.148	8.75346e-10	TL	Fxr1
Vdac21	4.99067e-14	0.323293	0.276	0.134	9.90199e-10	TL	Vdac2
Pdcd6ip1	6.30188e-14	0.374419	0.269	0.131	1.25036e-09	TL	Pdcd6ip
Cox4i12	6.78322e-14	0.423043	0.745	0.515	1.34586e-09	TL	Cox4i1
Ptms2	6.94205e-14	0.262297	0.619	0.37	1.37737e-09	TL	Ptms
Zranb2	7.61934e-14	0.317212	0.257	0.122	1.51175e-09	TL	Zranb2
Pdia3	8.52899e-14	0.312571	0.55	0.333	1.69224e-09	TL	Pdia3
Ndufb3	1.08062e-13	0.337339	0.298	0.149	2.14405e-09	TL	Ndufb3
Pnn1	1.28218e-13	0.442688	0.357	0.192	2.54397e-09	TL	Pnn
Rpl271	1.29117e-13	0.286672	0.619	0.381	2.56181e-09	TL	Rpl27
Sec61b1	1.35577e-13	0.331354	0.293	0.147	2.68999e-09	TL	Sec61b
Tceal92	1.56791e-13	0.384322	0.371	0.201	3.11088e-09	TL	Tceal9
Hist1h2bc	1.58644e-13	0.428439	0.312	0.16	3.14765e-09	TL	Hist1h2bc
Lamp2	1.67473e-13	0.256787	0.526	0.306	3.32282e-09	TL	Lamp2
Aamp	1.68414e-13	0.356668	0.264	0.126	3.3415e-09	TL	Aamp
Rplp01	2.18358e-13	0.330313	0.724	0.495	4.33243e-09	TL	Rplp0
Xrn2	2.26178e-13	0.35943	0.257	0.123	4.4876e-09	TL	Xrn2
Fis1	2.3702e-13	0.469201	0.3	0.153	4.70272e-09	TL	Fis1
Calr	2.82553e-13	0.282467	0.65	0.416	5.60614e-09	TL	Calr
Chmp51	3.09541e-13	0.291017	0.264	0.127	6.14161e-09	TL	Chmp5
Sdhb	3.12246e-13	0.312452	0.288	0.145	6.19527e-09	TL	Sdhb
Eef1d	3.30744e-13	0.275874	0.31	0.159	6.56229e-09	TL	Eef1d
Eef1a1	3.74964e-13	0.365892	0.621	0.405	7.43966e-09	TL	Eef1a1
Selenof	3.77815e-13	0.252934	0.324	0.168	7.49623e-09	TL	Selenof
Golga42	3.96632e-13	0.331479	0.376	0.207	7.86957e-09	TL	Golga4
Atp5o2	4.04079e-13	0.266319	0.398	0.22	8.01732e-09	TL	Atp5o
Icam1	4.24124e-13	0.433531	0.262	0.127	8.41504e-09	TL	Icam1
Hsp90ab12	5.65505e-13	0.292666	0.888	0.73	1.12202e-08	TL	Hsp90ab1
Atf33	6.57088e-13	0.327736	0.81	0.624	1.30373e-08	TL	Atf3
Atp5d2	6.57524e-13	0.275516	0.452	0.261	1.30459e-08	TL	Atp5d
Ndufa112	8.37208e-13	0.419038	0.281	0.144	1.66111e-08	TL	Ndufa11
Bag12	9.2258e-13	0.334349	0.386	0.212	1.83049e-08	TL	Bag1
2410015M20Rik1	1.18394e-12	0.275132	0.264	0.13	2.34906e-08	TL	2410015M20Rik
Zfp706	1.20923e-12	0.316902	0.255	0.124	2.39923e-08	TL	Zfp706
Cd92	1.56022e-12	0.2626	0.488	0.286	3.09563e-08	TL	Cd9
Ndufa14	1.74655e-12	0.257841	0.333	0.178	3.46533e-08	TL	Ndufa1
Azin1	1.8085e-12	0.266342	0.25	0.121	3.58825e-08	TL	Azin1
Uqcrb2	1.8094e-12	0.322731	0.448	0.259	3.59003e-08	TL	Uqcrb
Dnaja2	2.44434e-12	0.282535	0.267	0.133	4.84982e-08	TL	Dnaja2
Tax1bp1	2.5898e-12	0.282662	0.6	0.38	5.13843e-08	TL	Tax1bp1
Rpl42	2.65698e-12	0.287588	0.76	0.537	5.27172e-08	TL	Rpl4
Pnisr	3.30633e-12	0.300393	0.421	0.24	6.56009e-08	TL	Pnisr
Atxn7l3b2	3.70943e-12	0.27245	0.3	0.156	7.35988e-08	TL	Atxn7l3b
Ndufa52	3.82153e-12	0.337599	0.319	0.172	7.58229e-08	TL	Ndufa5
Ybx11	3.95633e-12	0.309687	0.769	0.55	7.84975e-08	TL	Ybx1
Golgb12	4.5194e-12	0.441264	0.3	0.16	8.96695e-08	TL	Golgb1
Ptges3	5.57555e-12	0.261688	0.283	0.145	1.10624e-07	TL	Ptges3
Sltm1	7.60333e-12	0.340164	0.336	0.183	1.50858e-07	TL	Sltm
Eif4g2	1.14853e-11	0.283584	0.421	0.243	2.2788e-07	TL	Eif4g2
Glud1	1.97597e-11	0.294683	0.298	0.156	3.92053e-07	TL	Glud1
Aldoa2	3.38706e-11	0.276672	0.495	0.295	6.72027e-07	TL	Aldoa
Tspan82	3.43651e-11	0.43282	0.288	0.157	6.81839e-07	TL	Tspan8
Actg12	4.17064e-11	0.271931	0.517	0.321	8.27496e-07	TL	Actg1
Rpl382	4.66326e-11	0.291372	0.607	0.394	9.25237e-07	TL	Rpl38
Smdt11	4.95063e-11	0.332275	0.331	0.187	9.82254e-07	TL	Smdt1
Pdia6	6.16455e-11	0.26125	0.34	0.19	1.22311e-06	TL	Pdia6
Ier33	7.60432e-11	0.418063	0.531	0.347	1.50877e-06	TL	Ier3
Cldn72	1.16829e-10	0.250476	0.312	0.171	2.31801e-06	TL	Cldn7
Rps17	1.24365e-10	0.298853	0.488	0.297	2.46753e-06	TL	Rps17
Tns11	1.27649e-10	0.43368	0.298	0.164	2.53268e-06	TL	Tns1
Senp61	1.83091e-10	0.257175	0.293	0.158	3.63271e-06	TL	Senp6
Atp5j22	2.35308e-10	0.265034	0.467	0.291	4.66875e-06	TL	Atp5j2
Ndufa132	4.72677e-10	0.288699	0.393	0.234	9.37839e-06	TL	Ndufa13
Stx71	7.12144e-10	0.37264	0.25	0.136	1.41296e-05	TL	Stx7
Etfb1	9.52254e-10	0.25743	0.29	0.16	1.88937e-05	TL	Etfb
Ndufb101	1.70038e-09	0.280468	0.269	0.147	3.37373e-05	TL	Ndufb10
Ndufa72	1.80161e-09	0.251144	0.34	0.201	3.57457e-05	TL	Ndufa7
Ndufb52	4.30551e-09	0.263977	0.269	0.152	8.54256e-05	TL	Ndufb5
Camk2n12	4.72209e-09	0.449729	0.257	0.145	9.36909e-05	TL	Camk2n1
Aes2	1.1747e-08	0.266098	0.326	0.195	0.000233072	TL	Aes
Tcf25	1.19802e-08	0.297998	0.407	0.256	0.0002377	TL	Tcf25
Aldob1	0	4.82396	0.869	0.056	0	PT	Aldob
Miox	0	4.59441	0.757	0.024	0	PT	Miox
Slc34a1	0	4.54908	0.783	0.052	0	PT	Slc34a1
Akr1c21	0	4.28882	0.709	0.016	0	PT	Akr1c21
Acsm21	0	4.11389	0.766	0.055	0	PT	Acsm2
Ass1	0	4.107	0.694	0.043	0	PT	Ass1
Pck1	0	3.8103	0.516	0.016	0	PT	Pck1
Spink11	0	3.76614	0.783	0.062	0	PT	Spink1
Slc27a21	0	3.7063	0.706	0.048	0	PT	Slc27a2
Tmem271	0	3.49521	0.65	0.048	0	PT	Tmem27
Fbp1	0	3.19602	0.487	0.009	0	PT	Fbp1
Acy3	0	3.18818	0.445	0.02	0	PT	Acy3
Glyat1	0	3.07459	0.534	0.033	0	PT	Glyat
Keg1	0	3.04679	0.478	0.025	0	PT	Keg1
Gsta2	0	2.98267	0.436	0.017	0	PT	Gsta2
Cyp2e1	0	2.89528	0.371	0.005	0	PT	Cyp2e1
Sord	0	2.81927	0.499	0.026	0	PT	Sord
Lrp2	0	2.78626	0.457	0.02	0	PT	Lrp2
Gm19950	0	2.69285	0.359	0.008	0	PT	Gm19950
Ugt2b38	0	2.68306	0.415	0.007	0	PT	Ugt2b38
Ugt3a2	0	2.5195	0.326	0.005	0	PT	Ugt3a2
Ces1f	0	2.22627	0.294	0.004	0	PT	Ces1f
Slc13a11	1.93215e-297	3.21024	0.481	0.029	3.83357e-293	PT	Slc13a1
Gpx31	3.97291e-291	5.18166	0.97	0.258	7.88265e-287	PT	Gpx3
Slc5a2	4.48547e-287	2.47757	0.303	0.007	8.89963e-283	PT	Slc5a2
Ttc36	4.33755e-282	3.21342	0.51	0.038	8.60612e-278	PT	Ttc36
Cyp2j51	2.07014e-281	2.7557	0.454	0.027	4.10736e-277	PT	Cyp2j5
Tmem174	2.46834e-266	2.40603	0.365	0.016	4.89743e-262	PT	Tmem174
Slc17a3	5.13393e-257	2.12324	0.297	0.009	1.01862e-252	PT	Slc17a3
Dao	1.03355e-256	2.31038	0.335	0.013	2.05066e-252	PT	Dao
Sult1d11	5.0762e-256	2.98354	0.552	0.052	1.00717e-251	PT	Sult1d1
Pah	3.65463e-250	2.29233	0.306	0.01	7.25115e-246	PT	Pah
Pdzk11	1.36652e-249	2.87417	0.427	0.028	2.71131e-245	PT	Pdzk1
Mfsd4b5	2.37549e-244	2.21445	0.303	0.01	4.71322e-240	PT	Mfsd4b5
Abcc2	1.23754e-240	1.98915	0.282	0.008	2.45539e-236	PT	Abcc2
Kcnj15	1.15425e-239	2.3614	0.35	0.017	2.29014e-235	PT	Kcnj15
Slc6a19	1.98899e-233	2.4153	0.261	0.007	3.94636e-229	PT	Slc6a19
Inmt	2.61642e-231	2.57365	0.261	0.007	5.19124e-227	PT	Inmt
Guca2b1	9.2908e-226	2.77026	0.466	0.04	1.84339e-221	PT	Guca2b
Acaa1b	2.13629e-221	2.47207	0.282	0.01	4.23862e-217	PT	Acaa1b
Rida1	1.66222e-205	2.91077	0.576	0.077	3.29801e-201	PT	Rida
Pecr	8.05528e-200	2.12714	0.27	0.011	1.59825e-195	PT	Pecr
Slc17a1	5.1784e-196	1.97047	0.279	0.013	1.02745e-191	PT	Slc17a1
Khk	1.56185e-191	2.47629	0.356	0.026	3.09886e-187	PT	Khk
Slc4a41	1.17662e-190	2.63731	0.478	0.053	2.33453e-186	PT	Slc4a4
Hao2	2.36416e-188	2.28947	0.273	0.013	4.69073e-184	PT	Hao2
Gstt2	5.07133e-187	2.83385	0.46	0.051	1.0062e-182	PT	Gstt2
Osgin1	4.71396e-181	2.94672	0.306	0.019	9.35296e-177	PT	Osgin1
Slc47a1	7.2972e-179	1.97516	0.294	0.017	1.44784e-174	PT	Slc47a1
Pter1	1.26372e-170	2.23424	0.332	0.025	2.50735e-166	PT	Pter
Ndrg13	5.25647e-167	2.86264	0.81	0.247	1.04294e-162	PT	Ndrg1
Pipox	2.79362e-164	2.05189	0.273	0.016	5.54283e-160	PT	Pipox
Gpx12	3.6235e-158	2.74286	0.932	0.459	7.18938e-154	PT	Gpx1
Rab11fip3	1.03902e-150	1.92123	0.3	0.023	2.06151e-146	PT	Rab11fip3
Folr1	9.79293e-150	1.78243	0.291	0.022	1.94302e-145	PT	Folr1
Cda	5.94754e-147	2.3709	0.255	0.016	1.18005e-142	PT	Cda
Chpt12	1.9937e-140	2.68266	0.632	0.148	3.9557e-136	PT	Chpt1
Dbi2	4.5762e-138	2.50753	0.822	0.309	9.07964e-134	PT	Dbi
Selenbp1	1.48359e-130	2.08121	0.3	0.028	2.94358e-126	PT	Selenbp1
4931406C07Rik	4.3974e-130	2.22091	0.404	0.056	8.72488e-126	PT	4931406C07Rik
Sod3	1.67819e-128	1.80874	0.27	0.023	3.3297e-124	PT	Sod3
Gas2	1.16223e-126	1.88476	0.261	0.021	2.30598e-122	PT	Gas2
Bdh2	2.52993e-126	1.83658	0.261	0.021	5.01962e-122	PT	Bdh2
Calml4	7.55195e-120	1.81641	0.318	0.035	1.49838e-115	PT	Calml4
Fut9	1.60266e-119	2.25058	0.332	0.04	3.17985e-115	PT	Fut9
Ldhd	1.32023e-118	1.88035	0.252	0.022	2.61947e-114	PT	Ldhd
Fxyd21	5.05995e-116	1.90861	0.843	0.299	1.00395e-111	PT	Fxyd2
Sephs2	3.0284e-115	1.92732	0.285	0.03	6.00866e-111	PT	Sephs2
Gk	8.74316e-114	1.9859	0.291	0.031	1.73473e-109	PT	Gk
Kap	7.53111e-111	5.3435	0.62	0.194	1.49425e-106	PT	Kap
Lactb2	5.43355e-110	1.76782	0.326	0.042	1.07807e-105	PT	Lactb2
Idh1	7.20795e-110	2.15314	0.344	0.048	1.43013e-105	PT	Idh1
Cyp4b11	1.40215e-109	2.02102	0.487	0.094	2.782e-105	PT	Cyp4b1
Cyb5a1	1.31788e-101	2.31938	0.585	0.161	2.61481e-97	PT	Cyb5a
Cat	1.84347e-95	1.87392	0.35	0.057	3.65763e-91	PT	Cat
Abcg2	3.14761e-95	1.75528	0.303	0.041	6.24517e-91	PT	Abcg2
Ggt1	3.61525e-89	1.87779	0.279	0.038	7.17302e-85	PT	Ggt1
Akr1a1	1.71347e-88	2.25358	0.7	0.279	3.39969e-84	PT	Akr1a1
Gcnt1	3.37742e-86	1.5873	0.267	0.035	6.70114e-82	PT	Gcnt1
Etfb2	2.23271e-76	1.88542	0.51	0.149	4.42993e-72	PT	Etfb
Acox1	3.73465e-75	1.90621	0.353	0.073	7.40991e-71	PT	Acox1
Cldn21	5.60747e-74	1.47933	0.255	0.037	1.11258e-69	PT	Cldn2
Tmem2521	2.72397e-69	1.53536	0.374	0.082	5.40463e-65	PT	Tmem252
mt-Cytb2	1.15836e-63	1.4579	0.914	0.7	2.2983e-59	PT	mt-Cytb
Akr7a5	6.91187e-63	1.73213	0.258	0.045	1.37138e-58	PT	Akr7a5
Maf1	1.02101e-62	1.65548	0.507	0.161	2.02579e-58	PT	Maf
Neu1	6.36983e-60	1.69274	0.362	0.091	1.26384e-55	PT	Neu1
Hist1h2bc1	6.80835e-60	1.83721	0.478	0.154	1.35084e-55	PT	Hist1h2bc
mt-Nd22	7.99827e-60	1.44861	0.843	0.582	1.58694e-55	PT	mt-Nd2
Timp31	1.71152e-59	1.45709	0.724	0.345	3.39583e-55	PT	Timp3
Napsa2	5.04885e-59	1.96428	0.309	0.068	1.00174e-54	PT	Napsa
Mettl261	2.80183e-56	1.70111	0.3	0.067	5.55912e-52	PT	Mettl26
Cisd1	2.96342e-56	1.7276	0.365	0.098	5.87972e-52	PT	Cisd1
Cndp2	4.03133e-54	1.96978	0.374	0.106	7.99857e-50	PT	Cndp2
Acot13	1.57748e-53	1.43424	0.261	0.053	3.12989e-49	PT	Acot13
Gabarapl12	2.60754e-53	1.76595	0.531	0.211	5.17362e-49	PT	Gabarapl1
Tcn2	4.97621e-53	1.52528	0.312	0.074	9.8733e-49	PT	Tcn2
Mdh13	5.8491e-53	1.72172	0.54	0.215	1.16052e-48	PT	Mdh1
Pdzk1ip12	1.10864e-52	1.35417	0.525	0.19	2.19965e-48	PT	Pdzk1ip1
mt-Nd42	1.08217e-51	1.46445	0.78	0.478	2.14714e-47	PT	mt-Nd4
Chchd102	5.75008e-51	1.61942	0.522	0.201	1.14087e-46	PT	Chchd10
Gclm1	5.98146e-51	1.74964	0.338	0.091	1.18678e-46	PT	Gclm
mt-Nd12	9.5333e-51	1.36102	0.819	0.538	1.8915e-46	PT	mt-Nd1
Mettl7a1	2.13188e-49	1.49967	0.261	0.057	4.22986e-45	PT	Mettl7a1
Sfxn1	2.24119e-49	1.49049	0.252	0.053	4.44675e-45	PT	Sfxn1
Hspe11	1.72915e-47	1.55234	0.469	0.18	3.43082e-43	PT	Hspe1
mt-Nd53	1.17055e-46	1.2116	0.828	0.586	2.32248e-42	PT	mt-Nd5
Lap31	1.6973e-46	1.54443	0.261	0.06	3.36762e-42	PT	Lap3
Acat1	1.7669e-46	1.82215	0.341	0.1	3.5057e-42	PT	Acat1
Lrpap1	2.31286e-45	1.2936	0.306	0.08	4.58894e-41	PT	Lrpap1
Aldh9a1	2.73124e-45	1.41213	0.279	0.068	5.41906e-41	PT	Aldh9a1
Cyr612	7.39137e-45	2.03764	0.442	0.166	1.46652e-40	PT	Cyr61
Igfbp41	9.10179e-40	1.33786	0.288	0.078	1.80589e-35	PT	Igfbp4
Aldh2	5.51978e-38	1.47419	0.35	0.117	1.09518e-33	PT	Aldh2
Hspd11	1.49835e-37	1.46059	0.412	0.161	2.97289e-33	PT	Hspd1
Pcbd1	2.02247e-35	1.3655	0.252	0.069	4.01279e-31	PT	Pcbd1
Hint2	2.23564e-35	1.31187	0.288	0.087	4.43573e-31	PT	Hint2
Acadm2	3.7429e-35	1.47513	0.341	0.121	7.42629e-31	PT	Acadm
Ech1	5.55774e-35	1.4086	0.332	0.113	1.10271e-30	PT	Ech1
Prdx52	2.07741e-34	1.27307	0.602	0.329	4.12178e-30	PT	Prdx5
Scp2	7.12957e-33	1.22521	0.252	0.073	1.41458e-28	PT	Scp2
Gipc21	2.30334e-32	1.44682	0.273	0.085	4.57006e-28	PT	Gipc2
Mpc23	2.24335e-31	1.4518	0.454	0.212	4.45104e-27	PT	Mpc2
Cpeb4	4.77937e-31	1.21424	0.294	0.097	9.48274e-27	PT	Cpeb4
Ndufa43	5.16706e-31	1.20854	0.588	0.325	1.0252e-26	PT	Ndufa4
Slc25a391	8.09982e-31	1.19567	0.297	0.1	1.60709e-26	PT	Slc25a39
Herpud1	3.71503e-30	1.54812	0.338	0.13	7.37099e-26	PT	Herpud1
Atp5g33	2.22967e-29	1.1221	0.555	0.303	4.42389e-25	PT	Atp5g3
Pth1r1	1.78768e-27	1.16434	0.252	0.08	3.54694e-23	PT	Pth1r
Atp5b3	4.75778e-27	1.07581	0.617	0.367	9.43992e-23	PT	Atp5b
Vdac13	7.24124e-26	1.21753	0.338	0.14	1.43673e-21	PT	Vdac1
Errfi12	1.15735e-25	1.42355	0.436	0.211	2.2963e-21	PT	Errfi1
Gpx4	1.87867e-25	1.18084	0.285	0.106	3.72748e-21	PT	Gpx4
Car22	2.12401e-25	1.02986	0.341	0.135	4.21425e-21	PT	Car2
Tmbim41	1.35447e-24	1.3178	0.285	0.108	2.6874e-20	PT	Tmbim4
Phyh	1.69335e-24	1.1968	0.267	0.098	3.35978e-20	PT	Phyh
Sdhb1	5.5379e-23	1.13439	0.332	0.144	1.09878e-18	PT	Sdhb
Ldhb3	2.45946e-22	0.62526	0.605	0.328	4.87981e-18	PT	Ldhb
Ndufv3	7.59581e-22	1.22123	0.32	0.139	1.50708e-17	PT	Ndufv3
Suclg12	1.37109e-21	1.18677	0.288	0.118	2.72037e-17	PT	Suclg1
Zfp7061	8.06951e-21	1.01693	0.297	0.123	1.60107e-16	PT	Zfp706
Chchd23	2.08546e-20	0.985459	0.662	0.454	4.13776e-16	PT	Chchd2
Tob12	3.15983e-20	1.11796	0.282	0.119	6.26942e-16	PT	Tob1
Prdx11	4.32925e-20	1.01676	0.599	0.39	8.58966e-16	PT	Prdx1
Pim31	9.2003e-20	1.07443	0.291	0.123	1.82543e-15	PT	Pim3
Uqcr103	9.57171e-20	1.05237	0.466	0.262	1.89912e-15	PT	Uqcr10
Ftl11	2.71627e-19	0.799713	0.62	0.415	5.38935e-15	PT	Ftl1
Gpx4-ps21	2.77968e-19	1.04242	0.282	0.121	5.51516e-15	PT	Gpx4-ps2
Cd633	3.51366e-19	0.789418	0.665	0.436	6.97145e-15	PT	Cd63
Chd31	8.09465e-19	0.91289	0.279	0.116	1.60606e-14	PT	Chd3
Grina	1.60428e-18	0.915951	0.276	0.116	3.18304e-14	PT	Grina
Usmg53	6.47631e-18	0.982065	0.398	0.214	1.28496e-13	PT	Usmg5
Mif2	7.92426e-18	1.12757	0.371	0.191	1.57225e-13	PT	Mif
Oxct12	1.07432e-17	0.978217	0.318	0.152	2.13155e-13	PT	Oxct1
Plscr23	1.26716e-17	0.865881	0.362	0.18	2.51416e-13	PT	Plscr2
Slc25a52	1.4662e-17	0.917745	0.585	0.385	2.90909e-13	PT	Slc25a5
Esd1	2.18651e-17	1.0853	0.285	0.129	4.33826e-13	PT	Esd
Klf9	5.56746e-17	0.880469	0.285	0.126	1.10464e-12	PT	Klf9
Etfa1	9.25208e-17	1.13263	0.273	0.124	1.8357e-12	PT	Etfa
Lipa	1.50734e-16	0.655698	0.282	0.122	2.99072e-12	PT	Lipa
Fth12	3.13724e-16	0.25114	0.926	0.836	6.2246e-12	PT	Fth1
Uqcrc2	4.46416e-16	1.02397	0.252	0.111	8.85735e-12	PT	Uqcrc2
Zbtb201	7.84366e-16	0.947355	0.359	0.185	1.55626e-11	PT	Zbtb20
Uqcr113	9.5146e-16	1.00318	0.395	0.231	1.88779e-11	PT	Uqcr11
Park72	1.9288e-15	1.10157	0.353	0.189	3.82694e-11	PT	Park7
Tpi13	3.44117e-15	0.903558	0.309	0.153	6.82763e-11	PT	Tpi1
Hspa92	4.51953e-15	1.023	0.32	0.167	8.9672e-11	PT	Hspa9
Tnfaip8	5.66581e-15	0.898735	0.273	0.126	1.12415e-10	PT	Tnfaip8
Cox7c3	8.53749e-15	0.865963	0.555	0.377	1.69392e-10	PT	Cox7c
Ndufb63	1.15155e-14	0.969421	0.315	0.162	2.28479e-10	PT	Ndufb6
Ndufa62	2.37013e-14	0.91105	0.436	0.267	4.70257e-10	PT	Ndufa6
Hint11	3.07349e-14	0.92696	0.412	0.244	6.09812e-10	PT	Hint1
Sod1	5.68107e-14	1.01426	0.395	0.233	1.12718e-09	PT	Sod1
Myo62	5.92549e-14	0.903486	0.267	0.128	1.17568e-09	PT	Myo6
Uqcrb3	7.88766e-14	1.01804	0.43	0.263	1.56499e-09	PT	Uqcrb
Atp5f12	1.16543e-13	0.830119	0.418	0.25	2.31232e-09	PT	Atp5f1
Sod2	1.53466e-13	0.88314	0.267	0.128	3.04491e-09	PT	Sod2
Ndufa133	2.21774e-13	0.865489	0.398	0.236	4.40023e-09	PT	Ndufa13
Arl6ip12	2.40249e-13	0.85963	0.478	0.311	4.76678e-09	PT	Arl6ip1
Uqcrfs11	3.03704e-13	1.02717	0.315	0.168	6.0258e-09	PT	Uqcrfs1
Atp5c12	3.11614e-13	1.04756	0.427	0.273	6.18274e-09	PT	Atp5c1
Uqcrq2	3.37325e-13	0.996403	0.409	0.253	6.69286e-09	PT	Uqcrq
Atp5k3	5.05829e-13	0.898414	0.347	0.193	1.00362e-08	PT	Atp5k
Cited22	6.1387e-13	1.22659	0.323	0.181	1.21798e-08	PT	Cited2
Cox5b3	6.24708e-13	0.785242	0.472	0.301	1.23948e-08	PT	Cox5b
2010107E04Rik3	7.38624e-13	0.912536	0.421	0.267	1.4655e-08	PT	2010107E04Rik
Cystm13	1.26701e-12	0.825943	0.344	0.19	2.51388e-08	PT	Cystm1
Atp5g12	1.43669e-12	1.04218	0.332	0.191	2.85054e-08	PT	Atp5g1
Atpif13	1.70679e-12	0.816309	0.531	0.364	3.38644e-08	PT	Atpif1
Ndufb102	1.82008e-12	0.980146	0.282	0.148	3.61121e-08	PT	Ndufb10
Selenop1	2.67373e-12	0.494612	0.504	0.315	5.30494e-08	PT	Selenop
Ndufb53	7.31729e-12	1.09231	0.282	0.153	1.45182e-07	PT	Ndufb5
Atp5o3	1.64145e-11	0.806958	0.371	0.224	3.2568e-07	PT	Atp5o
Tmem176a1	2.09094e-11	0.699642	0.504	0.332	4.14864e-07	PT	Tmem176a
Cox6c3	2.83291e-11	0.641023	0.602	0.435	5.62077e-07	PT	Cox6c
Atp5d3	5.64164e-11	0.889147	0.409	0.266	1.11936e-06	PT	Atp5d
Atp5a12	6.07947e-11	0.806622	0.457	0.303	1.20623e-06	PT	Atp5a1
Atp5j4	6.30652e-11	0.847195	0.404	0.254	1.25128e-06	PT	Atp5j
Cox7a23	6.73851e-11	0.795083	0.463	0.317	1.33699e-06	PT	Cox7a2
Ndufb93	7.35195e-11	0.68687	0.347	0.206	1.4587e-06	PT	Ndufb9
Cox5a3	7.40473e-11	0.859344	0.418	0.274	1.46917e-06	PT	Cox5a
Ndufab13	1.44683e-10	0.775278	0.264	0.141	2.87066e-06	PT	Ndufab1
Dab21	2.63767e-10	0.376969	0.445	0.267	5.2334e-06	PT	Dab2
Ndufb42	6.63763e-10	0.813107	0.258	0.142	1.31697e-05	PT	Ndufb4
Rps27l2	6.65628e-10	0.822347	0.395	0.255	1.32067e-05	PT	Rps27l
Cox8a3	7.44865e-10	0.780364	0.392	0.252	1.47789e-05	PT	Cox8a
Tmbim63	1.39334e-09	0.533061	0.549	0.401	2.76453e-05	PT	Tmbim6
mt-Co12	2.80531e-09	0.74404	0.365	0.237	5.56601e-05	PT	mt-Co1
Atp5e1	3.68012e-09	0.705043	0.448	0.317	7.30173e-05	PT	Atp5e
Cyba3	8.35215e-09	0.448085	0.499	0.33	0.000165715	PT	Cyba
Cox6a13	8.81866e-09	0.643891	0.528	0.41	0.000174971	PT	Cox6a1
Nme11	1.22013e-08	0.860838	0.261	0.15	0.000242086	PT	Nme1
Ndufa32	1.31593e-08	0.724247	0.38	0.254	0.000261093	PT	Ndufa3
Skp1a3	2.62886e-08	0.740404	0.318	0.201	0.000521591	PT	Skp1a
Tns12	4.51529e-08	0.610384	0.279	0.167	0.000895878	PT	Tns1
Cox4i13	6.40736e-08	0.543006	0.638	0.524	0.00127128	PT	Cox4i1
Malat12	8.24379e-08	0.873337	0.988	0.997	0.00163565	PT	Malat1
Cox7b2	1.11764e-07	0.748243	0.392	0.275	0.00221752	PT	Cox7b
Ndufc12	2.55366e-07	0.736572	0.323	0.217	0.00506671	PT	Ndufc1
Ctsl2	3.44488e-07	0.320649	0.549	0.395	0.00683498	PT	Ctsl
2022-06-01	4.41729e-07	0.894874	0.647	0.604	0.00876435	PT	Jun
Pebp13	5.70342e-07	0.671814	0.282	0.181	0.0113162	PT	Pebp1
Ndufa53	2.42882e-06	0.686222	0.273	0.176	0.0481903	PT	Ndufa5
Neat11	4.92776e-06	0.815421	0.49	0.398	0.0977717	PT	Neat1
Cox6b13	6.58152e-06	0.624829	0.451	0.35	0.130584	PT	Cox6b1
Ndufb22	6.79622e-06	0.550353	0.255	0.163	0.134844	PT	Ndufb2
Ndufa22	6.96939e-06	0.516401	0.365	0.26	0.13828	PT	Ndufa2
Ndufb83	7.28564e-06	0.80654	0.273	0.182	0.144554	PT	Ndufb8
Arpp191	9.54227e-06	0.579345	0.255	0.168	0.189328	PT	Arpp19
Lgmn1	2.01594e-05	0.319392	0.412	0.3	0.399983	PT	Lgmn
Atp5j23	2.46213e-05	0.49491	0.395	0.297	0.488511	PT	Atp5j2
Tmem176b1	2.55147e-05	0.415892	0.513	0.408	0.506237	PT	Tmem176b
Ldha2	2.70347e-05	0.522897	0.401	0.302	0.536396	PT	Ldha
Slc6a61	2.87917e-05	0.393319	0.255	0.166	0.571256	PT	Slc6a6
Golga43	3.88946e-05	0.514943	0.306	0.213	0.771709	PT	Golga4
Sqstm1	4.73352e-05	0.509806	0.448	0.345	0.939177	PT	Sqstm1
Chka2	0.000162031	0.469631	0.291	0.205	1	PT	Chka
Id22	0.000168766	0.32856	0.466	0.362	1	PT	Id2
St132	0.000172093	0.531465	0.306	0.223	1	PT	St13
Snx62	0.000204747	0.339661	0.261	0.18	1	PT	Snx6
Ybx12	0.000226987	0.506461	0.65	0.559	1	PT	Ybx1
Dnaja11	0.000238561	0.405301	0.415	0.326	1	PT	Dnaja1
Ndufb71	0.000325932	0.633181	0.255	0.185	1	PT	Ndufb7
Krt83	0.000642364	0.443844	0.3	0.222	1	PT	Krt8
mt-Rnr11	0.000733	0.291752	0.819	0.786	1	PT	mt-Rnr1
Lamp21	0.000765519	0.316895	0.407	0.316	1	PT	Lamp2
Atp6v1e11	0.000774757	0.307461	0.282	0.203	1	PT	Atp6v1e1
Edf11	0.00080563	0.502502	0.258	0.19	1	PT	Edf1
Ctage51	0.000881975	0.384026	0.294	0.216	1	PT	Ctage5
Hspa81	0.00201599	0.279902	0.73	0.679	1	PT	Hspa8
Slc25a31	0.0021707	0.277119	0.436	0.355	1	PT	Slc25a3
Erdr11	0.00261551	0.462072	0.3	0.235	1	PT	Erdr1
Ivns1abp3	0.0030293	0.258842	0.362	0.284	1	PT	Ivns1abp
Uqcrh2	0.00334707	0.389408	0.341	0.274	1	PT	Uqcrh
Txn12	0.00350153	0.393309	0.374	0.31	1	PT	Txn1
Atp5h2	0.00354498	0.500462	0.332	0.272	1	PT	Atp5h
Ndufc21	0.00444301	0.459361	0.258	0.198	1	PT	Ndufc2
Hsp90aa12	0.00476899	0.38387	0.513	0.442	1	PT	Hsp90aa1
Ubc	0.00510586	0.36182	0.7	0.698	1	PT	Ubc
Atp6v1g3	0	5.70327	0.961	0.027	0	CD-IC	Atp6v1g3
Slc26a4	0	3.67352	0.484	0.021	0	CD-IC	Slc26a4
Pam	0	3.23893	0.76	0.065	0	CD-IC	Pam
Atp6v0d2	0	3.23266	0.717	0.027	0	CD-IC	Atp6v0d2
Atp6v1c2	0	2.95679	0.516	0.005	0	CD-IC	Atp6v1c2
Atp6v1b1	0	2.9275	0.678	0.051	0	CD-IC	Atp6v1b1
Ociad2	0	2.54565	0.492	0.021	0	CD-IC	Ociad2
Hepacam2	0	2.38319	0.465	0.007	0	CD-IC	Hepacam2
Foxi1	0	2.29324	0.333	0.004	0	CD-IC	Foxi1
Aqp6	1.36165e-284	2.7748	0.333	0.008	2.70165e-280	CD-IC	Aqp6
Serpinb6b	8.93663e-279	2.696	0.589	0.041	1.77312e-274	CD-IC	Serpinb6b
Guca2a	1.0925e-272	2.23318	0.302	0.006	2.16764e-268	CD-IC	Guca2a
Aldh1l1	5.55336e-269	2.2913	0.508	0.03	1.10184e-264	CD-IC	Aldh1l1
Car12	3.64555e-237	2.22168	0.453	0.027	7.23314e-233	CD-IC	Car12
Serpinb9	3.33779e-235	2.93899	0.651	0.067	6.62251e-231	CD-IC	Serpinb9
Clcnkb2	1.81332e-232	2.53893	0.713	0.082	3.59781e-228	CD-IC	Clcnkb
Rcan2	1.3089e-229	1.95064	0.333	0.012	2.59699e-225	CD-IC	Rcan2
Slc4a9	4.37254e-229	1.55773	0.264	0.006	8.67556e-225	CD-IC	Slc4a9
Spink81	3.82546e-224	2.7268	0.508	0.039	7.5901e-220	CD-IC	Spink8
Car23	2.96187e-206	3.20831	0.764	0.12	5.87665e-202	CD-IC	Car2
Atp6v0a41	1.05269e-201	2.63109	0.651	0.08	2.08864e-197	CD-IC	Atp6v0a4
Ckmt11	4.37904e-197	2.17108	0.496	0.043	8.68845e-193	CD-IC	Ckmt1
Tmem2132	1.83269e-195	2.43459	0.756	0.114	3.63625e-191	CD-IC	Tmem213
Plet11	5.22253e-175	2.29768	0.647	0.088	1.0362e-170	CD-IC	Plet1
Rnf152	7.4432e-175	1.66206	0.279	0.012	1.4768e-170	CD-IC	Rnf152
Rhbg	4.8014e-161	1.70437	0.256	0.011	9.52646e-157	CD-IC	Rhbg
Pcolce	2.09477e-156	2.45838	0.453	0.048	4.15623e-152	CD-IC	Pcolce
Atp6v1a2	3.34355e-144	2.441	0.822	0.209	6.63393e-140	CD-IC	Atp6v1a
Aqp31	3.13987e-140	1.78306	0.461	0.052	6.22981e-136	CD-IC	Aqp3
Pgrmc1	8.57549e-134	2.02226	0.57	0.091	1.70146e-129	CD-IC	Pgrmc1
Tfcp2l12	1.2937e-128	1.97049	0.624	0.113	2.56683e-124	CD-IC	Tfcp2l1
Cxadr1	6.99162e-128	2.16539	0.492	0.07	1.38721e-123	CD-IC	Cxadr
Rhou	1.14771e-122	1.58929	0.341	0.032	2.27717e-118	CD-IC	Rhou
Elovl6	2.07428e-121	1.65761	0.298	0.024	4.11558e-117	CD-IC	Elovl6
Epcam3	1.61178e-120	2.00314	0.736	0.169	3.19794e-116	CD-IC	Epcam
Atp6v1e12	6.73105e-120	1.9461	0.752	0.185	1.33551e-115	CD-IC	Atp6v1e1
Atp6v1d	1.24284e-119	1.87749	0.609	0.113	2.46592e-115	CD-IC	Atp6v1d
Hexb	1.38781e-118	2.16031	0.628	0.124	2.75356e-114	CD-IC	Hexb
S100a13	1.17297e-117	2.22068	0.822	0.243	2.32729e-113	CD-IC	S100a1
Rhcg1	2.43422e-116	1.72295	0.391	0.046	4.82974e-112	CD-IC	Rhcg
Gadd45a2	4.78758e-116	2.11145	0.69	0.156	9.49904e-112	CD-IC	Gadd45a
Itpr2	3.92404e-115	1.59645	0.434	0.057	7.78569e-111	CD-IC	Itpr2
St14	9.76159e-114	1.52616	0.426	0.056	1.9368e-109	CD-IC	St14
Cldn42	3.94731e-113	2.07738	0.818	0.234	7.83185e-109	CD-IC	Cldn4
Scg5	3.15303e-106	1.7521	0.302	0.03	6.25593e-102	CD-IC	Scg5
Cldn73	4.31205e-105	1.89138	0.682	0.159	8.55555e-101	CD-IC	Cldn7
Pdzk1ip13	5.40558e-105	2.12138	0.709	0.187	1.07252e-100	CD-IC	Pdzk1ip1
Pde1a	1.76258e-103	1.43172	0.252	0.02	3.49713e-99	CD-IC	Pde1a
Scand1	7.08103e-99	1.87889	0.601	0.132	1.40495e-94	CD-IC	Scand1
Eps8	9.59366e-98	1.91317	0.442	0.071	1.90348e-93	CD-IC	Eps8
Chchd103	8.10153e-97	1.76603	0.725	0.196	1.60742e-92	CD-IC	Chchd10
S100g2	2.95868e-91	2.1677	0.566	0.126	5.87031e-87	CD-IC	S100g
Serpinb1a1	7.25158e-89	1.50007	0.326	0.041	1.43879e-84	CD-IC	Serpinb1a
Defb12	2.35677e-88	2.36791	0.643	0.175	4.67606e-84	CD-IC	Defb1
Atp1b12	9.74412e-80	1.27058	0.973	0.42	1.93333e-75	CD-IC	Atp1b1
Rragd	1.12691e-76	1.2735	0.295	0.039	2.23591e-72	CD-IC	Rragd
Efhd11	6.06899e-76	1.43554	0.341	0.053	1.20415e-71	CD-IC	Efhd1
Muc11	1.11095e-75	1.56881	0.384	0.068	2.20423e-71	CD-IC	Muc1
Adgrf51	1.80788e-73	1.37939	0.523	0.117	3.58701e-69	CD-IC	Adgrf5
Ldhb4	5.88764e-73	1.40899	0.86	0.321	1.16817e-68	CD-IC	Ldhb
Atp6ap2	1.81535e-71	1.52246	0.566	0.147	3.60184e-67	CD-IC	Atp6ap2
Mdh14	6.22316e-71	1.53826	0.678	0.213	1.23474e-66	CD-IC	Mdh1
Cystm14	2.10527e-70	1.53274	0.628	0.18	4.17706e-66	CD-IC	Cystm1
Atp6v0b1	4.27789e-69	1.3962	0.775	0.28	8.48777e-65	CD-IC	Atp6v0b
Ap1ar	8.31465e-69	1.57161	0.287	0.042	1.64971e-64	CD-IC	Ap1ar
Krt183	2.89092e-68	1.48202	0.539	0.136	5.73587e-64	CD-IC	Krt18
Camk2n13	1.13172e-66	1.39627	0.535	0.136	2.24544e-62	CD-IC	Camk2n1
Atp6v0e2	1.27554e-66	1.49447	0.647	0.204	2.5308e-62	CD-IC	Atp6v0e
Cebpd2	1.32739e-66	1.55764	0.585	0.165	2.63368e-62	CD-IC	Cebpd
Atp6v1f2	7.37525e-66	1.45548	0.678	0.227	1.46332e-61	CD-IC	Atp6v1f
Anxa4	6.44996e-65	1.38161	0.407	0.085	1.27974e-60	CD-IC	Anxa4
Sfn2	1.83036e-63	1.42408	0.516	0.131	3.63162e-59	CD-IC	Sfn
Tspan11	3.94831e-63	1.26429	0.322	0.055	7.83384e-59	CD-IC	Tspan1
Col18a12	9.08692e-62	1.27466	0.465	0.111	1.80294e-57	CD-IC	Col18a1
Alcam	5.441e-61	1.48992	0.353	0.068	1.07955e-56	CD-IC	Alcam
S100a114	3.7653e-60	1.41747	0.837	0.396	7.47073e-56	CD-IC	S100a11
Phlda11	1.33217e-55	1.49361	0.543	0.161	2.64316e-51	CD-IC	Phlda1
Krt72	4.95153e-54	1.28981	0.434	0.109	9.82433e-50	CD-IC	Krt7
Dmxl1	2.00314e-53	1.18792	0.287	0.052	3.97443e-49	CD-IC	Dmxl1
Atp6ap1	4.71805e-52	1.17159	0.426	0.106	9.36108e-48	CD-IC	Atp6ap1
Emb1	2.52282e-51	1.24312	0.438	0.113	5.00553e-47	CD-IC	Emb
Elf31	2.79796e-51	1.35148	0.349	0.077	5.55143e-47	CD-IC	Elf3
Atp5b4	2.6796e-50	1.23735	0.795	0.363	5.3166e-46	CD-IC	Atp5b
Cdh12	1.45238e-49	1.13078	0.442	0.118	2.88167e-45	CD-IC	Cdh1
Twsg1	5.05455e-49	1.20049	0.31	0.064	1.00287e-44	CD-IC	Twsg1
Uqcrb4	1.50134e-48	1.15705	0.667	0.255	2.97881e-44	CD-IC	Uqcrb
Ptbp31	2.00911e-48	1.2214	0.62	0.221	3.98628e-44	CD-IC	Ptbp3
Aldoa3	2.49555e-48	1.22187	0.698	0.292	4.95142e-44	CD-IC	Aldoa
mt-Nd54	2.61881e-48	1.14969	0.93	0.585	5.19598e-44	CD-IC	mt-Nd5
Paqr51	8.57356e-47	0.993498	0.372	0.091	1.70108e-42	CD-IC	Paqr5
Rcan1	2.64429e-46	1.3614	0.434	0.122	5.24654e-42	CD-IC	Rcan1
Cish	4.74347e-46	0.992043	0.333	0.075	9.41152e-42	CD-IC	Cish
Aif1l2	6.02645e-46	1.33895	0.391	0.103	1.19571e-41	CD-IC	Aif1l
Clu2	8.97e-46	0.692914	0.857	0.438	1.77974e-41	CD-IC	Clu
Slc25a53	3.0185e-45	1.23754	0.775	0.379	5.98901e-41	CD-IC	Slc25a5
Cox6c4	4.23868e-45	1.08708	0.833	0.427	8.40996e-41	CD-IC	Cox6c
Spint23	5.57709e-45	1.0821	0.512	0.164	1.10655e-40	CD-IC	Spint2
Atp6v1h	8.20168e-45	1.12829	0.341	0.081	1.6273e-40	CD-IC	Atp6v1h
Cdh163	1.06464e-44	1.11829	0.636	0.236	2.11235e-40	CD-IC	Cdh16
Ncoa7	1.36631e-44	1.11383	0.422	0.118	2.71089e-40	CD-IC	Ncoa7
Cox7a24	2.38121e-44	1.08924	0.717	0.308	4.72455e-40	CD-IC	Cox7a2
Tuba1c2	3.3712e-44	1.12659	0.609	0.229	6.6888e-40	CD-IC	Tuba1c
Mal3	8.52601e-44	0.884681	0.636	0.22	1.69165e-39	CD-IC	Mal
Atp5a13	1.18934e-43	1.16249	0.698	0.295	2.35977e-39	CD-IC	Atp5a1
Cd24a3	3.02888e-43	0.901983	0.806	0.352	6.0096e-39	CD-IC	Cd24a
Cldn81	3.84905e-43	1.19614	0.256	0.051	7.6369e-39	CD-IC	Cldn8
Neat12	1.94236e-42	1.10237	0.783	0.387	3.85384e-38	CD-IC	Neat1
Ndufab14	3.84031e-42	1.14052	0.442	0.135	7.61956e-38	CD-IC	Ndufab1
Aplp22	3.87228e-42	0.960932	0.74	0.324	7.68299e-38	CD-IC	Aplp2
Cav21	5.4872e-42	0.923484	0.298	0.066	1.08872e-37	CD-IC	Cav2
Sox43	2.80447e-41	1.20231	0.539	0.19	5.56435e-37	CD-IC	Sox4
Cpq	3.68944e-41	1.06461	0.26	0.053	7.32022e-37	CD-IC	Cpq
Uqcr104	7.0599e-41	1.04552	0.636	0.258	1.40075e-36	CD-IC	Uqcr10
Cd2ap3	7.27276e-41	1.12817	0.671	0.286	1.44299e-36	CD-IC	Cd2ap
Cnn32	7.39481e-41	1.09306	0.415	0.121	1.4672e-36	CD-IC	Cnn3
Csrp11	1.02094e-40	1.10387	0.391	0.11	2.02565e-36	CD-IC	Csrp1
Atf34	7.76469e-40	0.929132	0.93	0.624	1.54059e-35	CD-IC	Atf3
Atp5g34	2.17573e-39	1.08542	0.682	0.301	4.31687e-35	CD-IC	Atp5g3
Ezr3	2.2295e-39	1.05834	0.678	0.284	4.42356e-35	CD-IC	Ezr
Met	4.39615e-39	0.997307	0.275	0.062	8.72241e-35	CD-IC	Met
Trib1	1.2196e-38	0.939791	0.585	0.217	2.41981e-34	CD-IC	Trib1
mt-Nd23	1.39164e-38	0.941062	0.899	0.583	2.76115e-34	CD-IC	mt-Nd2
Mif3	4.21364e-38	1.10862	0.516	0.187	8.36029e-34	CD-IC	Mif
Slc25a43	4.87441e-38	1.05147	0.636	0.262	9.67131e-34	CD-IC	Slc25a4
Bsg3	6.0052e-38	1.14526	0.558	0.214	1.19149e-33	CD-IC	Bsg
Rala	1.38893e-37	1.02654	0.391	0.114	2.75577e-33	CD-IC	Rala
Atp1a12	1.53618e-37	0.925685	0.814	0.406	3.04794e-33	CD-IC	Atp1a1
Atp5c13	3.47159e-37	0.887369	0.651	0.266	6.88799e-33	CD-IC	Atp5c1
Mrps61	1.04844e-36	1.04258	0.434	0.138	2.08021e-32	CD-IC	Mrps6
Elovl7	1.42287e-36	0.975004	0.291	0.071	2.82312e-32	CD-IC	Elovl7
Cox5a4	3.53588e-36	1.09624	0.624	0.267	7.01554e-32	CD-IC	Cox5a
Ndufa54	1.37683e-35	1.02496	0.477	0.169	2.73177e-31	CD-IC	Ndufa5
[truncated: 798 more rows]
