# Supplementary material for: APP-CD74 axis mediates endothelial cell-macrophage communication to promote kidney injury and fibrosis
Source: Front Pharmacol. 2024 Sep 16;15:1437113. doi: 10.3389/fphar.2024.1437113 (PMC11439715; doi:10.3389/fphar.2024.1437113)
Supplement: Supplementary file 4 [file Table1.XLSX]

## Sheet: allmarker
	p_val	avg_log2FC	pct.1	pct.2	p_val_adj	cluster	gene
Gpx3	0	2.5701	1	0.888	0	PT-1	Gpx3
Spp2	0	2.32645	0.837	0.211	0	PT-1	Spp2
Gatm	0	2.0614	0.966	0.486	0	PT-1	Gatm
Ass1	0	1.98116	0.968	0.468	0	PT-1	Ass1
Tmem27	0	1.88645	0.965	0.444	0	PT-1	Tmem27
Spink1	0	1.71964	0.997	0.666	0	PT-1	Spink1
Gsta2	0	1.71919	0.681	0.214	0	PT-1	Gsta2
Aldob	0	1.71475	0.99	0.493	0	PT-1	Aldob
Miox	0	1.70687	0.976	0.453	0	PT-1	Miox
Slc34a1	0	1.64766	0.982	0.481	0	PT-1	Slc34a1
Cela1	0	1.55681	0.702	0.247	0	PT-1	Cela1
Fxyd2	0	1.55405	1	0.86	0	PT-1	Fxyd2
Slc5a2	0	1.54117	0.662	0.2	0	PT-1	Slc5a2
Pdzk1ip1	0	1.51804	0.928	0.567	0	PT-1	Pdzk1ip1
Akr1c21	0	1.49335	0.925	0.403	0	PT-1	Akr1c21
Car3	0	1.47403	0.374	0.068	0	PT-1	Car3
Fbp1	0	1.45242	0.76	0.307	0	PT-1	Fbp1
Slc4a4	0	1.42627	0.791	0.313	0	PT-1	Slc4a4
mt-Nd1	0	1.42281	1	0.999	0	PT-1	mt-Nd1
Dnase1	0	1.41539	0.665	0.217	0	PT-1	Dnase1
Pah	0	1.40547	0.738	0.285	0	PT-1	Pah
Tcn2	0	1.39604	0.842	0.523	0	PT-1	Tcn2
Akr1a1	0	1.34761	0.964	0.829	0	PT-1	Akr1a1
Sord	0	1.33154	0.747	0.347	0	PT-1	Sord
Dcxr	0	1.32237	0.649	0.349	0	PT-1	Dcxr
mt-Nd4	0	1.32118	1	0.997	0	PT-1	mt-Nd4
Acsm2	0	1.31436	0.948	0.41	0	PT-1	Acsm2
Pcbd1	0	1.29277	0.695	0.362	0	PT-1	Pcbd1
Fut9	0	1.27324	0.726	0.29	0	PT-1	Fut9
mt-Cytb	0	1.2663	1	0.999	0	PT-1	mt-Cytb
Pdzk1	0	1.26619	0.706	0.294	0	PT-1	Pdzk1
Idh1	0	1.25619	0.695	0.367	0	PT-1	Idh1
Hrsp12	0	1.23204	0.896	0.495	0	PT-1	Hrsp12
mt-Atp6	0	1.21629	1	1	0	PT-1	mt-Atp6
Nox4	0	1.21578	0.496	0.169	0	PT-1	Nox4
mt-Co3	0	1.19175	1	1	0	PT-1	mt-Co3
Lrp2	0	1.18722	0.735	0.304	0	PT-1	Lrp2
mt-Nd2	0	1.18283	0.999	0.979	0	PT-1	mt-Nd2
Ndrg1	0	1.18126	0.878	0.547	0	PT-1	Ndrg1
Cyp2j5	0	1.17748	0.737	0.313	0	PT-1	Cyp2j5
mt-Co2	0	1.17314	1	0.999	0	PT-1	mt-Co2
Chchd10	0	1.15617	0.945	0.644	0	PT-1	Chchd10
Igfbp4	0	1.14942	0.705	0.398	0	PT-1	Igfbp4
Slc22a8	0	1.14356	0.471	0.154	0	PT-1	Slc22a8
Mif	0	1.12988	0.863	0.697	0	PT-1	Mif
Ttc36	0	1.1258	0.851	0.452	0	PT-1	Ttc36
Guca2b	0	1.11483	0.881	0.497	0	PT-1	Guca2b
Cml1	0	1.11129	0.641	0.287	0	PT-1	Cml1
mt-Nd3	0	1.10259	0.997	0.887	0	PT-1	mt-Nd3
Khk	0	1.07425	0.72	0.397	0	PT-1	Khk
mt-Nd5	0	1.054	0.988	0.838	0	PT-1	mt-Nd5
Uqcr11	0	1.05123	0.957	0.854	0	PT-1	Uqcr11
Cox6a1	0	1.01952	0.968	0.905	0	PT-1	Cox6a1
Gpx1	0	1.01292	0.975	0.882	0	PT-1	Gpx1
Atp5g1	0	1.00276	0.926	0.821	0	PT-1	Atp5g1
Uqcr10	0	0.997184	0.936	0.854	0	PT-1	Uqcr10
Uqcrq	0	0.996973	0.934	0.844	0	PT-1	Uqcrq
Prdx5	0	0.995503	0.97	0.868	0	PT-1	Prdx5
Usmg5	0	0.991458	0.935	0.825	0	PT-1	Usmg5
Scp2	0	0.989328	0.844	0.714	0	PT-1	Scp2
Keg1	0	0.971783	0.715	0.325	0	PT-1	Keg1
Ugt2b38	0	0.96913	0.725	0.32	0	PT-1	Ugt2b38
Ndufa4	0	0.961623	0.962	0.884	0	PT-1	Ndufa4
mt-Co1	0	0.954717	1	1	0	PT-1	mt-Co1
Cox6c	0	0.94903	0.982	0.944	0	PT-1	Cox6c
Cox7c	0	0.943589	0.98	0.932	0	PT-1	Cox7c
Ftl1	0	0.943515	0.998	0.988	0	PT-1	Ftl1
2010107E04Rik	0	0.934618	0.921	0.859	0	PT-1	2010107E04Rik
Cycs	0	0.907455	0.903	0.763	0	PT-1	Cycs
Cox7a2	0	0.855223	0.937	0.879	0	PT-1	Cox7a2
Sepp1	0	0.849294	0.939	0.764	0	PT-1	Sepp1
mt-Nd4l	0	0.845235	0.962	0.792	0	PT-1	mt-Nd4l
Cox8a	0	0.824919	0.979	0.94	0	PT-1	Cox8a
Gpx4	0	0.813031	0.935	0.865	0	PT-1	Gpx4
Dbi	0	0.804731	0.971	0.87	0	PT-1	Dbi
Cox4i1	0	0.700537	0.978	0.967	0	PT-1	Cox4i1
Igfbp7	0	0.661241	0.938	0.718	0	PT-1	Igfbp7
Atp5k	8.52e-304	0.911336	0.887	0.801	1.53e-299	PT-1	Atp5k
Sult1d1	7.63e-303	1.00893	0.712	0.346	1.37e-298	PT-1	Sult1d1
Cox6b1	2.09e-295	0.763153	0.949	0.914	3.74e-291	PT-1	Cox6b1
Slc6a19	1.43e-294	1.07437	0.409	0.123	2.56e-290	PT-1	Slc6a19
4931406C07Rik	1.73e-287	1.11912	0.654	0.339	3.11e-283	PT-1	4931406C07Rik
Cyp2d26	4.12e-286	1.04988	0.359	0.096	7.39e-282	PT-1	Cyp2d26
Ndufc1	2.78e-281	0.947235	0.839	0.705	4.98e-277	PT-1	Ndufc1
G6pc	8.9e-275	1.048	0.437	0.144	1.6e-270	PT-1	G6pc
Glyat	1.4e-274	1.06653	0.607	0.279	2.51e-270	PT-1	Glyat
Gm5424	1.01e-270	1.13983	0.4	0.13	1.81e-266	PT-1	Gm5424
Gcnt1	8e-270	1.11979	0.587	0.281	1.43e-265	PT-1	Gcnt1
Calml4	3.2e-264	1.05407	0.648	0.336	5.73e-260	PT-1	Calml4
Atp5l	2.53e-263	0.689846	0.952	0.921	4.55e-259	PT-1	Atp5l
Dpep1	2.21e-255	0.971395	0.359	0.106	3.96e-251	PT-1	Dpep1
D630023F18Rik	1.53e-251	0.840163	0.259	0.054	2.73e-247	PT-1	D630023F18Rik
Cisd1	8.03e-251	1.00416	0.74	0.522	1.44e-246	PT-1	Cisd1
Hint1	1.48e-250	0.832388	0.877	0.822	2.66e-246	PT-1	Hint1
Hint2	4.8e-250	1.06105	0.735	0.545	8.6e-246	PT-1	Hint2
Atp5j2	2.93e-244	0.708109	0.923	0.896	5.25e-240	PT-1	Atp5j2
Pck1	3.73e-243	0.976132	0.584	0.263	6.68e-239	PT-1	Pck1
Cox5b	7.39e-243	0.716683	0.926	0.881	1.33e-238	PT-1	Cox5b
Alpl	2.61e-239	1.00259	0.438	0.166	4.68e-235	PT-1	Alpl
Ndufb4	3.22e-239	0.872868	0.826	0.718	5.78e-235	PT-1	Ndufb4
Ugt3a2	1.31e-238	0.966244	0.513	0.213	2.35e-234	PT-1	Ugt3a2
Atp5j	2.1e-235	0.705807	0.922	0.886	3.76e-231	PT-1	Atp5j
Smim24	2.45e-232	1.09715	0.448	0.189	4.4e-228	PT-1	Smim24
Atp6v1g1	4.3e-232	0.885836	0.809	0.748	7.71e-228	PT-1	Atp6v1g1
Ndufa6	8.66e-232	0.806469	0.869	0.813	1.55e-227	PT-1	Ndufa6
Ndufv3	9.91e-232	0.928513	0.789	0.689	1.78e-227	PT-1	Ndufv3
Cyb5a	4.64e-231	0.771073	0.855	0.739	8.33e-227	PT-1	Cyb5a
Ndufa13	1.07e-228	0.715234	0.903	0.868	1.92e-224	PT-1	Ndufa13
Gldc	3.64e-227	0.864915	0.28	0.072	6.52e-223	PT-1	Gldc
Timp3	5.95e-225	0.738987	0.836	0.574	1.07e-220	PT-1	Timp3
Fmo1	1.94e-222	1.00167	0.47	0.199	3.49e-218	PT-1	Fmo1
Atp5e	2.73e-221	0.647086	0.925	0.896	4.89e-217	PT-1	Atp5e
Aldh6a1	3.42e-218	0.975737	0.566	0.287	6.13e-214	PT-1	Aldh6a1
RP24-64C6.3	1.92e-217	0.960893	0.488	0.208	3.45e-213	PT-1	RP24-64C6.3
Uqcrb	2.54e-215	0.689697	0.927	0.895	4.56e-211	PT-1	Uqcrb
Ndufa3	1.93e-213	0.734923	0.869	0.822	3.46e-209	PT-1	Ndufa3
Fth1	5.88e-210	0.36571	1	0.997	1.05e-205	PT-1	Fth1
Atp5g3	1.23e-206	0.791319	0.817	0.706	2.2e-202	PT-1	Atp5g3
Car2	2.85e-201	0.69454	0.664	0.387	5.11e-197	PT-1	Car2
Maf	5.43e-201	0.844267	0.678	0.413	9.74e-197	PT-1	Maf
Fam151a	4.69e-200	0.926164	0.331	0.11	8.41e-196	PT-1	Fam151a
Ndufb9	8.97e-198	0.802848	0.821	0.751	1.61e-193	PT-1	Ndufb9
Slc5a12	4.33e-196	0.783328	0.362	0.124	7.76e-192	PT-1	Slc5a12
Chchd2	1.98e-195	0.600912	0.934	0.915	3.55e-191	PT-1	Chchd2
Enpp2	1.62e-194	0.952087	0.45	0.202	2.9e-190	PT-1	Enpp2
Slc22a18	2.06e-194	0.946323	0.49	0.23	3.7e-190	PT-1	Slc22a18
Gapdh	7.06e-191	0.646327	0.909	0.861	1.27e-186	PT-1	Gapdh
mt-Atp8	1.94e-189	0.682223	0.842	0.719	3.49e-185	PT-1	mt-Atp8
Dao	1.03e-183	0.948254	0.461	0.214	1.85e-179	PT-1	Dao
Chpt1	1.27e-183	0.63002	0.792	0.54	2.28e-179	PT-1	Chpt1
Cd63	1.57e-183	0.651582	0.912	0.794	2.81e-179	PT-1	Cd63
Tmem174	2.15e-183	0.878613	0.437	0.189	3.86e-179	PT-1	Tmem174
Bdh2	1.45e-182	0.908712	0.462	0.213	2.6e-178	PT-1	Bdh2
Hist1h2bc	4.28e-182	0.924446	0.681	0.486	7.67e-178	PT-1	Hist1h2bc
Akr7a5	1.49e-181	0.998936	0.59	0.377	2.67e-177	PT-1	Akr7a5
Cmbl	1.36e-180	0.909223	0.389	0.159	2.45e-176	PT-1	Cmbl
Ndufa2	6.26e-180	0.637391	0.885	0.847	1.12e-175	PT-1	Ndufa2
Ndufa1	3.86e-179	0.738091	0.805	0.735	6.93e-175	PT-1	Ndufa1
Folr1	1.28e-176	0.936454	0.506	0.257	2.29e-172	PT-1	Folr1
Mdh1	2.29e-175	0.781576	0.817	0.728	4.11e-171	PT-1	Mdh1
Pecr	1.4e-174	0.86057	0.534	0.279	2.52e-170	PT-1	Pecr
Gas2	3.02e-171	0.85444	0.453	0.21	5.42e-167	PT-1	Gas2
Ddt	8.4e-170	0.963192	0.601	0.412	1.51e-165	PT-1	Ddt
Mpc1	7.25e-169	0.759797	0.776	0.66	1.3e-164	PT-1	Mpc1
Oxct1	1.88e-165	0.870641	0.653	0.474	3.36e-161	PT-1	Oxct1
Park7	7.22e-165	0.723998	0.803	0.759	1.3e-160	PT-1	Park7
Slc22a1	7.49e-165	0.84603	0.433	0.201	1.34e-160	PT-1	Slc22a1
Slc7a7	3.19e-161	0.947836	0.404	0.193	5.71e-157	PT-1	Slc7a7
Pcx	4.73e-161	0.881135	0.404	0.185	8.49e-157	PT-1	Pcx
Slc2a2	1.11e-156	0.816843	0.339	0.135	1.99e-152	PT-1	Slc2a2
Mpc2	5.39e-156	0.746121	0.78	0.683	9.67e-152	PT-1	Mpc2
Qdpr	5.6e-156	0.957139	0.534	0.342	1.01e-151	PT-1	Qdpr
Ndufa5	6.97e-155	0.759026	0.77	0.692	1.25e-150	PT-1	Ndufa5
Selenbp1	8.62e-155	0.922105	0.511	0.296	1.55e-150	PT-1	Selenbp1
Hspe1	2.67e-154	0.719293	0.79	0.732	4.8e-150	PT-1	Hspe1
Kcnj15	1.37e-151	0.760371	0.442	0.21	2.45e-147	PT-1	Kcnj15
Cat	2.73e-150	0.848313	0.593	0.399	4.9e-146	PT-1	Cat
Atpif1	4.54e-150	0.574007	0.885	0.841	8.14e-146	PT-1	Atpif1
Cldn10	1.16e-147	0.71205	0.502	0.264	2.08e-143	PT-1	Cldn10
Romo1	1.34e-147	0.707297	0.765	0.708	2.4e-143	PT-1	Romo1
Ttr	1.42e-147	1.48462	0.36	0.155	2.55e-143	PT-1	Ttr
Sod2	1.14e-145	0.829104	0.684	0.563	2.04e-141	PT-1	Sod2
Pter	6e-142	0.816958	0.457	0.234	1.08e-137	PT-1	Pter
0610011F06Rik	1.16e-141	0.872543	0.61	0.434	2.09e-137	PT-1	0610011F06Rik
Amn	3.45e-140	0.857531	0.378	0.175	6.19e-136	PT-1	Amn
Lactb2	1.33e-139	0.816977	0.486	0.274	2.38e-135	PT-1	Lactb2
Ethe1	7.85e-138	0.986184	0.519	0.344	1.41e-133	PT-1	Ethe1
Slc7a8	1.27e-137	0.915836	0.36	0.174	2.27e-133	PT-1	Slc7a8
Cryl1	3.66e-135	0.86981	0.425	0.23	6.56e-131	PT-1	Cryl1
Ascc1	7.13e-134	0.928744	0.435	0.248	1.28e-129	PT-1	Ascc1
Comt	7.54e-133	0.879303	0.61	0.471	1.35e-128	PT-1	Comt
Nus1	1.08e-131	0.884768	0.519	0.34	1.93e-127	PT-1	Nus1
Car14	8.75e-131	0.716583	0.278	0.105	1.57e-126	PT-1	Car14
Dnajc12	4.46e-129	0.818335	0.405	0.207	8e-125	PT-1	Dnajc12
Slc27a2	2.59e-127	0.332525	0.643	0.361	4.64e-123	PT-1	Slc27a2
4833439L19Rik	4.58e-126	0.808345	0.577	0.407	8.21e-122	PT-1	4833439L19Rik
Ndufs6	7.33e-126	0.703318	0.734	0.672	1.32e-121	PT-1	Ndufs6
Hnf4a	2.75e-123	0.736897	0.352	0.162	4.94e-119	PT-1	Hnf4a
Cox7b	4.73e-123	0.612399	0.808	0.77	8.49e-119	PT-1	Cox7b
Cox5a	8.52e-121	0.586796	0.842	0.819	1.53e-116	PT-1	Cox5a
Acy3	1.58e-120	0.266629	0.588	0.337	2.83e-116	PT-1	Acy3
Minos1	1.48e-118	0.606903	0.802	0.787	2.66e-114	PT-1	Minos1
Atp5o	4.77e-118	0.663544	0.765	0.736	8.55e-114	PT-1	Atp5o
Etfb	6.85e-115	0.663466	0.725	0.66	1.23e-110	PT-1	Etfb
Erich4	3.87e-114	0.721518	0.302	0.133	6.95e-110	PT-1	Erich4
Atp5d	5.97e-114	0.591191	0.809	0.808	1.07e-109	PT-1	Atp5d
Defb29	4.43e-113	0.743456	0.392	0.203	7.94e-109	PT-1	Defb29
Pth1r	1.26e-112	0.644844	0.561	0.359	2.25e-108	PT-1	Pth1r
1700016C15Rik	2.92e-111	0.716394	0.335	0.157	5.24e-107	PT-1	1700016C15Rik
Tmem256	1.08e-110	0.688605	0.717	0.679	1.94e-106	PT-1	Tmem256
Ces1d	1.14e-110	0.701347	0.303	0.132	2.05e-106	PT-1	Ces1d
Bpnt1	2.89e-110	0.837239	0.429	0.26	5.18e-106	PT-1	Bpnt1
Abcg2	3.82e-110	0.702476	0.497	0.298	6.85e-106	PT-1	Abcg2
Ndufc2	1.19e-105	0.669265	0.732	0.729	2.14e-101	PT-1	Ndufc2
Aadac	5.33e-104	0.712199	0.275	0.119	9.57e-100	PT-1	Aadac
Aldh7a1	8.06e-102	0.820711	0.369	0.207	1.45e-97	PT-1	Aldh7a1
Slc47a1	8.63e-101	0.621836	0.357	0.177	1.55e-96	PT-1	Slc47a1
Slc22a12	8.72e-101	0.451974	0.479	0.254	1.56e-96	PT-1	Slc22a12
Gstm5	2.11e-100	0.732309	0.466	0.294	3.79e-96	PT-1	Gstm5
Aass	2.61e-100	0.691559	0.334	0.164	4.67e-96	PT-1	Aass
Uqcrh	4.35e-100	0.46102	0.867	0.878	7.8e-96	PT-1	Uqcrh
Atp5b	1.73e-99	0.460916	0.892	0.886	3.1e-95	PT-1	Atp5b
Smim1	1.81e-99	0.794075	0.408	0.246	3.25e-95	PT-1	Smim1
Mrps21	6.31e-99	0.688047	0.69	0.658	1.13e-94	PT-1	Mrps21
Ndufb8	6.44e-99	0.53806	0.783	0.768	1.15e-94	PT-1	Ndufb8
Kl	5.91e-97	0.561949	0.439	0.259	1.06e-92	PT-1	Kl
Prodh	7.5e-97	0.725464	0.308	0.152	1.34e-92	PT-1	Prodh
Ldhb	8.92e-94	0.291237	0.809	0.67	1.6e-89	PT-1	Ldhb
Sephs2	5.63e-93	0.792507	0.484	0.34	1.01e-88	PT-1	Sephs2
Ndufb6	2.51e-92	0.657499	0.679	0.626	4.5e-88	PT-1	Ndufb6
Ndufb2	4.46e-92	0.636583	0.693	0.65	8e-88	PT-1	Ndufb2
Aldh4a1	1.87e-91	0.734424	0.346	0.191	3.36e-87	PT-1	Aldh4a1
Sardh	3.57e-91	0.72901	0.328	0.172	6.39e-87	PT-1	Sardh
Hgd	5.53e-91	0.639209	0.295	0.141	9.92e-87	PT-1	Hgd
Asl	8.83e-89	0.82324	0.415	0.275	1.58e-84	PT-1	Asl
Thnsl2	1.54e-87	0.645074	0.286	0.138	2.76e-83	PT-1	Thnsl2
2410015M20Rik	3.38e-87	0.650659	0.686	0.664	6.07e-83	PT-1	2410015M20Rik
Gpd1	5.03e-87	0.651759	0.285	0.139	9.03e-83	PT-1	Gpd1
Cystm1	1.71e-86	0.470397	0.676	0.509	3.07e-82	PT-1	Cystm1
Mdk	1.1e-85	0.774446	0.263	0.123	1.98e-81	PT-1	Mdk
Atp5a1	1.29e-85	0.463158	0.816	0.827	2.31e-81	PT-1	Atp5a1
Slc37a4	8.26e-84	0.740107	0.316	0.17	1.48e-79	PT-1	Slc37a4
Cldn2	1.79e-82	0.659442	0.325	0.174	3.21e-78	PT-1	Cldn2
Cryz	1.96e-82	0.720154	0.391	0.242	3.52e-78	PT-1	Cryz
Cda	1.41e-81	0.571704	0.421	0.25	2.53e-77	PT-1	Cda
Ndufab1	1.65e-81	0.643393	0.668	0.625	2.97e-77	PT-1	Ndufab1
Acss1	1.24e-79	0.747321	0.333	0.195	2.23e-75	PT-1	Acss1
Acot13	1.15e-78	0.751021	0.502	0.386	2.07e-74	PT-1	Acot13
Galnt11	1.35e-78	0.667146	0.446	0.299	2.42e-74	PT-1	Galnt11
Fabp3	2.06e-78	0.674657	0.309	0.166	3.7e-74	PT-1	Fabp3
Tinag	8.86e-78	0.698103	0.31	0.17	1.59e-73	PT-1	Tinag
Sod3	1.81e-77	0.640768	0.328	0.181	3.25e-73	PT-1	Sod3
Gk	9.58e-77	0.607999	0.402	0.245	1.72e-72	PT-1	Gk
Msra	1.04e-76	0.725316	0.421	0.28	1.87e-72	PT-1	Msra
Slc17a1	3.32e-74	0.570431	0.385	0.223	5.95e-70	PT-1	Slc17a1
Tmbim4	3.32e-74	0.638642	0.641	0.583	5.96e-70	PT-1	Tmbim4
Prdx1	4.92e-74	0.379361	0.912	0.912	8.82e-70	PT-1	Prdx1
Ndufa12	2.61e-73	0.606779	0.699	0.674	4.69e-69	PT-1	Ndufa12
Hao2	7.58e-72	0.559946	0.31	0.167	1.36e-67	PT-1	Hao2
Arsb	3.76e-71	0.655714	0.281	0.154	6.75e-67	PT-1	Arsb
Cideb	5.1e-71	0.60892	0.271	0.14	9.14e-67	PT-1	Cideb
Grhpr	5.77e-71	0.660741	0.36	0.222	1.04e-66	PT-1	Grhpr
Dnajc19	1.7e-70	0.740138	0.53	0.464	3.06e-66	PT-1	Dnajc19
RP23-306P12.2	5.51e-70	0.537032	0.294	0.152	9.89e-66	PT-1	RP23-306P12.2
Ndufb10	1.98e-68	0.538937	0.696	0.698	3.56e-64	PT-1	Ndufb10
Odc1	2.17e-67	0.587708	0.519	0.408	3.89e-63	PT-1	Odc1
Errfi1	4.69e-67	0.661944	0.382	0.247	8.41e-63	PT-1	Errfi1
Tmem8	1.43e-66	0.592763	0.253	0.133	2.56e-62	PT-1	Tmem8
Smpdl3a	1.05e-64	0.609746	0.577	0.504	1.88e-60	PT-1	Smpdl3a
Aldh8a1	7.26e-64	0.559353	0.279	0.15	1.3e-59	PT-1	Aldh8a1
Cpn1	2.57e-63	0.531665	0.257	0.132	4.61e-59	PT-1	Cpn1
Ccdc107	1.88e-62	0.66184	0.494	0.398	3.38e-58	PT-1	Ccdc107
Acaa2	3.4e-62	0.75868	0.416	0.312	6.1e-58	PT-1	Acaa2
Higd2a	5.62e-62	0.634428	0.611	0.599	1.01e-57	PT-1	Higd2a
Mettl7a1	1.36e-61	0.656821	0.368	0.246	2.44e-57	PT-1	Mettl7a1
Ankrd13c	1.91e-61	0.680581	0.403	0.288	3.43e-57	PT-1	Ankrd13c
Slc6a8	2.35e-61	0.655847	0.288	0.169	4.21e-57	PT-1	Slc6a8
Hadh	7.19e-60	0.6722	0.445	0.341	1.29e-55	PT-1	Hadh
Ephx2	1.43e-59	0.547882	0.312	0.183	2.57e-55	PT-1	Ephx2
Stard10	3.35e-59	0.62152	0.409	0.292	6.01e-55	PT-1	Stard10
BC021785	3.9e-59	0.534179	0.306	0.174	6.99e-55	PT-1	BC021785
Tmem64	2.13e-58	0.599266	0.284	0.167	3.82e-54	PT-1	Tmem64
Lamp2	2.48e-58	0.540198	0.675	0.69	4.45e-54	PT-1	Lamp2
Dhcr24	8.21e-58	0.586774	0.313	0.193	1.47e-53	PT-1	Dhcr24
Bphl	7.11e-57	0.625041	0.393	0.277	1.28e-52	PT-1	Bphl
Ddah1	3.31e-55	0.542686	0.319	0.196	5.94e-51	PT-1	Ddah1
Nme2	4.68e-54	0.676221	0.36	0.258	8.4e-50	PT-1	Nme2
Gcsh	5.04e-54	0.694659	0.342	0.237	9.03e-50	PT-1	Gcsh
Nme1	5.1e-54	0.533453	0.643	0.62	9.14e-50	PT-1	Nme1
Cgref1	1.62e-53	0.513333	0.274	0.156	2.91e-49	PT-1	Cgref1
Cyc1	4.33e-53	0.54131	0.611	0.582	7.77e-49	PT-1	Cyc1
Cisd3	4.57e-53	0.672736	0.372	0.269	8.19e-49	PT-1	Cisd3
Fah	8.43e-53	0.557641	0.294	0.177	1.51e-48	PT-1	Fah
Mrpl12	2.9e-51	0.653921	0.53	0.487	5.21e-47	PT-1	Mrpl12
Tpi1	4.91e-51	0.518113	0.638	0.628	8.8e-47	PT-1	Tpi1
Lrpap1	5.75e-50	0.648326	0.514	0.456	1.03e-45	PT-1	Lrpap1
Me1	2.66e-49	0.484616	0.312	0.191	4.78e-45	PT-1	Me1
BC026585	2.9e-49	0.571789	0.31	0.199	5.19e-45	PT-1	BC026585
Sfxn1	2.23e-48	0.586045	0.416	0.319	3.99e-44	PT-1	Sfxn1
Slc25a10	3.73e-48	0.597108	0.311	0.206	6.7e-44	PT-1	Slc25a10
Mgst3	4.43e-48	0.628695	0.471	0.394	7.94e-44	PT-1	Mgst3
Ndufb7	6.53e-48	0.472405	0.678	0.712	1.17e-43	PT-1	Ndufb7
Kcnj16	2.25e-47	0.554409	0.414	0.308	4.04e-43	PT-1	Kcnj16
Lgmn	2.84e-47	0.313572	0.695	0.622	5.09e-43	PT-1	Lgmn
Arl6ip1	1.95e-46	0.406652	0.738	0.778	3.5e-42	PT-1	Arl6ip1
Fahd1	5.7e-46	0.614873	0.307	0.205	1.02e-41	PT-1	Fahd1
Timm8b	2.17e-45	0.600311	0.557	0.528	3.89e-41	PT-1	Timm8b
Hibadh	5.8e-45	0.571587	0.493	0.43	1.04e-40	PT-1	Hibadh
Uqcrfs1	6.58e-45	0.533769	0.629	0.634	1.18e-40	PT-1	Uqcrfs1
Vdac1	1.74e-44	0.55516	0.571	0.541	3.11e-40	PT-1	Vdac1
Ctsl	1.74e-42	0.353497	0.656	0.614	3.13e-38	PT-1	Ctsl
Smim22	3.16e-41	0.567829	0.3	0.205	5.66e-37	PT-1	Smim22
Slc25a4	2.28e-37	0.486371	0.628	0.634	4.09e-33	PT-1	Slc25a4
Suclg2	5.76e-37	0.555158	0.431	0.359	1.03e-32	PT-1	Suclg2
Mfsd1	8.96e-37	0.632942	0.39	0.33	1.61e-32	PT-1	Mfsd1
Aldh2	3.32e-36	0.541822	0.49	0.448	5.95e-32	PT-1	Aldh2
Ndufb11	1.77e-35	0.41997	0.667	0.7	3.17e-31	PT-1	Ndufb11
Ndufs5	1.99e-33	0.447656	0.635	0.665	3.57e-29	PT-1	Ndufs5
Hagh	7.77e-33	0.575736	0.425	0.369	1.39e-28	PT-1	Hagh
Ndufa7	1.48e-32	0.379333	0.707	0.755	2.65e-28	PT-1	Ndufa7
Ces1f	2.22e-32	0.294068	0.274	0.172	3.99e-28	PT-1	Ces1f
Ndufb5	3.34e-32	0.463907	0.628	0.661	6e-28	PT-1	Ndufb5
Timm13	5.91e-32	0.487285	0.604	0.645	1.06e-27	PT-1	Timm13
Gcdh	4.16e-31	0.492685	0.29	0.208	7.46e-27	PT-1	Gcdh
Prss8	1.27e-30	0.532051	0.267	0.189	2.27e-26	PT-1	Prss8
Bola3	4.17e-30	0.552676	0.471	0.443	7.48e-26	PT-1	Bola3
Neu1	1.63e-29	0.498131	0.405	0.344	2.92e-25	PT-1	Neu1
Tkfc	1.72e-29	0.453951	0.25	0.169	3.09e-25	PT-1	Tkfc
C130074G19Rik	1.27e-27	0.457208	0.259	0.184	2.27e-23	PT-1	C130074G19Rik
Acox1	1.72e-27	0.413875	0.37	0.292	3.08e-23	PT-1	Acox1
Ndufa11	1.99e-27	0.433629	0.617	0.652	3.56e-23	PT-1	Ndufa11
Tuba4a	3.26e-27	0.536257	0.27	0.202	5.85e-23	PT-1	Tuba4a
Ndufb3	5.86e-27	0.469961	0.586	0.621	1.05e-22	PT-1	Ndufb3
H2afj	1.23e-26	0.366111	0.654	0.702	2.2e-22	PT-1	H2afj
Anapc13	1.47e-26	0.456991	0.58	0.614	2.63e-22	PT-1	Anapc13
Slc25a5	1.78e-26	0.254059	0.833	0.86	3.19e-22	PT-1	Slc25a5
Fam195a	2.12e-26	0.468558	0.287	0.216	3.8e-22	PT-1	Fam195a
Esd	6.14e-26	0.469901	0.59	0.628	1.1e-21	PT-1	Esd
Sdhc	6.31e-26	0.5386	0.472	0.458	1.13e-21	PT-1	Sdhc
Phyh	1.22e-25	0.493792	0.436	0.395	2.18e-21	PT-1	Phyh
Nit2	1.46e-25	0.510418	0.264	0.197	2.62e-21	PT-1	Nit2
Ndufa8	2.19e-25	0.458569	0.58	0.622	3.93e-21	PT-1	Ndufa8
Glul	2.27e-25	0.461304	0.415	0.375	4.08e-21	PT-1	Glul
Rps27l	3.16e-25	0.27287	0.776	0.8	5.67e-21	PT-1	Rps27l
Fdx1	8.23e-25	0.521962	0.344	0.287	1.48e-20	PT-1	Fdx1
Iah1	5.46e-24	0.549807	0.401	0.363	9.78e-20	PT-1	Iah1
Mrpl34	6.04e-24	0.578716	0.421	0.402	1.08e-19	PT-1	Mrpl34
Sdhb	9.4e-24	0.442326	0.6	0.641	1.68e-19	PT-1	Sdhb
Hmgcs1	1.99e-23	0.447732	0.385	0.33	3.58e-19	PT-1	Hmgcs1
Cdh16	1.46e-22	0.259683	0.5	0.428	2.62e-18	PT-1	Cdh16
Hspa9	2e-21	0.472783	0.491	0.494	3.59e-17	PT-1	Hspa9
Pebp1	6.14e-21	0.377414	0.625	0.674	1.1e-16	PT-1	Pebp1
Gm10116	8.07e-21	0.51064	0.316	0.269	1.45e-16	PT-1	Gm10116
Atp5c1	1.51e-20	0.328945	0.708	0.755	2.71e-16	PT-1	Atp5c1
Slc17a3	2.01e-20	0.28099	0.257	0.181	3.61e-16	PT-1	Slc17a3
Cks2	2.25e-20	0.440625	0.298	0.241	4.03e-16	PT-1	Cks2
Gstt2	1.37e-19	0.491846	0.272	0.217	2.46e-15	PT-1	Gstt2
Slc25a3	2.42e-19	0.252027	0.746	0.802	4.34e-15	PT-1	Slc25a3
Mrps36	1.16e-18	0.522021	0.45	0.453	2.08e-14	PT-1	Mrps36
1110001J03Rik	3.72e-18	0.486315	0.427	0.409	6.66e-14	PT-1	1110001J03Rik
Aco2	3.89e-18	0.445495	0.475	0.467	6.97e-14	PT-1	Aco2
Atp5f1	7.3e-18	0.309094	0.698	0.769	1.31e-13	PT-1	Atp5f1
Idh2	3.23e-17	0.480297	0.437	0.428	5.8e-13	PT-1	Idh2
Smim4	8.92e-17	0.487578	0.342	0.308	1.6e-12	PT-1	Smim4
Marc2	9.32e-17	0.496911	0.462	0.484	1.67e-12	PT-1	Marc2
Hpn	2.72e-16	0.416889	0.288	0.237	4.88e-12	PT-1	Hpn
Slc31a1	8.29e-16	0.483443	0.278	0.238	1.49e-11	PT-1	Slc31a1
Rab3ip	8.81e-16	0.422139	0.304	0.259	1.58e-11	PT-1	Rab3ip
Pfdn1	1.13e-15	0.503258	0.467	0.488	2.02e-11	PT-1	Pfdn1
Spr	2.33e-15	0.494845	0.368	0.351	4.18e-11	PT-1	Spr
Dab2	2.88e-15	0.266858	0.527	0.496	5.17e-11	PT-1	Dab2
Abca3	3.2e-15	0.422014	0.31	0.268	5.75e-11	PT-1	Abca3
Sdha	4.71e-15	0.397746	0.533	0.574	8.45e-11	PT-1	Sdha
Ppa2	1.73e-14	0.482531	0.322	0.293	3.1e-10	PT-1	Ppa2
Slc25a39	1.8e-14	0.44945	0.332	0.303	3.23e-10	PT-1	Slc25a39
Cyb5b	3.29e-14	0.468129	0.382	0.37	5.89e-10	PT-1	Cyb5b
Txndc17	6.88e-14	0.391502	0.532	0.579	1.23e-09	PT-1	Txndc17
Grina	2.78e-13	0.40099	0.422	0.42	4.98e-09	PT-1	Grina
Gabarapl1	5.01e-13	0.317954	0.438	0.416	8.99e-09	PT-1	Gabarapl1
Slc3a2	6.1e-13	0.460513	0.443	0.458	1.09e-08	PT-1	Slc3a2
Smdt1	9.04e-13	0.284215	0.673	0.745	1.62e-08	PT-1	Smdt1
Lamtor4	1.08e-12	0.393768	0.516	0.56	1.93e-08	PT-1	Lamtor4
Acat1	1.9e-12	0.37042	0.439	0.439	3.4e-08	PT-1	Acat1
Cox17	4.67e-12	0.318666	0.602	0.675	8.38e-08	PT-1	Cox17
Ndufv2	4.85e-12	0.394601	0.521	0.57	8.7e-08	PT-1	Ndufv2
Bckdha	5.67e-12	0.447112	0.315	0.291	1.02e-07	PT-1	Bckdha
Dgcr6	7.74e-12	0.452924	0.282	0.254	1.39e-07	PT-1	Dgcr6
Etfa	9.57e-12	0.430532	0.437	0.448	1.72e-07	PT-1	Etfa
Hspd1	4.94e-11	0.37994	0.493	0.533	8.86e-07	PT-1	Hspd1
Ndufs8	5.71e-11	0.414091	0.505	0.56	1.02e-06	PT-1	Ndufs8
Iscu	6e-11	0.371713	0.521	0.571	1.08e-06	PT-1	Iscu
Tnfaip8	7.18e-11	0.408828	0.424	0.435	1.29e-06	PT-1	Tnfaip8
Bsg	6.22e-10	0.261343	0.656	0.74	1.12e-05	PT-1	Bsg
Fuca2	8.72e-10	0.403639	0.366	0.363	1.56e-05	PT-1	Fuca2
Edf1	1.58e-08	0.2768	0.648	0.742	0.000282556	PT-1	Edf1
Myeov2	2.8e-08	0.279722	0.612	0.708	0.000502908	PT-1	Myeov2
Tomm20	3.57e-08	0.335274	0.538	0.615	0.000641012	PT-1	Tomm20
Suclg1	4.47e-08	0.379807	0.439	0.467	0.00080202	PT-1	Suclg1
Acadm	1.05e-07	0.299485	0.414	0.422	0.00188911	PT-1	Acadm
Mlec	1.12e-07	0.364352	0.404	0.426	0.00199988	PT-1	Mlec
Tspan3	1.27e-07	0.394886	0.364	0.373	0.00228499	PT-1	Tspan3
Tmem147	2.24e-07	0.413961	0.408	0.441	0.00402435	PT-1	Tmem147
Dhrs4	5.14e-07	0.343146	0.288	0.271	0.0092105	PT-1	Dhrs4
Lipa	1.8e-06	0.361271	0.309	0.304	0.0323124	PT-1	Lipa
Mrpl42	2.98e-06	0.350741	0.48	0.533	0.0534509	PT-1	Mrpl42
Cib1	1.07e-05	0.373846	0.367	0.389	0.192245	PT-1	Cib1
Ank3	1.1e-05	0.274402	0.269	0.251	0.197116	PT-1	Ank3
Ndufs7	1.23e-05	0.344254	0.508	0.596	0.22045	PT-1	Ndufs7
Slc43a2	1.26e-05	0.355782	0.251	0.24	0.226347	PT-1	Slc43a2
Gsr	1.65e-05	0.285231	0.325	0.321	0.295003	PT-1	Gsr
Fam213a	6.39e-05	0.317056	0.251	0.239	1	PT-1	Fam213a
Arpp19	0.000139873	0.259473	0.593	0.706	1	PT-1	Arpp19
Tmem238	0.000220227	0.38382	0.258	0.259	1	PT-1	Tmem238
Cox14	0.000825304	0.333955	0.478	0.563	1	PT-1	Cox14
Pdha1	0.000960733	0.334019	0.364	0.394	1	PT-1	Pdha1
Glrx5	0.00144041	0.372035	0.348	0.387	1	PT-1	Glrx5
Cgnl1	0.00153016	0.252557	0.279	0.275	1	PT-1	Cgnl1
Tceal8	0.00291943	0.342927	0.252	0.258	1	PT-1	Tceal8
Uqcrc1	0.00315142	0.283091	0.518	0.612	1	PT-1	Uqcrc1
Nr2f6	0.00490583	0.331076	0.258	0.265	1	PT-1	Nr2f6
Mdh2	0.00547318	0.272146	0.527	0.624	1	PT-1	Mdh2
Apoe	0	4.14759	0.998	0.71	0	Mac	Apoe
C1qa	0	4.13594	0.997	0.359	0	Mac	C1qa
C1qc	0	4.0507	0.997	0.27	0	Mac	C1qc
C1qb	0	3.90516	0.997	0.36	0	Mac	C1qb
Cd74	0	3.3131	1	0.666	0	Mac	Cd74
H2-Eb1	0	3.28788	0.997	0.498	0	Mac	H2-Eb1
H2-Aa	0	3.25612	0.998	0.517	0	Mac	H2-Aa
Ccl12	0	3.22617	0.718	0.107	0	Mac	Ccl12
Ctss	0	3.20946	0.997	0.339	0	Mac	Ctss
Ms4a7	0	3.19711	0.893	0.102	0	Mac	Ms4a7
H2-Ab1	0	2.9877	0.999	0.6	0	Mac	H2-Ab1
Lyz2	0	2.91537	0.999	0.545	0	Mac	Lyz2
Aif1	0	2.89714	0.97	0.204	0	Mac	Aif1
Ctsc	0	2.82427	0.992	0.288	0	Mac	Ctsc
Fcer1g	0	2.7927	0.999	0.404	0	Mac	Fcer1g
Cx3cr1	0	2.78378	0.91	0.121	0	Mac	Cx3cr1
Fyb	0	2.60406	0.969	0.192	0	Mac	Fyb
Ccl8	0	2.56656	0.378	0.064	0	Mac	Ccl8
Ly86	0	2.54946	0.936	0.134	0	Mac	Ly86
Cd72	0	2.53418	0.858	0.128	0	Mac	Cd72
Fcgr3	0	2.50598	0.939	0.15	0	Mac	Fcgr3
Lst1	0	2.45434	0.954	0.196	0	Mac	Lst1
Trf	0	2.40007	0.874	0.146	0	Mac	Trf
Adgre1	0	2.29727	0.841	0.088	0	Mac	Adgre1
Unc93b1	0	2.2964	0.955	0.236	0	Mac	Unc93b1
Fcgr4	0	2.25801	0.789	0.083	0	Mac	Fcgr4
Csf1r	0	2.25554	0.916	0.156	0	Mac	Csf1r
Tyrobp	0	2.23787	0.995	0.394	0	Mac	Tyrobp
Ms4a6c	0	2.21602	0.927	0.171	0	Mac	Ms4a6c
Marcks	0	2.19834	0.939	0.243	0	Mac	Marcks
Ifi27l2a	0	2.17741	0.954	0.343	0	Mac	Ifi27l2a
Zeb2	0	2.17095	0.932	0.208	0	Mac	Zeb2
H2-DMb1	0	2.1637	0.942	0.274	0	Mac	H2-DMb1
Cybb	0	2.13931	0.915	0.145	0	Mac	Cybb
H2-DMa	0	2.11046	0.955	0.262	0	Mac	H2-DMa
Fcgr1	0	2.09848	0.827	0.101	0	Mac	Fcgr1
Ccl4	0	2.08731	0.52	0.157	0	Mac	Ccl4
Pf4	0	2.0835	0.564	0.085	0	Mac	Pf4
C3ar1	0	2.06061	0.796	0.068	0	Mac	C3ar1
Rgs10	0	2.05046	0.883	0.179	0	Mac	Rgs10
Cd14	0	2.04751	0.789	0.148	0	Mac	Cd14
Ctsb	0	2.04575	0.991	0.699	0	Mac	Ctsb
Mrc1	0	2.0226	0.707	0.073	0	Mac	Mrc1
Mpeg1	0	2.00006	0.902	0.155	0	Mac	Mpeg1
Fcgr2b	0	1.98216	0.875	0.191	0	Mac	Fcgr2b
Ccr2	0	1.94753	0.668	0.178	0	Mac	Ccr2
Clec4a2	0	1.94239	0.814	0.123	0	Mac	Clec4a2
Pou2f2	0	1.93978	0.758	0.092	0	Mac	Pou2f2
Wfdc17	0	1.93866	0.898	0.271	0	Mac	Wfdc17
Ctsh	0	1.91187	0.971	0.421	0	Mac	Ctsh
Cxcl16	0	1.9072	0.893	0.304	0	Mac	Cxcl16
Laptm5	0	1.90485	0.971	0.282	0	Mac	Laptm5
Ccl7	0	1.89638	0.421	0.07	0	Mac	Ccl7
Clec4a3	0	1.89045	0.811	0.111	0	Mac	Clec4a3
B2m	0	1.84737	0.999	0.776	0	Mac	B2m
Pid1	0	1.84184	0.834	0.143	0	Mac	Pid1
Pld4	0	1.83755	0.877	0.176	0	Mac	Pld4
Ccl3	0	1.79785	0.423	0.099	0	Mac	Ccl3
Lair1	0	1.76999	0.758	0.077	0	Mac	Lair1
Bcl2a1b	0	1.74586	0.831	0.169	0	Mac	Bcl2a1b
Cd68	0	1.73769	0.831	0.164	0	Mac	Cd68
Clec12a	0	1.72821	0.733	0.134	0	Mac	Clec12a
AF251705	0	1.72164	0.789	0.131	0	Mac	AF251705
Grn	0	1.71972	0.927	0.415	0	Mac	Grn
Lcp1	0	1.71548	0.922	0.26	0	Mac	Lcp1
P2ry6	0	1.71006	0.756	0.109	0	Mac	P2ry6
Hexb	0	1.70998	0.897	0.337	0	Mac	Hexb
Clec4a1	0	1.70796	0.724	0.089	0	Mac	Clec4a1
Tmsb4x	0	1.69591	1	0.722	0	Mac	Tmsb4x
Ctsz	0	1.6918	0.961	0.488	0	Mac	Ctsz
Psap	0	1.66807	0.997	0.8	0	Mac	Psap
Ifi204	0	1.6655	0.675	0.1	0	Mac	Ifi204
Spi1	0	1.66235	0.867	0.196	0	Mac	Spi1
Ccr5	0	1.65184	0.691	0.105	0	Mac	Ccr5
Lilra5	0	1.64551	0.595	0.028	0	Mac	Lilra5
Itm2b	0	1.64197	0.999	0.925	0	Mac	Itm2b
Ccl2	0	1.63579	0.472	0.075	0	Mac	Ccl2
Slc15a3	0	1.63219	0.648	0.11	0	Mac	Slc15a3
Mafb	0	1.62896	0.66	0.111	0	Mac	Mafb
Hexa	0	1.62192	0.872	0.303	0	Mac	Hexa
H2-D1	0	1.6201	0.999	0.626	0	Mac	H2-D1
AI607873	0	1.61628	0.685	0.093	0	Mac	AI607873
Hpgds	0	1.61609	0.598	0.033	0	Mac	Hpgds
Slamf9	0	1.61575	0.682	0.11	0	Mac	Slamf9
Mgl2	0	1.61344	0.668	0.112	0	Mac	Mgl2
Gm26522	0	1.57963	0.496	0.042	0	Mac	Gm26522
Ms4a6b	0	1.57898	0.806	0.166	0	Mac	Ms4a6b
Adap2os	0	1.57499	0.695	0.106	0	Mac	Adap2os
Npc2	0	1.57208	0.972	0.555	0	Mac	Npc2
Pltp	0	1.56551	0.674	0.131	0	Mac	Pltp
Cst3	0	1.55394	1	0.759	0	Mac	Cst3
Cd52	0	1.53324	0.995	0.425	0	Mac	Cd52
C5ar1	0	1.52881	0.635	0.073	0	Mac	C5ar1
Clec4b1	0	1.50961	0.644	0.096	0	Mac	Clec4b1
Basp1	0	1.50227	0.694	0.109	0	Mac	Basp1
Gpr65	0	1.48456	0.619	0.07	0	Mac	Gpr65
Axl	0	1.48315	0.704	0.104	0	Mac	Axl
Adap2	0	1.47238	0.664	0.083	0	Mac	Adap2
Efhd2	0	1.4697	0.833	0.242	0	Mac	Efhd2
Fcrls	0	1.46886	0.432	0.053	0	Mac	Fcrls
Ptprc	0	1.45615	0.91	0.239	0	Mac	Ptprc
Vsir	0	1.45258	0.728	0.152	0	Mac	Vsir
Rrbp1	0	1.44702	0.943	0.483	0	Mac	Rrbp1
Lgmn1	0	1.44008	0.96	0.59	0	Mac	Lgmn
Snx5	0	1.43297	0.831	0.312	0	Mac	Snx5
Cyth4	0	1.42705	0.76	0.159	0	Mac	Cyth4
Apobec1	0	1.42277	0.651	0.076	0	Mac	Apobec1
Ptpn18	0	1.41653	0.891	0.312	0	Mac	Ptpn18
Stab1	0	1.41301	0.545	0.099	0	Mac	Stab1
H2-K1	0	1.38498	0.988	0.589	0	Mac	H2-K1
Lpcat2	0	1.3835	0.636	0.078	0	Mac	Lpcat2
Evi2a	0	1.37946	0.707	0.137	0	Mac	Evi2a
Bst2	0	1.37943	0.876	0.311	0	Mac	Bst2
Fgl2	0	1.37347	0.617	0.118	0	Mac	Fgl2
Plbd1	0	1.37335	0.773	0.178	0	Mac	Plbd1
Pla2g7	0	1.37256	0.642	0.109	0	Mac	Pla2g7
Rassf4	0	1.36171	0.673	0.125	0	Mac	Rassf4
Mef2c	0	1.34359	0.743	0.169	0	Mac	Mef2c
Ms4a6d	0	1.34305	0.662	0.109	0	Mac	Ms4a6d
Arrb2	0	1.33426	0.678	0.136	0	Mac	Arrb2
Irf7	0	1.33029	0.613	0.151	0	Mac	Irf7
Ehd4	0	1.32804	0.829	0.238	0	Mac	Ehd4
Tm6sf1	0	1.32035	0.716	0.15	0	Mac	Tm6sf1
Ighm	0	1.31961	0.723	0.15	0	Mac	Ighm
Hpgd	0	1.31009	0.463	0.037	0	Mac	Hpgd
Actr3	0	1.30964	0.932	0.468	0	Mac	Actr3
Itgam	0	1.30934	0.599	0.097	0	Mac	Itgam
Cd53	0	1.30641	0.845	0.215	0	Mac	Cd53
Mbnl1	0	1.30375	0.896	0.361	0	Mac	Mbnl1
Phf11b	0	1.29593	0.611	0.137	0	Mac	Phf11b
Sirpa	0	1.2881	0.719	0.186	0	Mac	Sirpa
Lacc1	0	1.28712	0.566	0.064	0	Mac	Lacc1
Ptpn6	0	1.2867	0.752	0.212	0	Mac	Ptpn6
Sdcbp	0	1.26709	0.894	0.445	0	Mac	Sdcbp
Pirb	0	1.26301	0.641	0.12	0	Mac	Pirb
Scimp	0	1.263	0.549	0.072	0	Mac	Scimp
Actb	0	1.2618	1	0.89	0	Mac	Actb
Arpc1b	0	1.26052	0.964	0.468	0	Mac	Arpc1b
Ntpcr	0	1.25193	0.58	0.104	0	Mac	Ntpcr
Ifngr1	0	1.24452	0.821	0.301	0	Mac	Ifngr1
Hcls1	0	1.2385	0.745	0.193	0	Mac	Hcls1
Cd48	0	1.23733	0.74	0.175	0	Mac	Cd48
Irf8	0	1.22705	0.792	0.175	0	Mac	Irf8
Ucp2	0	1.22465	0.83	0.325	0	Mac	Ucp2
Trem2	0	1.22241	0.491	0.071	0	Mac	Trem2
Fgd2	0	1.22207	0.569	0.086	0	Mac	Fgd2
Ccl9	0	1.21389	0.734	0.186	0	Mac	Ccl9
Tgfbi	0	1.20771	0.686	0.153	0	Mac	Tgfbi
Slfn2	0	1.20285	0.808	0.272	0	Mac	Slfn2
Tgfbr1	0	1.19798	0.579	0.162	0	Mac	Tgfbr1
Timp2	0	1.19618	0.64	0.134	0	Mac	Timp2
Csf2ra	0	1.19252	0.681	0.175	0	Mac	Csf2ra
Tmcc3	0	1.19075	0.553	0.114	0	Mac	Tmcc3
Lrrc25	0	1.19025	0.58	0.092	0	Mac	Lrrc25
Kctd12	0	1.18582	0.66	0.191	0	Mac	Kctd12
Cd81	0	1.17694	0.969	0.675	0	Mac	Cd81
Tnfaip8l2	0	1.17512	0.631	0.128	0	Mac	Tnfaip8l2
Ifitm3	0	1.17342	0.976	0.461	0	Mac	Ifitm3
Asah1	0	1.16864	0.76	0.29	0	Mac	Asah1
Slamf8	0	1.16479	0.497	0.072	0	Mac	Slamf8
Lyn	0	1.16447	0.678	0.167	0	Mac	Lyn
Sdf2l1	0	1.16192	0.679	0.247	0	Mac	Sdf2l1
Fam46a	0	1.15958	0.556	0.107	0	Mac	Fam46a
Capza2	0	1.15704	0.88	0.453	0	Mac	Capza2
P2rx4	0	1.15295	0.634	0.184	0	Mac	P2rx4
Runx1	0	1.15136	0.559	0.12	0	Mac	Runx1
Fam105a	0	1.15114	0.637	0.141	0	Mac	Fam105a
Alox5ap	0	1.12807	0.809	0.199	0	Mac	Alox5ap
Rgs2	0	1.12574	0.695	0.204	0	Mac	Rgs2
Cd83	0	1.12542	0.368	0.079	0	Mac	Cd83
Serinc3	0	1.12333	0.908	0.472	0	Mac	Serinc3
Gmfg	0	1.1179	0.74	0.233	0	Mac	Gmfg
Il1b	0	1.11501	0.554	0.172	0	Mac	Il1b
Psmb8	0	1.11029	0.888	0.36	0	Mac	Psmb8
Hck	0	1.10767	0.586	0.112	0	Mac	Hck
Ckb	0	1.10717	0.83	0.335	0	Mac	Ckb
Slc11a1	0	1.10343	0.508	0.058	0	Mac	Slc11a1
Atp2b1	0	1.09998	0.762	0.336	0	Mac	Atp2b1
Nrros	0	1.09684	0.598	0.132	0	Mac	Nrros
Cd86	0	1.09306	0.483	0.08	0	Mac	Cd86
Blvrb	0	1.09284	0.587	0.159	0	Mac	Blvrb
Arhgap30	0	1.09239	0.664	0.156	0	Mac	Arhgap30
Ifi30	0	1.09175	0.765	0.285	0	Mac	Ifi30
Trim30a	0	1.0898	0.586	0.161	0	Mac	Trim30a
Ifnar2	0	1.08449	0.668	0.213	0	Mac	Ifnar2
Samhd1	0	1.08386	0.718	0.23	0	Mac	Samhd1
Lilrb4a	0	1.08193	0.607	0.123	0	Mac	Lilrb4a
Itgb5	0	1.08084	0.613	0.178	0	Mac	Itgb5
Rtp4	0	1.07883	0.58	0.143	0	Mac	Rtp4
Ctsa	0	1.07696	0.825	0.402	0	Mac	Ctsa
Fam49b	0	1.07006	0.759	0.239	0	Mac	Fam49b
Metrnl	0	1.07003	0.617	0.178	0	Mac	Metrnl
Gusb	0	1.06707	0.626	0.184	0	Mac	Gusb
Ptpre	0	1.0669	0.56	0.118	0	Mac	Ptpre
Rps29	0	1.06211	0.999	0.964	0	Mac	Rps29
Celf2	0	1.05938	0.694	0.197	0	Mac	Celf2
Siglece	0	1.05459	0.458	0.053	0	Mac	Siglece
Igsf6	0	1.04885	0.512	0.076	0	Mac	Igsf6
Cd84	0	1.04621	0.512	0.085	0	Mac	Cd84
Gm26740	0	1.04317	0.547	0.107	0	Mac	Gm26740
Sh3bgrl3	0	1.04041	0.98	0.583	0	Mac	Sh3bgrl3
H2-T23	0	1.04006	0.647	0.211	0	Mac	H2-T23
Coro1a	0	1.03959	0.9	0.304	0	Mac	Coro1a
Oasl2	0	1.03598	0.527	0.112	0	Mac	Oasl2
Epsti1	0	1.03593	0.64	0.142	0	Mac	Epsti1
Il10rb	0	1.0357	0.722	0.256	0	Mac	Il10rb
Abhd12	0	1.03357	0.572	0.158	0	Mac	Abhd12
Erp29	0	1.02883	0.834	0.418	0	Mac	Erp29
Mnda	0	1.02743	0.431	0.075	0	Mac	Mnda
Cyp4f18	0	1.02699	0.471	0.084	0	Mac	Cyp4f18
Rps9	0	1.0247	0.997	0.859	0	Mac	Rps9
Man2b1	0	1.01789	0.697	0.259	0	Mac	Man2b1
Rab7b	0	1.01542	0.467	0.064	0	Mac	Rab7b
Rab3il1	0	1.00944	0.522	0.102	0	Mac	Rab3il1
Apbb1ip	0	1.00054	0.581	0.137	0	Mac	Apbb1ip
Ms4a4c	0	1.00041	0.451	0.106	0	Mac	Ms4a4c
Lat2	0	0.995774	0.545	0.121	0	Mac	Lat2
AB124611	0	0.994698	0.543	0.108	0	Mac	AB124611
Sdc3	0	0.992252	0.509	0.101	0	Mac	Sdc3
Fau	0	0.985715	0.997	0.898	0	Mac	Fau
H3f3b	0	0.982305	0.987	0.8	0	Mac	H3f3b
Clta	0	0.982258	0.918	0.593	0	Mac	Clta
Klra2	0	0.982064	0.428	0.053	0	Mac	Klra2
Ppt1	0	0.978296	0.742	0.289	0	Mac	Ppt1
Pycard	0	0.978184	0.756	0.295	0	Mac	Pycard
Fxyd5	0	0.97691	0.876	0.345	0	Mac	Fxyd5
Cfp	0	0.967007	0.584	0.155	0	Mac	Cfp
Ifitm2	0	0.964918	0.932	0.524	0	Mac	Ifitm2
Camk1	0	0.964271	0.64	0.226	0	Mac	Camk1
Bcl2a1a	0	0.962942	0.44	0.085	0	Mac	Bcl2a1a
Cmtm7	0	0.958068	0.626	0.196	0	Mac	Cmtm7
Ncf2	0	0.952054	0.58	0.123	0	Mac	Ncf2
Clec4n	0	0.951769	0.439	0.093	0	Mac	Clec4n
Ccl6	0	0.951068	0.8	0.229	0	Mac	Ccl6
AW112010	0	0.94916	0.79	0.262	0	Mac	AW112010
Ifngr2	0	0.947411	0.601	0.19	0	Mac	Ifngr2
Mndal	0	0.941944	0.68	0.212	0	Mac	Mndal
Lgals3bp	0	0.936438	0.576	0.196	0	Mac	Lgals3bp
Rap2b	0	0.936182	0.482	0.101	0	Mac	Rap2b
Tor3a	0	0.93125	0.475	0.104	0	Mac	Tor3a
Psmb9	0	0.92948	0.69	0.224	0	Mac	Psmb9
Rnase4	0	0.929474	0.396	0.064	0	Mac	Rnase4
Apobec3	0	0.924661	0.629	0.217	0	Mac	Apobec3
Ptpn1	0	0.924635	0.631	0.233	0	Mac	Ptpn1
Irf5	0	0.923185	0.574	0.14	0	Mac	Irf5
Tbxas1	0	0.920118	0.464	0.088	0	Mac	Tbxas1
Gas7	0	0.918237	0.42	0.072	0	Mac	Gas7
Zmynd15	0	0.915893	0.352	0.044	0	Mac	Zmynd15
Ppfia4	0	0.914481	0.44	0.073	0	Mac	Ppfia4
Ifi203	0	0.912678	0.616	0.201	0	Mac	Ifi203
Rbpj	0	0.912597	0.548	0.174	0	Mac	Rbpj
Milr1	0	0.912527	0.442	0.07	0	Mac	Milr1
Gnai2	0	0.908548	0.922	0.489	0	Mac	Gnai2
Pla2g15	0	0.908388	0.417	0.054	0	Mac	Pla2g15
Frmd4b	0	0.903414	0.55	0.153	0	Mac	Frmd4b
Plek	0	0.900921	0.52	0.127	0	Mac	Plek
Myo1f	0	0.900327	0.503	0.115	0	Mac	Myo1f
Cotl1	0	0.899926	0.866	0.441	0	Mac	Cotl1
Zbp1	0	0.896364	0.466	0.107	0	Mac	Zbp1
Cyfip1	0	0.894152	0.592	0.203	0	Mac	Cyfip1
Gngt2	0	0.89073	0.704	0.226	0	Mac	Gngt2
Ifnar1	0	0.890052	0.514	0.148	0	Mac	Ifnar1
Cysltr1	0	0.888457	0.436	0.072	0	Mac	Cysltr1
Fermt3	0	0.885003	0.521	0.127	0	Mac	Fermt3
Tmem176b	0	0.882314	0.981	0.754	0	Mac	Tmem176b
Ssh2	0	0.881816	0.495	0.146	0	Mac	Ssh2
Clic1	0	0.881374	0.94	0.56	0	Mac	Clic1
Arhgdib	0	0.879099	0.803	0.292	0	Mac	Arhgdib
Rpl10	0	0.876514	0.994	0.879	0	Mac	Rpl10
Inpp5d	0	0.876022	0.478	0.116	0	Mac	Inpp5d
Rps11	0	0.871969	0.996	0.898	0	Mac	Rps11
Ncf1	0	0.869304	0.47	0.103	0	Mac	Ncf1
Ptafr	0	0.868584	0.405	0.065	0	Mac	Ptafr
Ncf4	0	0.866251	0.523	0.127	0	Mac	Ncf4
Cadm1	0	0.862148	0.414	0.097	0	Mac	Cadm1
9930111J21Rik2	0	0.860561	0.483	0.11	0	Mac	9930111J21Rik2
Creb5	0	0.85626	0.373	0.063	0	Mac	Creb5
2022-03-01	0	0.855773	0.419	0.069	0	Mac	2022-03-01
Lpar6	0	0.853896	0.464	0.125	0	Mac	Lpar6
Rpl18a	0	0.852561	0.995	0.918	0	Mac	Rpl18a
Hacd4	0	0.848238	0.429	0.085	0	Mac	Hacd4
Rhog	0	0.845161	0.554	0.175	0	Mac	Rhog
Sp110	0	0.842401	0.528	0.155	0	Mac	Sp110
Tgfb1	0	0.840089	0.667	0.242	0	Mac	Tgfb1
Dok3	0	0.838444	0.42	0.068	0	Mac	Dok3
Rps4x	0	0.838043	0.99	0.836	0	Mac	Rps4x
Rpl32	0	0.837937	0.998	0.92	0	Mac	Rpl32
Slamf7	0	0.837698	0.408	0.086	0	Mac	Slamf7
Tlr2	0	0.834278	0.391	0.077	0	Mac	Tlr2
Limd2	0	0.831212	0.659	0.226	0	Mac	Limd2
Pydc4	0	0.827223	0.355	0.043	0	Mac	Pydc4
Rps27a	0	0.821068	0.993	0.887	0	Mac	Rps27a
Dock10	0	0.814819	0.536	0.151	0	Mac	Dock10
BC028528	0	0.810869	0.527	0.144	0	Mac	BC028528
Plekho1	0	0.808563	0.556	0.162	0	Mac	Plekho1
Nckap1l	0	0.807837	0.436	0.09	0	Mac	Nckap1l
Neurl3	0	0.804434	0.433	0.104	0	Mac	Neurl3
Rac2	0	0.801704	0.758	0.241	0	Mac	Rac2
Fam111a	0	0.798746	0.489	0.135	0	Mac	Fam111a
Rps24	0	0.796851	0.996	0.864	0	Mac	Rps24
Pyhin1	0	0.785495	0.388	0.086	0	Mac	Pyhin1
Blnk	0	0.785458	0.424	0.101	0	Mac	Blnk
Rpl35a	0	0.785383	0.994	0.923	0	Mac	Rpl35a
Slco2b1	0	0.782041	0.294	0.019	0	Mac	Slco2b1
Il10ra	0	0.781531	0.398	0.07	0	Mac	Il10ra
Myo5a	0	0.778987	0.387	0.065	0	Mac	Myo5a
Igf1	0	0.772908	0.29	0.042	0	Mac	Igf1
Gm4955	0	0.771283	0.334	0.049	0	Mac	Gm4955
Naaa	0	0.770758	0.571	0.16	0	Mac	Naaa
Gng2	0	0.767285	0.479	0.131	0	Mac	Gng2
Tifab	0	0.767095	0.386	0.073	0	Mac	Tifab
Cttnbp2nl	0	0.765778	0.415	0.101	0	Mac	Cttnbp2nl
Camk1d	0	0.751097	0.378	0.069	0	Mac	Camk1d
Prkcb	0	0.748518	0.404	0.073	0	Mac	Prkcb
Oas1a	0	0.746752	0.375	0.066	0	Mac	Oas1a
Ramp1	0	0.734614	0.414	0.094	0	Mac	Ramp1
Zeb2os	0	0.734557	0.375	0.076	0	Mac	Zeb2os
Ccdc109b	0	0.732286	0.473	0.116	0	Mac	Ccdc109b
Cd180	0	0.726421	0.341	0.053	0	Mac	Cd180
Vav1	0	0.7261	0.391	0.08	0	Mac	Vav1
Abca9	0	0.719952	0.289	0.021	0	Mac	Abca9
Il6ra	0	0.718937	0.363	0.074	0	Mac	Il6ra
Tmem86a	0	0.714591	0.366	0.072	0	Mac	Tmem86a
Rps23	0	0.714555	0.997	0.918	0	Mac	Rps23
Rpl37a	0	0.714536	0.997	0.96	0	Mac	Rpl37a
Msr1	0	0.705744	0.33	0.044	0	Mac	Msr1
Cd300ld	0	0.703843	0.311	0.05	0	Mac	Cd300ld
Themis2	0	0.698591	0.33	0.059	0	Mac	Themis2
Ophn1	0	0.694636	0.314	0.054	0	Mac	Ophn1
Tmem119	0	0.687435	0.273	0.028	0	Mac	Tmem119
Slfn8	0	0.680064	0.317	0.046	0	Mac	Slfn8
Cfh	0	0.676468	0.429	0.083	0	Mac	Cfh
Dse	0	0.67486	0.314	0.043	0	Mac	Dse
Batf3	0	0.672439	0.393	0.085	0	Mac	Batf3
Rhoh	0	0.66585	0.385	0.08	0	Mac	Rhoh
Fam26f	0	0.664853	0.262	0.027	0	Mac	Fam26f
Tlr1	0	0.662284	0.283	0.032	0	Mac	Tlr1
Rasa4	0	0.63559	0.297	0.049	0	Mac	Rasa4
Tspan32	0	0.619759	0.333	0.055	0	Mac	Tspan32
Gpr34	0	0.618507	0.252	0.018	0	Mac	Gpr34
Cd33	0	0.607754	0.269	0.032	0	Mac	Cd33
Col14a1	0	0.600899	0.252	0.024	0	Mac	Col14a1
Pdlim4	0	0.594222	0.301	0.046	0	Mac	Pdlim4
P2rx7	0	0.587678	0.268	0.038	0	Mac	P2rx7
Cd79b	0	0.544104	0.276	0.03	0	Mac	Cd79b
Gm4951	2.18e-306	0.700319	0.281	0.042	3.91e-302	Mac	Gm4951
Gpsm3	6.58e-306	0.8092	0.58	0.188	1.18e-301	Mac	Gpsm3
Clec5a	9.43e-304	0.558317	0.274	0.041	1.69e-299	Mac	Clec5a
Dclre1c	8.85e-303	0.597813	0.262	0.038	1.59e-298	Mac	Dclre1c
Stat1	4.48e-302	0.992368	0.57	0.196	8.04e-298	Mac	Stat1
Emp3	3.4e-300	0.820548	0.717	0.273	6.1e-296	Mac	Emp3
Cdc42	1.5e-299	0.850916	0.94	0.628	2.69e-295	Mac	Cdc42
Sp100	3.41e-299	0.779063	0.601	0.202	6.11e-295	Mac	Sp100
Parp14	3.85e-298	0.866691	0.463	0.129	6.9e-294	Mac	Parp14
Tpm3	5.35e-297	0.878736	0.871	0.452	9.59e-293	Mac	Tpm3
Prex1	1.27e-296	0.764698	0.452	0.123	2.27e-292	Mac	Prex1
Grb2	1.18e-294	0.885461	0.679	0.281	2.12e-290	Mac	Grb2
Lyl1	4.03e-294	0.595053	0.285	0.048	7.22e-290	Mac	Lyl1
Arpc4	3.06e-293	0.905605	0.796	0.396	5.5e-289	Mac	Arpc4
Rnf130	2.64e-290	0.856764	0.617	0.24	4.73e-286	Mac	Rnf130
Itm2c	6.21e-290	0.863665	0.695	0.299	1.11e-285	Mac	Itm2c
Arpc2	8.02e-287	0.846429	0.928	0.574	1.44e-282	Mac	Arpc2
Rplp1	4.65e-285	0.659546	0.993	0.906	8.34e-281	Mac	Rplp1
Jun	8.68e-285	1.23334	0.745	0.342	1.56e-280	Mac	Jun
Bmyc	1.21e-284	0.792186	0.47	0.142	2.17e-280	Mac	Bmyc
Rps14	4.97e-283	0.691053	0.997	0.923	8.92e-279	Mac	Rps14
Ciita	3.54e-281	0.652602	0.325	0.066	6.34e-277	Mac	Ciita
H2-M3	3.68e-280	0.665366	0.413	0.107	6.59e-276	Mac	H2-M3
Sesn1	1.86e-279	0.63599	0.325	0.066	3.34e-275	Mac	Sesn1
Lilr4b	1.9e-278	0.715705	0.362	0.081	3.4e-274	Mac	Lilr4b
Pfkfb4	4.49e-277	0.59086	0.279	0.049	8.05e-273	Mac	Pfkfb4
Cd300a	1.31e-276	0.640239	0.367	0.084	2.36e-272	Mac	Cd300a
Rps5	3.85e-276	0.727322	0.99	0.873	6.91e-272	Mac	Rps5
Calm1	9.79e-276	0.821691	0.964	0.672	1.76e-271	Mac	Calm1
Rab8b	5.17e-275	0.744637	0.461	0.136	9.28e-271	Mac	Rab8b
Il21r	4.24e-273	0.630326	0.357	0.081	7.61e-269	Mac	Il21r
Hfe	1.15e-272	0.748711	0.484	0.149	2.05e-268	Mac	Hfe
Rps13	2.27e-272	0.710566	0.982	0.823	4.07e-268	Mac	Rps13
Pilra	3.06e-272	0.632662	0.37	0.085	5.49e-268	Mac	Pilra
Lcp2	2.18e-271	0.625391	0.369	0.088	3.9e-267	Mac	Lcp2
Psme1	4.47e-271	0.861997	0.815	0.418	8.02e-267	Mac	Psme1
Slc12a9	1.16e-269	0.690786	0.358	0.086	2.08e-265	Mac	Slc12a9
Trim30d	5.56e-268	0.61023	0.29	0.054	9.96e-264	Mac	Trim30d
Rps27	6.88e-268	0.562612	0.997	0.935	1.23e-263	Mac	Rps27
AU020206	7.65e-267	0.599715	0.328	0.07	1.37e-262	Mac	AU020206
Arl4c	2.23e-265	0.769807	0.523	0.176	4e-261	Mac	Arl4c
Isg15	5.22e-265	1.03563	0.468	0.142	9.37e-261	Mac	Isg15
Coro1b	5.27e-265	0.798692	0.624	0.252	9.45e-261	Mac	Coro1b
Rtn4	3.27e-264	0.850853	0.822	0.438	5.87e-260	Mac	Rtn4
Tmem106a	7.77e-264	0.783409	0.553	0.198	1.39e-259	Mac	Tmem106a
Marcksl1	9.12e-264	0.9497	0.598	0.229	1.64e-259	Mac	Marcksl1
Rap1b	2.63e-263	0.813187	0.786	0.401	4.71e-259	Mac	Rap1b
Srgap2	1.53e-262	0.712357	0.389	0.103	2.74e-258	Mac	Srgap2
Pip4k2a	5.18e-262	0.667273	0.419	0.116	9.28e-258	Mac	Pip4k2a
Pfn1	5.7e-262	0.685008	0.971	0.792	1.02e-257	Mac	Pfn1
Rpl27a	1.93e-261	0.6568	0.993	0.886	3.46e-257	Mac	Rpl27a
Cd302	2.66e-261	0.758264	0.583	0.214	4.77e-257	Mac	Cd302
Tifa	2.18e-260	0.687126	0.396	0.108	3.9e-256	Mac	Tifa
Glipr1	6.9e-260	0.833089	0.404	0.111	1.24e-255	Mac	Glipr1
Arhgap15	7.04e-260	0.681447	0.473	0.144	1.26e-255	Mac	Arhgap15
Abi3	9.28e-260	0.649478	0.439	0.125	1.66e-255	Mac	Abi3
Rps12	2.42e-259	0.757049	0.959	0.741	4.33e-255	Mac	Rps12
Crlf3	3.63e-259	0.729677	0.456	0.139	6.52e-255	Mac	Crlf3
Prkcd	3.87e-259	0.792731	0.586	0.224	6.93e-255	Mac	Prkcd
Rps25	8.88e-259	0.687663	0.975	0.87	1.59e-254	Mac	Rps25
Hk2	1.5e-258	0.670578	0.326	0.072	2.69e-254	Mac	Hk2
Fnbp1	1.8e-258	0.771189	0.489	0.16	3.23e-254	Mac	Fnbp1
Sp140	4.28e-258	0.633488	0.354	0.085	7.68e-254	Mac	Sp140
Selplg	4.35e-258	0.597018	0.564	0.185	7.79e-254	Mac	Selplg
Hmha1	9.78e-258	0.674218	0.532	0.174	1.75e-253	Mac	Hmha1
Stx16	1.54e-257	0.854067	0.579	0.226	2.75e-253	Mac	Stx16
Rps18	1.56e-257	0.626633	0.995	0.92	2.8e-253	Mac	Rps18
Xaf1	4.63e-255	0.687237	0.442	0.13	8.29e-251	Mac	Xaf1
Sat1	4.7e-255	0.855999	0.927	0.643	8.44e-251	Mac	Sat1
Rps19	1.45e-254	0.616962	0.998	0.941	2.6e-250	Mac	Rps19
Slfn5	1.66e-254	0.699407	0.397	0.104	2.98e-250	Mac	Slfn5
Nfxl1	4.33e-254	0.616429	0.283	0.055	7.76e-250	Mac	Nfxl1
Taok3	4.66e-253	0.793144	0.535	0.198	8.37e-249	Mac	Taok3
Rpl34	5.65e-253	0.689214	0.985	0.844	1.01e-248	Mac	Rpl34
Lmo2	8.33e-253	0.449217	0.54	0.176	1.49e-248	Mac	Lmo2
Cyp27a1	2.11e-251	0.604052	0.311	0.067	3.78e-247	Mac	Cyp27a1
Ier5	2.17e-251	1.0175	0.655	0.278	3.89e-247	Mac	Ier5
Cyba	4.55e-251	0.730944	0.988	0.84	8.16e-247	Mac	Cyba
Wnk1	5.1e-251	0.626983	0.805	0.412	9.15e-247	Mac	Wnk1
Atp13a2	1.49e-250	0.646306	0.339	0.082	2.67e-246	Mac	Atp13a2
Acp2	1.65e-250	0.631289	0.352	0.088	2.97e-246	Mac	Acp2
Ly6e	4.06e-250	0.754526	0.943	0.561	7.28e-246	Mac	Ly6e
Arpc3	1.21e-249	0.785319	0.888	0.531	2.17e-245	Mac	Arpc3
Tmem50a	7.67e-249	0.786584	0.765	0.388	1.38e-244	Mac	Tmem50a
Rpl13	2.05e-248	0.613431	0.998	0.921	3.68e-244	Mac	Rpl13
Dok1	7.21e-248	0.622223	0.368	0.096	1.29e-243	Mac	Dok1
Rps15a	1.76e-246	0.570437	0.991	0.852	3.16e-242	Mac	Rps15a
Trafd1	1.51e-245	0.692283	0.416	0.123	2.71e-241	Mac	Trafd1
Gbp3	4.57e-245	0.612925	0.337	0.079	8.19e-241	Mac	Gbp3
Fes	4.87e-245	0.635262	0.378	0.103	8.74e-241	Mac	Fes
Evl	2.38e-244	0.674371	0.467	0.151	4.27e-240	Mac	Evl
Skap2	6.69e-243	0.787126	0.644	0.279	1.2e-238	Mac	Skap2
Rpl39	7.38e-242	0.624056	0.989	0.898	1.32e-237	Mac	Rpl39
Rpl37	1.06e-241	0.599531	0.997	0.927	1.91e-237	Mac	Rpl37
Pim1	2.6e-241	0.856218	0.58	0.22	4.66e-237	Mac	Pim1
Rps16	3.4e-241	0.602272	0.996	0.894	6.1e-237	Mac	Rps16
Stap1	1.93e-240	0.751858	0.343	0.085	3.46e-236	Mac	Stap1
Rpl26	2.1e-240	0.621906	0.989	0.909	3.76e-236	Mac	Rpl26
Klf6	2.34e-240	1.05431	0.66	0.296	4.19e-236	Mac	Klf6
Ptp4a2	2.96e-240	0.80818	0.787	0.42	5.3e-236	Mac	Ptp4a2
Tpd52	1.46e-239	0.806842	0.738	0.384	2.62e-235	Mac	Tpd52
Rpl17	5.62e-239	0.613008	0.99	0.873	1.01e-234	Mac	Rpl17
Rplp2	1.12e-238	0.602698	0.99	0.876	2.01e-234	Mac	Rplp2
Zfhx3	2.01e-238	0.680334	0.467	0.153	3.61e-234	Mac	Zfhx3
Mef2a	2.14e-238	0.787785	0.623	0.265	3.83e-234	Mac	Mef2a
Nfkbiz	3.57e-237	1.11393	0.459	0.158	6.4e-233	Mac	Nfkbiz
Tap1	1.53e-236	0.696472	0.484	0.161	2.74e-232	Mac	Tap1
Bcl2a1d	2.33e-236	0.660586	0.434	0.126	4.17e-232	Mac	Bcl2a1d
Cmtm3	4.86e-236	0.629103	0.41	0.121	8.72e-232	Mac	Cmtm3
Crlf2	5.93e-236	0.705721	0.493	0.169	1.06e-231	Mac	Crlf2
Syk	7.91e-236	0.534029	0.309	0.07	1.42e-231	Mac	Syk
Gpr183	2.97e-235	0.578262	0.295	0.063	5.33e-231	Mac	Gpr183
Tmem55b	1.57e-234	0.743112	0.497	0.179	2.82e-230	Mac	Tmem55b
Lpxn	5.17e-233	0.583917	0.355	0.093	9.26e-229	Mac	Lpxn
Bmp2k	7.08e-233	0.715006	0.41	0.125	1.27e-228	Mac	Bmp2k
Skil	1.56e-232	0.833358	0.501	0.183	2.81e-228	Mac	Skil
B3gnt8	5.34e-231	0.513165	0.257	0.05	9.58e-227	Mac	B3gnt8
Rpl23	2.1e-230	0.601022	0.991	0.906	3.76e-226	Mac	Rpl23
Hn1	5.16e-230	0.759238	0.711	0.338	9.25e-226	Mac	Hn1
Fos	3.49e-229	1.45756	0.579	0.242	6.25e-225	Mac	Fos
Tnfrsf13b	3.76e-229	0.537334	0.3	0.068	6.74e-225	Mac	Tnfrsf13b
Rpl35	1.07e-228	0.633851	0.986	0.88	1.93e-224	Mac	Rpl35
Adrbk2	5.22e-228	0.643039	0.348	0.093	9.36e-224	Mac	Adrbk2
Cebpb	7.76e-228	0.536317	0.657	0.292	1.39e-223	Mac	Cebpb
Rpl11	7.6e-226	0.577442	0.992	0.893	1.36e-221	Mac	Rpl11
Cd93	4.54e-225	0.561734	0.374	0.098	8.14e-221	Mac	Cd93
Rps28	2.27e-224	0.575985	0.992	0.921	4.06e-220	Mac	Rps28
Gmip	8.82e-224	0.546654	0.313	0.076	1.58e-219	Mac	Gmip
Fam129a	1.55e-223	0.663038	0.408	0.126	2.79e-219	Mac	Fam129a
Rpl6	1.58e-223	0.632986	0.984	0.86	2.83e-219	Mac	Rpl6
Rpl3	2.64e-223	0.68345	0.98	0.816	4.73e-219	Mac	Rpl3
Arap1	5.59e-223	0.566961	0.306	0.073	1e-218	Mac	Arap1
Daglb	9.68e-223	0.589687	0.339	0.089	1.74e-218	Mac	Daglb
Mcl1	1.26e-222	0.809564	0.672	0.321	2.27e-218	Mac	Mcl1
Rnf213	1.68e-222	0.680317	0.379	0.111	3.01e-218	Mac	Rnf213
Anxa5	4.84e-222	0.802333	0.79	0.421	8.68e-218	Mac	Anxa5
Rassf2	1.61e-221	0.539615	0.295	0.067	2.89e-217	Mac	Rassf2
Cfl1	2.35e-221	0.685638	0.942	0.672	4.22e-217	Mac	Cfl1
Rps20	7.96e-220	0.629909	0.977	0.821	1.43e-215	Mac	Rps20
Rgs1	3.49e-219	1.34448	0.381	0.112	6.26e-215	Mac	Rgs1
Was	1.13e-217	0.524805	0.304	0.073	2.02e-213	Mac	Was
Psmb10	3.24e-217	0.702218	0.618	0.267	5.82e-213	Mac	Psmb10
Rpl13a	1.81e-216	0.442876	0.998	0.926	3.25e-212	Mac	Rpl13a
Rsrp1	2.48e-216	0.850299	0.902	0.58	4.44e-212	Mac	Rsrp1
St3gal6	1.25e-215	0.763451	0.416	0.135	2.25e-211	Mac	St3gal6
Dpysl2	1.62e-215	0.680462	0.483	0.172	2.91e-211	Mac	Dpysl2
Sepp11	2.94e-214	0.979783	0.96	0.769	5.27e-210	Mac	Sepp1
Aoah	1.84e-213	0.479438	0.271	0.057	3.29e-209	Mac	Aoah
Gltp	1.27e-212	0.69316	0.57	0.233	2.27e-208	Mac	Gltp
Phf11d	5.89e-212	0.668123	0.34	0.092	1.06e-207	Mac	Phf11d
Twf2	4.82e-211	0.631258	0.467	0.163	8.65e-207	Mac	Twf2
Tor1aip1	2.19e-210	0.746144	0.612	0.28	3.92e-206	Mac	Tor1aip1
Junb	6.05e-210	1.03239	0.781	0.413	1.08e-205	Mac	Junb
Rpl19	7.25e-209	0.53511	0.991	0.897	1.3e-204	Mac	Rpl19
Pea15a	1.6e-208	0.693547	0.558	0.229	2.87e-204	Mac	Pea15a
Acvrl1	1.25e-207	0.556289	0.367	0.106	2.25e-203	Mac	Acvrl1
Hlx	2.74e-207	0.4223	0.267	0.057	4.91e-203	Mac	Hlx
Ap1s2	2.91e-207	0.606062	0.407	0.13	5.22e-203	Mac	Ap1s2
Iqgap1	3.79e-207	0.773242	0.765	0.393	6.8e-203	Mac	Iqgap1
Rps8	2.52e-205	0.570303	0.992	0.901	4.52e-201	Mac	Rps8
Slc29a3	7.35e-205	0.611314	0.418	0.138	1.32e-200	Mac	Slc29a3
Rps6	2.25e-204	0.551605	0.985	0.854	4.04e-200	Mac	Rps6
Zfp36l2	4.97e-204	0.728965	0.622	0.283	8.91e-200	Mac	Zfp36l2
Arpc5	8.38e-204	0.689845	0.827	0.476	1.5e-199	Mac	Arpc5
Snx20	5.43e-203	0.531287	0.382	0.115	9.73e-199	Mac	Snx20
Pnp	6.68e-203	0.7617	0.59	0.271	1.2e-198	Mac	Pnp
Ifi47	1.95e-201	0.651436	0.365	0.108	3.5e-197	Mac	Ifi47
Tmem176a	1.27e-200	0.675523	0.959	0.757	2.28e-196	Mac	Tmem176a
Casp1	1.29e-200	0.49213	0.312	0.081	2.32e-196	Mac	Casp1
Pik3cd	7.01e-199	0.504966	0.292	0.072	1.26e-194	Mac	Pik3cd
Rpl23a	1.26e-198	0.552914	0.986	0.889	2.27e-194	Mac	Rpl23a
Arhgap25	2.02e-198	0.484298	0.292	0.072	3.62e-194	Mac	Arhgap25
Cdk6	2.87e-198	0.700049	0.397	0.131	5.14e-194	Mac	Cdk6
Capzb	4.01e-198	0.67854	0.828	0.473	7.19e-194	Mac	Capzb
Bin2	2.16e-197	0.52513	0.435	0.143	3.87e-193	Mac	Bin2
Ehbp1l1	4.48e-197	0.586828	0.396	0.129	8.04e-193	Mac	Ehbp1l1
Dusp6	5.98e-197	0.620412	0.397	0.128	1.07e-192	Mac	Dusp6
Cited2	8.31e-197	0.884593	0.514	0.211	1.49e-192	Mac	Cited2
Rpl10a	1.14e-196	0.612602	0.971	0.805	2.05e-192	Mac	Rpl10a
Itgb2	1.86e-196	0.523262	0.488	0.171	3.33e-192	Mac	Itgb2
Cebpa	2.66e-196	0.58891	0.333	0.095	4.77e-192	Mac	Cebpa
Ptgs1	9.21e-195	0.552872	0.312	0.082	1.65e-190	Mac	Ptgs1
Lfng	4.9e-194	0.584451	0.398	0.13	8.8e-190	Mac	Lfng
Lrmp	2.04e-193	0.504524	0.281	0.069	3.66e-189	Mac	Lrmp
Hsp90b1	5.3e-193	0.780328	0.898	0.638	9.5e-189	Mac	Hsp90b1
Mknk1	1.28e-192	0.487484	0.275	0.068	2.29e-188	Mac	Mknk1
Rnpep	1.81e-192	0.661981	0.532	0.226	3.25e-188	Mac	Rnpep
Creg1	1.3e-191	0.746844	0.626	0.301	2.33e-187	Mac	Creg1
Il16	3.13e-191	0.458646	0.283	0.069	5.62e-187	Mac	Il16
Rps3a1	8.53e-191	0.53865	0.987	0.832	1.53e-186	Mac	Rps3a1
Dock8	1.12e-190	0.620039	0.385	0.128	2e-186	Mac	Dock8
Csk	4.41e-190	0.611738	0.471	0.18	7.9e-186	Mac	Csk
Rel	5.4e-190	0.586701	0.346	0.103	9.68e-186	Mac	Rel
Pold4	6.76e-190	0.6824	0.499	0.205	1.21e-185	Mac	Pold4
Rps3	8.45e-190	0.515186	0.99	0.866	1.52e-185	Mac	Rps3
Ccnl1	1.49e-189	0.774901	0.602	0.284	2.66e-185	Mac	Ccnl1
Abcg1	3.22e-189	0.559855	0.331	0.095	5.77e-185	Mac	Abcg1
Rps15	3.81e-189	0.511236	0.989	0.883	6.83e-185	Mac	Rps15
Plekho2	1.57e-188	0.512551	0.312	0.086	2.81e-184	Mac	Plekho2
Epb41l2	1.36e-187	0.582278	0.334	0.099	2.44e-183	Mac	Epb41l2
Snx2	9.26e-187	0.73183	0.564	0.256	1.66e-182	Mac	Snx2
Arhgap17	1.55e-186	0.605173	0.39	0.133	2.78e-182	Mac	Arhgap17
Syngr2	5.28e-186	0.59243	0.666	0.326	9.46e-182	Mac	Syngr2
Tapbp	1.09e-185	0.693845	0.681	0.348	1.95e-181	Mac	Tapbp
Susd3	1.57e-184	0.60403	0.422	0.149	2.82e-180	Mac	Susd3
Tgs1	1.69e-183	0.630841	0.384	0.132	3.02e-179	Mac	Tgs1
Tcirg1	1.45e-182	0.519354	0.332	0.1	2.59e-178	Mac	Tcirg1
Il4ra	2.43e-182	0.633513	0.352	0.111	4.35e-178	Mac	Il4ra
Socs3	1.46e-180	0.957029	0.459	0.177	2.61e-176	Mac	Socs3
Ifit3	7.5e-180	0.694156	0.326	0.093	1.34e-175	Mac	Ifit3
Tfe3	7.73e-180	0.557358	0.303	0.087	1.39e-175	Mac	Tfe3
Son	1.82e-179	0.62562	0.908	0.57	3.26e-175	Mac	Son
Zfp36	1.87e-179	1.03558	0.517	0.224	3.36e-175	Mac	Zfp36
Lgals3	2.73e-179	0.666561	0.769	0.397	4.89e-175	Mac	Lgals3
Rpl36	3.93e-179	0.500335	0.985	0.907	7.05e-175	Mac	Rpl36
Dock2	1.02e-178	0.561833	0.37	0.12	1.83e-174	Mac	Dock2
Tep1	4.2e-178	0.60238	0.363	0.121	7.52e-174	Mac	Tep1
Hmox2	5.8e-178	0.639599	0.56	0.26	1.04e-173	Mac	Hmox2
Arhgef6	9.82e-177	0.516173	0.32	0.094	1.76e-172	Mac	Arhgef6
Tmem219	2.14e-176	0.621084	0.499	0.212	3.83e-172	Mac	Tmem219
Psme2	3.39e-176	0.667248	0.731	0.402	6.08e-172	Mac	Psme2
Tmem173	3.68e-176	0.542781	0.348	0.112	6.6e-172	Mac	Tmem173
Rpl7	1.12e-175	0.549208	0.977	0.821	2.02e-171	Mac	Rpl7
Wasf2	2.88e-174	0.633201	0.605	0.292	5.16e-170	Mac	Wasf2
Tgfbr2	4.28e-174	0.611685	0.474	0.188	7.68e-170	Mac	Tgfbr2
Tln1	2.05e-173	0.666719	0.697	0.374	3.68e-169	Mac	Tln1
Ptger4	4.45e-173	0.531224	0.281	0.076	7.98e-169	Mac	Ptger4
Sh3glb1	4.43e-171	0.653482	0.731	0.41	7.95e-167	Mac	Sh3glb1
Mmp14	1.64e-170	0.480109	0.295	0.083	2.93e-166	Mac	Mmp14
Btg2	8.68e-170	1.06178	0.617	0.31	1.56e-165	Mac	Btg2
Gsn	1.13e-169	0.553749	0.565	0.246	2.03e-165	Mac	Gsn
Shtn1	1.81e-169	0.525949	0.332	0.106	3.24e-165	Mac	Shtn1
Dapp1	2.1e-169	0.49817	0.312	0.094	3.77e-165	Mac	Dapp1
Acer3	2.29e-169	0.592468	0.383	0.139	4.11e-165	Mac	Acer3
Rp2	3.15e-169	0.542771	0.326	0.103	5.65e-165	Mac	Rp2
Snx10	3.22e-167	0.551441	0.375	0.131	5.77e-163	Mac	Snx10
Prcp	4.33e-167	0.615	0.54	0.243	7.77e-163	Mac	Prcp
Morc3	1.97e-166	0.545046	0.371	0.129	3.53e-162	Mac	Morc3
AI662270	8.61e-165	0.515286	0.378	0.129	1.54e-160	Mac	AI662270
Rpl30	9.09e-165	0.547427	0.953	0.732	1.63e-160	Mac	Rpl30
Lgals9	2.72e-164	0.496865	0.381	0.131	4.87e-160	Mac	Lgals9
Gnb2l1	8.51e-164	0.598876	0.907	0.665	1.53e-159	Mac	Gnb2l1
Cltc	1.62e-163	0.775182	0.704	0.418	2.9e-159	Mac	Cltc
Srgn	1.72e-162	0.291677	0.73	0.333	3.09e-158	Mac	Srgn
Eif4a1	5.51e-162	0.620023	0.878	0.601	9.88e-158	Mac	Eif4a1
Eef1a1	1.06e-161	0.446313	0.997	0.951	1.9e-157	Mac	Eef1a1
Rpl12	1.33e-161	0.547314	0.915	0.652	2.39e-157	Mac	Rpl12
Sft2d1	1.75e-161	0.603149	0.536	0.248	3.14e-157	Mac	Sft2d1
Rplp0	1.71e-160	0.461954	0.986	0.896	3.07e-156	Mac	Rplp0
Sla	2.07e-160	0.473652	0.338	0.108	3.72e-156	Mac	Sla
Rpl21	3.48e-160	0.466054	0.99	0.88	6.24e-156	Mac	Rpl21
Actr2	2.71e-158	0.647406	0.709	0.401	4.87e-154	Mac	Actr2
Ppp1r18	9.01e-157	0.510413	0.387	0.14	1.62e-152	Mac	Ppp1r18
Sh3bgrl	1.43e-156	0.626983	0.606	0.303	2.57e-152	Mac	Sh3bgrl
Dnase2a	1.96e-156	0.541554	0.336	0.115	3.52e-152	Mac	Dnase2a
Soat1	2.8e-156	0.545175	0.343	0.117	5.03e-152	Mac	Soat1
Ikzf1	2.85e-156	0.490326	0.33	0.106	5.11e-152	Mac	Ikzf1
Nmt1	8.76e-156	0.629026	0.584	0.293	1.57e-151	Mac	Nmt1
Cep170	2.79e-154	0.474668	0.276	0.081	5e-150	Mac	Cep170
Ftl11	5.13e-154	0.51953	1	0.989	9.19e-150	Mac	Ftl1
Rps7	6.16e-154	0.49348	0.964	0.824	1.1e-149	Mac	Rps7
Clec2d	9.75e-154	0.592634	0.506	0.224	1.75e-149	Mac	Clec2d
Irf2	1.59e-153	0.582149	0.485	0.214	2.85e-149	Mac	Irf2
Sema4d	3.31e-153	0.556663	0.401	0.155	5.94e-149	Mac	Sema4d
St8sia4	7.78e-153	0.537849	0.309	0.097	1.39e-148	Mac	St8sia4
Reep5	1.01e-152	0.612112	0.75	0.432	1.8e-148	Mac	Reep5
Tpr	2.55e-152	0.617274	0.707	0.396	4.57e-148	Mac	Tpr
Git2	1.37e-151	0.612666	0.489	0.216	2.46e-147	Mac	Git2
Rnase6	9.91e-151	0.436587	0.306	0.093	1.78e-146	Mac	Rnase6
Ly96	1.44e-150	0.501167	0.332	0.112	2.58e-146	Mac	Ly96
Adam17	2.21e-150	0.528806	0.338	0.118	3.97e-146	Mac	Adam17
Ccr1	3.33e-150	0.528188	0.255	0.07	5.98e-146	Mac	Ccr1
Ogfrl1	5.07e-149	0.523716	0.358	0.13	9.09e-145	Mac	Ogfrl1
M6pr	1.42e-148	0.599006	0.664	0.365	2.54e-144	Mac	M6pr
Scamp2	4.94e-148	0.610065	0.48	0.221	8.86e-144	Mac	Scamp2
Ifih1	2.8e-147	0.506147	0.267	0.078	5.01e-143	Mac	Ifih1
Gm2a	5.15e-147	0.511314	0.801	0.474	9.24e-143	Mac	Gm2a
Hspa5	1.76e-146	0.726689	0.878	0.629	3.16e-142	Mac	Hspa5
Swap70	4.67e-146	0.456241	0.315	0.103	8.37e-142	Mac	Swap70
Serp1	5.25e-146	0.655111	0.735	0.45	9.42e-142	Mac	Serp1
Ddx5	1.05e-145	0.525601	0.946	0.686	1.88e-141	Mac	Ddx5
Tspo	1.23e-145	0.565904	0.879	0.584	2.21e-141	Mac	Tspo
Arhgdia	8.76e-145	0.575741	0.768	0.461	1.57e-140	Mac	Arhgdia
Snrpb2	9.49e-145	0.581992	0.581	0.294	1.7e-140	Mac	Snrpb2
B4galt6	1.34e-144	0.528734	0.301	0.1	2.41e-140	Mac	B4galt6
Ube2l6	2.59e-144	0.48309	0.309	0.102	4.64e-140	Mac	Ube2l6
Pdia3	1.06e-143	0.639639	0.876	0.638	1.9e-139	Mac	Pdia3
Abca1	4.1e-143	0.527103	0.286	0.09	7.35e-139	Mac	Abca1
Bach1	5.58e-143	0.488853	0.299	0.098	1e-138	Mac	Bach1
Arid4a	1.1e-142	0.549901	0.425	0.177	1.98e-138	Mac	Arid4a
Rgs19	1.65e-142	0.458763	0.312	0.105	2.95e-138	Mac	Rgs19
Gsdmd	3.77e-142	0.430703	0.298	0.096	6.76e-138	Mac	Gsdmd
Tsc22d4	3.99e-142	0.584706	0.545	0.27	7.16e-138	Mac	Tsc22d4
Csf2rb	6.14e-142	0.444738	0.287	0.09	1.1e-137	Mac	Csf2rb
Fam174a	7.79e-142	0.581696	0.516	0.25	1.4e-137	Mac	Fam174a
Rac1	8.53e-141	0.555866	0.807	0.509	1.53e-136	Mac	Rac1
Pkib	3.07e-140	0.494076	0.292	0.094	5.51e-136	Mac	Pkib
Nsa2	4.16e-140	0.611985	0.649	0.361	7.47e-136	Mac	Nsa2
Itpripl2	5e-140	0.464986	0.283	0.09	8.96e-136	Mac	Itpripl2
Vcam1	5.44e-140	0.54254	0.252	0.071	9.76e-136	Mac	Vcam1
Dennd1a	2.3e-139	0.525861	0.341	0.125	4.13e-135	Mac	Dennd1a
Eif2ak2	2.33e-139	0.517345	0.32	0.112	4.17e-135	Mac	Eif2ak2
Abi1	4.79e-139	0.546458	0.452	0.202	8.59e-135	Mac	Abi1
Synj1	5.83e-139	0.52607	0.34	0.126	1.05e-134	Mac	Synj1
Fcgrt	6.26e-139	0.657662	0.63	0.351	1.12e-134	Mac	Fcgrt
Pitpna	1.87e-138	0.532817	0.654	0.348	3.36e-134	Mac	Pitpna
Mdfic	4.01e-138	0.462052	0.326	0.115	7.19e-134	Mac	Mdfic
Akap13	8.74e-138	0.553001	0.592	0.302	1.57e-133	Mac	Akap13
PISD	3.66e-137	0.590484	0.422	0.178	6.56e-133	Mac	PISD
Brk1	7.17e-137	0.58483	0.737	0.457	1.29e-132	Mac	Brk1
Rps10	2.85e-136	0.476636	0.955	0.791	5.11e-132	Mac	Rps10
Arhgap9	5.21e-136	0.421313	0.323	0.112	9.34e-132	Mac	Arhgap9
Mycbp2	1.1e-135	0.623499	0.609	0.328	1.96e-131	Mac	Mycbp2
Rpl31	6.73e-135	0.481661	0.972	0.83	1.21e-130	Mac	Rpl31
Mob1a	1.79e-133	0.571069	0.459	0.211	3.21e-129	Mac	Mob1a
Pgap2	2.04e-133	0.510888	0.341	0.129	3.66e-129	Mac	Pgap2
Msn	6.48e-133	0.496496	0.762	0.433	1.16e-128	Mac	Msn
Elmo1	1.26e-132	0.426199	0.277	0.088	2.26e-128	Mac	Elmo1
Bnip2	2.76e-131	0.50218	0.502	0.235	4.95e-127	Mac	Bnip2
Cnpy3	2.84e-131	0.507187	0.379	0.156	5.09e-127	Mac	Cnpy3
Hmox1	3.78e-131	0.585402	0.292	0.099	6.77e-127	Mac	Hmox1
Rap1a	5.54e-131	0.522356	0.704	0.405	9.93e-127	Mac	Rap1a
H2-Q4	8.35e-131	0.427865	0.42	0.17	1.5e-126	Mac	H2-Q4
Tmem261	2.68e-130	0.528683	0.497	0.242	4.8e-126	Mac	Tmem261
Lifr	3.1e-130	0.453675	0.382	0.152	5.55e-126	Mac	Lifr
Rpl4	4.24e-130	0.400769	0.964	0.792	7.6e-126	Mac	Rpl4
Rpl36a	4.52e-130	0.46879	0.969	0.809	8.1e-126	Mac	Rpl36a
Tubb5	7.52e-130	0.33657	0.703	0.379	1.35e-125	Mac	Tubb5
Spred1	9.43e-130	0.514521	0.319	0.118	1.69e-125	Mac	Spred1
Chmp4b	1.03e-129	0.584225	0.72	0.435	1.84e-125	Mac	Chmp4b
Fth11	1.52e-129	0.366311	1	0.997	2.73e-125	Mac	Fth1
Zfos1	2.59e-129	0.609335	0.491	0.24	4.65e-125	Mac	Zfos1
Casp8	4.06e-129	0.471161	0.432	0.189	7.28e-125	Mac	Casp8
Nfkbia	4.12e-129	0.695277	0.629	0.341	7.38e-125	Mac	Nfkbia
Atf3	1.01e-128	0.905337	0.309	0.113	1.81e-124	Mac	Atf3
BC017643	1.85e-128	0.430705	0.28	0.093	3.32e-124	Mac	BC017643
Vasp	5.35e-128	0.476927	0.582	0.292	9.59e-124	Mac	Vasp
Tle4	6.88e-128	0.451551	0.294	0.101	1.23e-123	Mac	Tle4
Ptprj	5.35e-127	0.545714	0.382	0.161	9.6e-123	Mac	Ptprj
Pdia6	6.29e-126	0.660467	0.738	0.471	1.13e-121	Mac	Pdia6
Srsf9	1.22e-125	0.543396	0.529	0.271	2.19e-121	Mac	Srsf9
Iigp1	1.37e-125	0.598857	0.26	0.08	2.46e-121	Mac	Iigp1
Cbl	1.52e-125	0.544867	0.429	0.194	2.73e-121	Mac	Cbl
Lamp1	2.11e-125	0.513067	0.936	0.77	3.78e-121	Mac	Lamp1
Irf1	4.42e-125	0.483121	0.327	0.12	7.93e-121	Mac	Irf1
Pkn1	1.29e-124	0.515648	0.395	0.169	2.32e-120	Mac	Pkn1
Sh3bp1	9.24e-124	0.428544	0.279	0.096	1.66e-119	Mac	Sh3bp1
Commd8	1.64e-123	0.520197	0.488	0.237	2.93e-119	Mac	Commd8
H2-Q7	2.15e-123	0.297965	0.457	0.195	3.86e-119	Mac	H2-Q7
Rpl18	4.3e-123	0.406589	0.966	0.817	7.72e-119	Mac	Rpl18
Birc3	1.85e-122	0.502759	0.301	0.11	3.32e-118	Mac	Birc3
Dnajb14	2.09e-122	0.558138	0.441	0.21	3.75e-118	Mac	Dnajb14
Jmjd1c	3.34e-122	0.554101	0.446	0.211	5.99e-118	Mac	Jmjd1c
Dab21	3.43e-122	0.674098	0.755	0.467	6.15e-118	Mac	Dab2
Sh3kbp1	3.79e-122	0.378418	0.296	0.103	6.8e-118	Mac	Sh3kbp1
Rpl14	9.14e-122	0.376705	0.988	0.88	1.64e-117	Mac	Rpl14
Rps6ka1	2.29e-121	0.438092	0.307	0.113	4.11e-117	Mac	Rps6ka1
Scarb2	1.01e-120	0.470143	0.339	0.134	1.81e-116	Mac	Scarb2
Atp6v0b	1.4e-120	0.471434	0.889	0.647	2.51e-116	Mac	Atp6v0b
Pak1	2.48e-120	0.420933	0.314	0.116	4.45e-116	Mac	Pak1
Chd9	6.29e-120	0.496936	0.334	0.132	1.13e-115	Mac	Chd9
Nfe2l2	1.68e-119	0.598622	0.565	0.302	3.01e-115	Mac	Nfe2l2
Lbh	2.87e-119	0.370378	0.347	0.134	5.15e-115	Mac	Lbh
Cd38	1.6e-118	0.425254	0.327	0.12	2.87e-114	Mac	Cd38
Gdi2	2.81e-118	0.542819	0.808	0.551	5.04e-114	Mac	Gdi2
Rpsa	5.14e-118	0.330795	0.967	0.782	9.22e-114	Mac	Rpsa
Ankrd11	7.05e-118	0.538097	0.597	0.327	1.27e-113	Mac	Ankrd11
Gnb2	1.88e-117	0.483242	0.828	0.541	3.37e-113	Mac	Gnb2
Etv3	2.53e-117	0.47009	0.282	0.1	4.53e-113	Mac	Etv3
Prpf38b	2.7e-117	0.553223	0.549	0.296	4.83e-113	Mac	Prpf38b
Hps3	9.01e-117	0.457781	0.292	0.106	1.62e-112	Mac	Hps3
Ccdc12	1.39e-116	0.506743	0.707	0.422	2.49e-112	Mac	Ccdc12
H3f3a	2.09e-116	0.408013	0.948	0.736	3.76e-112	Mac	H3f3a
Dhrs3	3.63e-116	0.498401	0.499	0.249	6.51e-112	Mac	Dhrs3
Dtx3l	1.23e-115	0.454939	0.282	0.101	2.21e-111	Mac	Dtx3l
Rpl8	7.69e-115	0.366342	0.979	0.861	1.38e-110	Mac	Rpl8
Pdcd2l	3.06e-114	0.453058	0.283	0.104	5.48e-110	Mac	Pdcd2l
Srrm2	9.23e-114	0.477318	0.8	0.504	1.66e-109	Mac	Srrm2
Ccnd1	2.06e-113	0.644676	0.541	0.292	3.69e-109	Mac	Ccnd1
Akr1b3	2.38e-112	0.412384	0.513	0.264	4.27e-108	Mac	Akr1b3
Anxa3	3.29e-112	0.407051	0.429	0.191	5.91e-108	Mac	Anxa3
Rpl22	6.09e-112	0.461757	0.92	0.718	1.09e-107	Mac	Rpl22
Plin2	7.98e-112	0.60798	0.463	0.228	1.43e-107	Mac	Plin2
Adrbk1	9.15e-112	0.46916	0.356	0.152	1.64e-107	Mac	Adrbk1
Lrrk1	9.84e-112	0.410582	0.284	0.103	1.76e-107	Mac	Lrrk1
Irf2bp2	2.51e-111	0.547161	0.446	0.219	4.5e-107	Mac	Irf2bp2
Rcbtb2	4.48e-111	0.417014	0.311	0.12	8.03e-107	Mac	Rcbtb2
Cap1	7.25e-111	0.415379	0.32	0.127	1.3e-106	Mac	Cap1
Runx3	8.85e-111	0.354421	0.267	0.091	1.59e-106	Mac	Runx3
Rpl9	9.94e-111	0.383259	0.973	0.839	1.78e-106	Mac	Rpl9
Cnp	1.36e-110	0.362347	0.32	0.123	2.43e-106	Mac	Cnp
Rpl7a	3.26e-109	0.459498	0.942	0.77	5.85e-105	Mac	Rpl7a
Cdc42se2	4.43e-109	0.455201	0.406	0.187	7.94e-105	Mac	Cdc42se2
Ypel3	6.47e-109	0.522915	0.621	0.364	1.16e-104	Mac	Ypel3
Sipa1	6.78e-109	0.381852	0.353	0.145	1.22e-104	Mac	Sipa1
Smim14	3.72e-108	0.489414	0.639	0.379	6.67e-104	Mac	Smim14
Rps26	7.93e-108	0.410939	0.956	0.819	1.42e-103	Mac	Rps26
Parp9	8.21e-108	0.372118	0.25	0.085	1.47e-103	Mac	Parp9
Ywhah	2.11e-107	0.474197	0.687	0.401	3.78e-103	Mac	Ywhah
Rab14	2.84e-107	0.526793	0.734	0.477	5.09e-103	Mac	Rab14
Fli1	3.96e-107	0.368316	0.328	0.128	7.1e-103	Mac	Fli1
Eif3f	6.91e-107	0.456423	0.828	0.555	1.24e-102	Mac	Eif3f
Smchd1	1.36e-106	0.494366	0.449	0.222	2.44e-102	Mac	Smchd1
Stard3	2.63e-106	0.393676	0.291	0.111	4.72e-102	Mac	Stard3
Gbp7	6.85e-106	0.418774	0.307	0.118	1.23e-101	Mac	Gbp7
Nipa2	1.25e-105	0.488781	0.378	0.174	2.24e-101	Mac	Nipa2
Eid1	3.96e-105	0.484791	0.451	0.228	7.1e-101	Mac	Eid1
Stard3nl	5.79e-105	0.451395	0.444	0.218	1.04e-100	Mac	Stard3nl
Akr1b10	1.94e-104	0.421192	0.3	0.118	3.48e-100	Mac	Akr1b10
Spcs2	3.76e-104	0.511553	0.697	0.439	6.75e-100	Mac	Spcs2
Npm1	1.21e-103	0.427835	0.871	0.618	2.16e-99	Mac	Npm1
Tanc2	2.29e-103	0.456484	0.282	0.107	4.1e-99	Mac	Tanc2
Susd6	4.24e-103	0.507429	0.379	0.175	7.61e-99	Mac	Susd6
Atf6	1.45e-102	0.457504	0.281	0.109	2.6e-98	Mac	Atf6
Irf9	1.98e-102	0.410504	0.34	0.145	3.55e-98	Mac	Irf9
Gbp2	5.76e-102	0.59121	0.273	0.101	1.03e-97	Mac	Gbp2
Sepw1	7.57e-102	0.493618	0.775	0.517	1.36e-97	Mac	Sepw1
Cpne2	9.72e-102	0.35618	0.252	0.09	1.74e-97	Mac	Cpne2
Znfx1	3.26e-101	0.442017	0.306	0.124	5.84e-97	Mac	Znfx1
Tuba1b	6.06e-101	0.364324	0.667	0.402	1.09e-96	Mac	Tuba1b
Dnmt3a	1.38e-100	0.446419	0.393	0.184	2.48e-96	Mac	Dnmt3a
Rbm39	1.89e-100	0.41759	0.923	0.634	3.38e-96	Mac	Rbm39
Tmed9	2.11e-100	0.487199	0.672	0.41	3.79e-96	Mac	Tmed9
Calr	8.26e-100	0.559593	0.896	0.722	1.48e-95	Mac	Calr
Cdk2ap2	1.25e-99	0.416161	0.605	0.352	2.24e-95	Mac	Cdk2ap2
Necap2	1.53e-98	0.447579	0.444	0.224	2.74e-94	Mac	Necap2
Notch2	5.33e-98	0.441113	0.301	0.121	9.56e-94	Mac	Notch2
Cd47	5.62e-98	0.386203	0.774	0.481	1.01e-93	Mac	Cd47
Prdx4	7.31e-98	0.388254	0.37	0.166	1.31e-93	Mac	Prdx4
Tmed10	1.06e-97	0.455453	0.759	0.508	1.9e-93	Mac	Tmed10
Cox7a2l	1.5e-97	0.476097	0.832	0.604	2.69e-93	Mac	Cox7a2l
Plekhj1	3.15e-97	0.435107	0.517	0.279	5.64e-93	Mac	Plekhj1
AI413582	4.22e-97	0.429165	0.376	0.176	7.58e-93	Mac	AI413582
Snap23	1.4e-96	0.4483	0.495	0.265	2.51e-92	Mac	Snap23
Trps1	2.25e-96	0.445338	0.434	0.217	4.03e-92	Mac	Trps1
1700025G04Rik	4.83e-96	0.350675	0.284	0.111	8.66e-92	Mac	1700025G04Rik
Slc29a1	9.17e-96	0.347886	0.312	0.127	1.64e-91	Mac	Slc29a1
Lamtor1	1.83e-95	0.454636	0.561	0.323	3.29e-91	Mac	Lamtor1
Slc31a2	2.64e-95	0.381937	0.302	0.124	4.74e-91	Mac	Slc31a2
Gm9843	3.22e-95	0.439122	0.743	0.484	5.78e-91	Mac	Gm9843
Taf6l	8.1e-95	0.450332	0.484	0.26	1.45e-90	Mac	Taf6l
Pfdn5	8.62e-95	0.437144	0.929	0.773	1.55e-90	Mac	Pfdn5
Rnaset2a	3.21e-94	0.47217	0.642	0.398	5.76e-90	Mac	Rnaset2a
Bcl10	5.6e-94	0.426283	0.387	0.187	1e-89	Mac	Bcl10
Ptma	7.31e-94	0.28403	0.983	0.848	1.31e-89	Mac	Ptma
Atp8a1	1.21e-93	0.381608	0.25	0.094	2.17e-89	Mac	Atp8a1
Ankrd44	1.45e-93	0.372593	0.377	0.172	2.6e-89	Mac	Ankrd44
Eif4ebp1	1.75e-93	0.417972	0.416	0.207	3.14e-89	Mac	Eif4ebp1
Ostf1	2.13e-93	0.385878	0.742	0.466	3.81e-89	Mac	Ostf1
Maf1	3.95e-93	0.439087	0.719	0.419	7.08e-89	Mac	Maf
Fkbp15	6.76e-93	0.388263	0.289	0.119	1.21e-88	Mac	Fkbp15
Sf3b1	2.85e-92	0.428118	0.68	0.422	5.11e-88	Mac	Sf3b1
Uba52	4.7e-92	0.407756	0.903	0.72	8.43e-88	Mac	Uba52
Ncoa3	1.02e-91	0.438152	0.369	0.172	1.83e-87	Mac	Ncoa3
Picalm	2.74e-91	0.540931	0.615	0.388	4.92e-87	Mac	Picalm
Bax	5.12e-91	0.480389	0.647	0.406	9.18e-87	Mac	Bax
Zc3hav1	3.9e-90	0.401221	0.355	0.163	6.99e-86	Mac	Zc3hav1
Pon2	4.5e-90	0.363408	0.362	0.166	8.08e-86	Mac	Pon2
Svbp	4.89e-90	0.45274	0.444	0.233	8.78e-86	Mac	Svbp
Ifi35	5.83e-90	0.399821	0.397	0.195	1.05e-85	Mac	Ifi35
Rnf149	1.44e-89	0.451645	0.503	0.282	2.57e-85	Mac	Rnf149
Wipf1	2.09e-89	0.368602	0.286	0.117	3.75e-85	Mac	Wipf1
Mapkapk2	2.14e-89	0.467813	0.404	0.208	3.85e-85	Mac	Mapkapk2
Atp6ap2	3.47e-89	0.441633	0.574	0.339	6.21e-85	Mac	Atp6ap2
Rpl24	3.86e-89	0.362361	0.985	0.894	6.92e-85	Mac	Rpl24
Atrx	5.02e-89	0.421916	0.668	0.407	9e-85	Mac	Atrx
Nucb2	6.46e-89	0.412309	0.311	0.136	1.16e-84	Mac	Nucb2
Camk2d	8.02e-89	0.437638	0.454	0.238	1.44e-84	Mac	Camk2d
Ppp1r21	9.96e-89	0.396569	0.298	0.127	1.79e-84	Mac	Ppp1r21
Litaf	5.15e-88	0.402969	0.512	0.278	9.24e-84	Mac	Litaf
Asph	6.01e-88	0.569988	0.361	0.176	1.08e-83	Mac	Asph
H2-T22	6.27e-88	0.392315	0.461	0.241	1.12e-83	Mac	H2-T22
Sec14l1	7.67e-88	0.403041	0.308	0.135	1.38e-83	Mac	Sec14l1
Bin1	5.46e-87	0.374968	0.332	0.149	9.78e-83	Mac	Bin1
Dguok	6.25e-87	0.415742	0.388	0.193	1.12e-82	Mac	Dguok
Rsu1	9.24e-87	0.377537	0.468	0.246	1.66e-82	Mac	Rsu1
Atp6ap1	1.39e-86	0.426789	0.59	0.356	2.49e-82	Mac	Atp6ap1
Sgpl1	7.32e-86	0.392626	0.293	0.128	1.31e-81	Mac	Sgpl1
Il2rg	1.07e-85	0.324278	0.334	0.145	1.92e-81	Mac	Il2rg
Pabpc1	1.59e-85	0.380267	0.819	0.557	2.85e-81	Mac	Pabpc1
Cdkn1a	1.85e-85	0.613661	0.356	0.169	3.31e-81	Mac	Cdkn1a
Klf3	2.58e-85	0.379111	0.448	0.233	4.62e-81	Mac	Klf3
5031439G07Rik	4.13e-85	0.376108	0.294	0.127	7.41e-81	Mac	5031439G07Rik
Filip1l	5.11e-85	0.360108	0.281	0.116	9.16e-81	Mac	Filip1l
Ppp1r12c	1.05e-83	0.352321	0.257	0.104	1.89e-79	Mac	Ppp1r12c
Mrpl23	1.36e-83	0.430004	0.616	0.384	2.44e-79	Mac	Mrpl23
G3bp2	2.36e-83	0.457899	0.52	0.307	4.24e-79	Mac	G3bp2
Arhgef2	6.3e-83	0.41805	0.388	0.198	1.13e-78	Mac	Arhgef2
Capza1	8.11e-83	0.37275	0.43	0.225	1.45e-78	Mac	Capza1
Arl6ip5	8.57e-83	0.367028	0.577	0.338	1.54e-78	Mac	Arl6ip5
Pomp	1.17e-82	0.400533	0.816	0.576	2.11e-78	Mac	Pomp
Tubb2a	2.9e-82	0.41541	0.366	0.181	5.21e-78	Mac	Tubb2a
Ccdc88a	3.48e-82	0.375705	0.34	0.16	6.24e-78	Mac	Ccdc88a
Luc7l2	1.06e-81	0.384062	0.726	0.459	1.9e-77	Mac	Luc7l2
Eif3h	1.84e-81	0.391458	0.787	0.532	3.3e-77	Mac	Eif3h
Trim12a	2.42e-81	0.355885	0.33	0.152	4.33e-77	Mac	Trim12a
Cept1	2.59e-81	0.395261	0.344	0.165	4.64e-77	Mac	Cept1
Ppp1r9b	2.64e-81	0.355084	0.289	0.126	4.74e-77	Mac	Ppp1r9b
Tet3	3.43e-81	0.388038	0.308	0.14	6.15e-77	Mac	Tet3
Tpst2	3.78e-80	0.313621	0.384	0.188	6.78e-76	Mac	Tpst2
Rbfa	4.37e-80	0.357738	0.349	0.168	7.83e-76	Mac	Rbfa
Smap2	7.26e-80	0.365843	0.339	0.162	1.3e-75	Mac	Smap2
Ogfr	2.11e-79	0.365982	0.326	0.154	3.78e-75	Mac	Ogfr
Ccnd2	6.62e-79	0.320132	0.412	0.201	1.19e-74	Mac	Ccnd2
Baz1a	1.19e-78	0.353899	0.358	0.172	2.13e-74	Mac	Baz1a
Fmnl1	1.5e-78	0.332427	0.282	0.121	2.7e-74	Mac	Fmnl1
Fam213b	2.35e-78	0.322919	0.269	0.112	4.22e-74	Mac	Fam213b
Dek	2.54e-78	0.392922	0.553	0.326	4.56e-74	Mac	Dek
Gns	4.26e-78	0.419004	0.45	0.248	7.63e-74	Mac	Gns
2810474O19Rik	5.14e-78	0.362594	0.49	0.276	9.22e-74	Mac	2810474O19Rik
Kdm7a	6.35e-78	0.406555	0.327	0.157	1.14e-73	Mac	Kdm7a
Vwa5a	2.37e-77	0.393954	0.306	0.144	4.24e-73	Mac	Vwa5a
Peli1	2.38e-77	0.371133	0.34	0.163	4.27e-73	Mac	Peli1
Ubap2l	2.51e-77	0.429328	0.51	0.303	4.5e-73	Mac	Ubap2l
Ep300	3.27e-77	0.364721	0.312	0.145	5.86e-73	Mac	Ep300
Rbm25	3.45e-76	0.396625	0.666	0.427	6.18e-72	Mac	Rbm25
Ik	3.65e-76	0.39024	0.46	0.261	6.54e-72	Mac	Ik
Pgd	5.45e-76	0.383074	0.388	0.202	9.77e-72	Mac	Pgd
Sgk3	6.2e-76	0.33679	0.289	0.13	1.11e-71	Mac	Sgk3
Orai1	8e-76	0.386171	0.349	0.173	1.43e-71	Mac	Orai1
Trmt112	1.45e-75	0.379869	0.58	0.353	2.6e-71	Mac	Trmt112
Ap2s1	1.68e-75	0.412326	0.636	0.413	3.02e-71	Mac	Ap2s1
Tra2a	1.78e-75	0.411563	0.519	0.305	3.19e-71	Mac	Tra2a
Hprt	4.81e-75	0.399317	0.569	0.352	8.62e-71	Mac	Hprt
Ppp4c	6.91e-75	0.371486	0.501	0.29	1.24e-70	Mac	Ppp4c
Morf4l1	1.81e-74	0.35108	0.866	0.641	3.24e-70	Mac	Morf4l1
Rpl38	2.91e-74	0.285671	0.985	0.926	5.22e-70	Mac	Rpl38
Usf2	5.4e-74	0.373914	0.401	0.216	9.68e-70	Mac	Usf2
Calm2	5.73e-74	0.275902	0.859	0.6	1.03e-69	Mac	Calm2
Stk17b	6.42e-74	0.286227	0.324	0.151	1.15e-69	Mac	Stk17b
Lpl	9.4e-74	0.406308	0.527	0.298	1.69e-69	Mac	Lpl
Ripk1	1.53e-73	0.318575	0.261	0.112	2.74e-69	Mac	Ripk1
Eif5b	1.89e-73	0.40638	0.657	0.433	3.38e-69	Mac	Eif5b
Htra2	2.53e-73	0.321377	0.269	0.118	4.54e-69	Mac	Htra2
Eef1d	2.57e-73	0.390964	0.752	0.524	4.61e-69	Mac	Eef1d
Zfp36l1	3.03e-73	0.400668	0.653	0.415	5.44e-69	Mac	Zfp36l1
Cdk9	1.27e-72	0.351858	0.368	0.19	2.28e-68	Mac	Cdk9
Rps12-ps3	1.4e-72	0.367568	0.721	0.481	2.5e-68	Mac	Rps12-ps3
Hnrnpf	2.16e-72	0.324778	0.821	0.577	3.87e-68	Mac	Hnrnpf
Rpl29	2.17e-72	0.335017	0.94	0.801	3.88e-68	Mac	Rpl29
Ccnt2	2.75e-72	0.40402	0.406	0.221	4.93e-68	Mac	Ccnt2
Triap1	4.52e-72	0.338813	0.29	0.135	8.11e-68	Mac	Triap1
Sppl2a	4.85e-72	0.424069	0.414	0.23	8.69e-68	Mac	Sppl2a
Nars	7.03e-72	0.391388	0.507	0.305	1.26e-67	Mac	Nars
Gm10073	7.86e-72	0.375591	0.728	0.487	1.41e-67	Mac	Gm10073
Rap1gds1	8.68e-72	0.332304	0.257	0.112	1.56e-67	Mac	Rap1gds1
Tmcc1	1.66e-71	0.413946	0.321	0.158	2.98e-67	Mac	Tmcc1
Hivep2	4.34e-71	0.385264	0.273	0.123	7.79e-67	Mac	Hivep2
Ier2	5.62e-71	0.572202	0.448	0.251	1.01e-66	Mac	Ier2
Rpl27	7.75e-71	0.270692	0.961	0.819	1.39e-66	Mac	Rpl27
Tgif1	3.99e-70	0.374179	0.271	0.124	7.15e-66	Mac	Tgif1
Tmem51	7.03e-70	0.37725	0.311	0.152	1.26e-65	Mac	Tmem51
Map7d1	3.77e-69	0.321649	0.317	0.153	6.76e-65	Mac	Map7d1
Trim12c	6.16e-69	0.338006	0.277	0.127	1.1e-64	Mac	Trim12c
Mier1	3.84e-68	0.364634	0.454	0.26	6.89e-64	Mac	Mier1
Psenen	5.85e-68	0.370969	0.708	0.485	1.05e-63	Mac	Psenen
Ddost	1.39e-67	0.375164	0.524	0.323	2.48e-63	Mac	Ddost
Acap2	3.25e-67	0.338135	0.264	0.12	5.83e-63	Mac	Acap2
Ggh	3.4e-67	0.33727	0.394	0.213	6.1e-63	Mac	Ggh
Eef1b2	3.53e-67	0.342822	0.788	0.55	6.33e-63	Mac	Eef1b2
Bod1l	4.08e-67	0.377936	0.416	0.233	7.31e-63	Mac	Bod1l
Anp32b	6.49e-67	0.314789	0.606	0.376	1.16e-62	Mac	Anp32b
Myof	6.75e-67	0.340877	0.282	0.134	1.21e-62	Mac	Myof
Whsc1l1	6.99e-67	0.388951	0.465	0.273	1.25e-62	Mac	Whsc1l1
Gltscr2	2.01e-66	0.29664	0.662	0.424	3.6e-62	Mac	Gltscr2
0610030E20Rik	2.08e-66	0.333787	0.279	0.131	3.74e-62	Mac	0610030E20Rik
Cxcl2	2.3e-66	0.573733	0.262	0.121	4.12e-62	Mac	Cxcl2
Rtfdc1	3.82e-66	0.34764	0.397	0.219	6.84e-62	Mac	Rtfdc1
Btf3	5.65e-66	0.321248	0.892	0.69	1.01e-61	Mac	Btf3
Tceb3	6.86e-66	0.294623	0.277	0.13	1.23e-61	Mac	Tceb3
Rnf13	8.14e-66	0.363924	0.49	0.298	1.46e-61	Mac	Rnf13
Glrx	1.24e-65	0.342606	0.362	0.192	2.23e-61	Mac	Glrx
Rhoa	2.48e-65	0.31551	0.837	0.618	4.44e-61	Mac	Rhoa
Tmed3	1.95e-64	0.349372	0.445	0.26	3.5e-60	Mac	Tmed3
Lipa1	4.39e-64	0.343355	0.482	0.281	7.88e-60	Mac	Lipa
Hspa1a	6.55e-64	0.715215	0.372	0.205	1.17e-59	Mac	Hspa1a
Mapk14	6.73e-64	0.327022	0.312	0.157	1.21e-59	Mac	Mapk14
Qk	8.28e-64	0.353926	0.401	0.225	1.49e-59	Mac	Qk
Parp1	8.83e-64	0.351504	0.315	0.162	1.58e-59	Mac	Parp1
Mvp	1.23e-63	0.340604	0.39	0.215	2.21e-59	Mac	Mvp
Pnisr	1.95e-63	0.320718	0.597	0.376	3.49e-59	Mac	Pnisr
Exosc8	2.01e-63	0.273122	0.271	0.125	3.6e-59	Mac	Exosc8
Cntrl	2.74e-63	0.309883	0.251	0.114	4.91e-59	Mac	Cntrl
Psma5	2.88e-63	0.345906	0.532	0.33	5.16e-59	Mac	Psma5
Rbm5	3.86e-63	0.366151	0.477	0.287	6.91e-59	Mac	Rbm5
Snw1	4.34e-63	0.338882	0.409	0.233	7.77e-59	Mac	Snw1
Nfkb1	4.51e-63	0.303617	0.366	0.194	8.09e-59	Mac	Nfkb1
Fus	5.8e-63	0.335167	0.724	0.49	1.04e-58	Mac	Fus
Lman2	1.04e-62	0.359515	0.548	0.351	1.86e-58	Mac	Lman2
Ahsa1	1.47e-62	0.342576	0.463	0.276	2.63e-58	Mac	Ahsa1
Arhgap18	3.84e-62	0.311825	0.275	0.131	6.89e-58	Mac	Arhgap18
Tra2b	4.16e-62	0.337201	0.612	0.395	7.47e-58	Mac	Tra2b
Ankfy1	9.7e-62	0.307	0.255	0.118	1.74e-57	Mac	Ankfy1
Nap1l1	1.67e-61	0.343686	0.577	0.367	3e-57	Mac	Nap1l1
Tctex1d2	2.25e-61	0.317701	0.299	0.15	4.03e-57	Mac	Tctex1d2
Gnaq	2.46e-61	0.360379	0.32	0.166	4.41e-57	Mac	Gnaq
Rpl15	3.14e-61	0.28595	0.923	0.748	5.62e-57	Mac	Rpl15
Dram2	4.36e-61	0.350108	0.468	0.281	7.82e-57	Mac	Dram2
Sptssa	4.9e-61	0.313382	0.568	0.365	8.79e-57	Mac	Sptssa
Rapgef6	6.78e-61	0.324848	0.296	0.148	1.22e-56	Mac	Rapgef6
Egr1	1.63e-60	0.758963	0.285	0.145	2.92e-56	Mac	Egr1
Dnajc8	1.81e-60	0.310433	0.583	0.365	3.25e-56	Mac	Dnajc8
Hspa8	3.55e-60	0.297712	0.98	0.934	6.37e-56	Mac	Hspa8
Sdf4	3.88e-60	0.331826	0.558	0.358	6.96e-56	Mac	Sdf4
Colgalt1	9.6e-60	0.335988	0.321	0.168	1.72e-55	Mac	Colgalt1
Tap2	3.06e-59	0.287168	0.35	0.184	5.48e-55	Mac	Tap2
Ogt	2.5e-58	0.28053	0.617	0.393	4.48e-54	Mac	Ogt
Macf1	2.57e-58	0.298299	0.496	0.304	4.62e-54	Mac	Macf1
Mbnl2	1.08e-57	0.341022	0.463	0.281	1.94e-53	Mac	Mbnl2
Timm10b	1.1e-57	0.335932	0.584	0.388	1.98e-53	Mac	Timm10b
Psmb2	1.39e-57	0.351861	0.671	0.465	2.5e-53	Mac	Psmb2
Tacc1	1.7e-57	0.345293	0.377	0.214	3.04e-53	Mac	Tacc1
Rsbn1l	2.34e-57	0.31976	0.363	0.202	4.21e-53	Mac	Rsbn1l
Usp8	3.49e-57	0.324355	0.387	0.224	6.26e-53	Mac	Usp8
Edem1	4.48e-57	0.305558	0.308	0.161	8.03e-53	Mac	Edem1
Uvrag	6.55e-57	0.284655	0.29	0.146	1.17e-52	Mac	Uvrag
Elf1	1.16e-56	0.276826	0.441	0.259	2.09e-52	Mac	Elf1
Bin3	1.56e-56	0.2918	0.251	0.121	2.79e-52	Mac	Bin3
Ppib	3.13e-56	0.319748	0.83	0.628	5.62e-52	Mac	Ppib
Rnf114	4.96e-56	0.299166	0.323	0.172	8.9e-52	Mac	Rnf114
Sap30	5.9e-56	0.26929	0.409	0.232	1.06e-51	Mac	Sap30
Supt4a	7.93e-56	0.286176	0.556	0.359	1.42e-51	Mac	Supt4a
Smagp	1.29e-55	0.319502	0.404	0.232	2.31e-51	Mac	Smagp
Ddx24	3.03e-55	0.300155	0.482	0.298	5.44e-51	Mac	Ddx24
Wdr26	3.33e-55	0.343063	0.4	0.238	5.98e-51	Mac	Wdr26
Ensa	4.07e-55	0.323538	0.317	0.172	7.3e-51	Mac	Ensa
Rpl10-ps3	1.08e-54	0.305098	0.472	0.289	1.94e-50	Mac	Rpl10-ps3
Ppp3ca	1.22e-54	0.31301	0.461	0.283	2.18e-50	Mac	Ppp3ca
Srrm1	2.6e-54	0.313726	0.554	0.359	4.67e-50	Mac	Srrm1
Osgep	2.68e-54	0.290611	0.308	0.164	4.8e-50	Mac	Osgep
Faim	7.17e-54	0.259405	0.284	0.145	1.28e-49	Mac	Faim
Rps17	8.2e-54	0.265703	0.974	0.892	1.47e-49	Mac	Rps17
Nipbl	8.5e-54	0.314802	0.41	0.243	1.52e-49	Mac	Nipbl
Nktr	1.02e-53	0.330691	0.528	0.337	1.84e-49	Mac	Nktr
Rtcb	1.03e-53	0.319612	0.412	0.247	1.84e-49	Mac	Rtcb
Eif3k	1.67e-53	0.29062	0.787	0.564	3e-49	Mac	Eif3k
Rpl5	2.03e-53	0.277017	0.87	0.673	3.65e-49	Mac	Rpl5
Stx4a	3.01e-53	0.325718	0.364	0.211	5.4e-49	Mac	Stx4a
Zfand5	3.31e-53	0.343837	0.524	0.339	5.94e-49	Mac	Zfand5
Map2k1	6.35e-53	0.292123	0.305	0.161	1.14e-48	Mac	Map2k1
Ikbkb	1.76e-52	0.283461	0.394	0.229	3.15e-48	Mac	Ikbkb
Rab20	2.05e-52	0.332757	0.26	0.13	3.67e-48	Mac	Rab20
Hpcal1	2.71e-52	0.260139	0.409	0.241	4.86e-48	Mac	Hpcal1
Khdrbs1	3.53e-52	0.320314	0.461	0.287	6.33e-48	Mac	Khdrbs1
Ssr4	5.05e-52	0.321429	0.732	0.528	9.05e-48	Mac	Ssr4
Ppp1ca	5.48e-52	0.287506	0.787	0.579	9.82e-48	Mac	Ppp1ca
Ddi2	6.16e-52	0.312787	0.309	0.168	1.11e-47	Mac	Ddi2
Sec11c	6.66e-52	0.266136	0.477	0.292	1.19e-47	Mac	Sec11c
Ubc	7.66e-52	0.437112	0.89	0.757	1.37e-47	Mac	Ubc
Snx6	1.15e-51	0.320284	0.48	0.305	2.06e-47	Mac	Snx6
Naca	2.26e-51	0.269059	0.926	0.765	4.06e-47	Mac	Naca
Map3k1	2.48e-51	0.298733	0.351	0.198	4.45e-47	Mac	Map3k1
Ralb	5.29e-51	0.282679	0.405	0.24	9.49e-47	Mac	Ralb
Ube2f	5.35e-51	0.296097	0.345	0.196	9.6e-47	Mac	Ube2f
Rragc	5.61e-51	0.278598	0.301	0.162	1.01e-46	Mac	Rragc
Prpf40a	7.59e-51	0.352938	0.464	0.297	1.36e-46	Mac	Prpf40a
Ube2i	1.43e-50	0.282111	0.531	0.341	2.57e-46	Mac	Ube2i
Myl12b	1.66e-50	0.272783	0.688	0.477	2.97e-46	Mac	Myl12b
Vmp1	3.3e-50	0.334641	0.527	0.348	5.93e-46	Mac	Vmp1
Pkig	3.52e-50	0.289355	0.447	0.277	6.31e-46	Mac	Pkig
Rpl28	3.82e-50	0.258524	0.972	0.876	6.85e-46	Mac	Rpl28
Safb2	3.85e-50	0.334116	0.384	0.23	6.91e-46	Mac	Safb2
Phip	4.22e-50	0.324728	0.41	0.248	7.57e-46	Mac	Phip
Hnrnpa3	4.69e-50	0.285992	0.768	0.553	8.42e-46	Mac	Hnrnpa3
Stxbp3	5.27e-50	0.274761	0.28	0.146	9.46e-46	Mac	Stxbp3
Srsf5	5.46e-50	0.293169	0.686	0.484	9.78e-46	Mac	Srsf5
2610001J05Rik	1.2e-49	0.30027	0.491	0.315	2.16e-45	Mac	2610001J05Rik
Trim26	1.35e-49	0.290878	0.252	0.127	2.43e-45	Mac	Trim26
Icam1	1.41e-49	0.276407	0.258	0.13	2.53e-45	Mac	Icam1
Clk1	1.44e-49	0.323769	0.504	0.331	2.59e-45	Mac	Clk1
Leprot	2.67e-49	0.298504	0.415	0.252	4.79e-45	Mac	Leprot
Wdr1	4.07e-49	0.282249	0.503	0.321	7.31e-45	Mac	Wdr1
Mcmbp	6.55e-49	0.296969	0.283	0.151	1.17e-44	Mac	Mcmbp
Tab2	8.77e-49	0.317542	0.333	0.191	1.57e-44	Mac	Tab2
Fam21	1.08e-48	0.292991	0.311	0.173	1.94e-44	Mac	Fam21
Luc7l3	1.45e-48	0.355187	0.488	0.321	2.6e-44	Mac	Luc7l3
Jund	1.63e-48	0.421556	0.743	0.535	2.92e-44	Mac	Jund
Ppp1r15a	1.99e-48	0.374766	0.263	0.137	3.57e-44	Mac	Ppp1r15a
Prrc2c	2.5e-48	0.2924	0.54	0.358	4.48e-44	Mac	Prrc2c
Sept2	2.88e-48	0.311828	0.436	0.275	5.17e-44	Mac	Sept2
Fbl	2.89e-48	0.277353	0.442	0.272	5.19e-44	Mac	Fbl
Ssbp4	3.8e-48	0.288871	0.374	0.221	6.81e-44	Mac	Ssbp4
Ap3b1	5.53e-48	0.287761	0.281	0.151	9.92e-44	Mac	Ap3b1
Eml4	5.72e-48	0.277023	0.267	0.14	1.03e-43	Mac	Eml4
Ncl	5.75e-48	0.3087	0.718	0.524	1.03e-43	Mac	Ncl
Pld3	6.06e-48	0.323918	0.302	0.167	1.09e-43	Mac	Pld3
Gapvd1	3.6e-47	0.278457	0.282	0.152	6.46e-43	Mac	Gapvd1
Rpn2	3.91e-47	0.301315	0.537	0.36	7.02e-43	Mac	Rpn2
Use1	9.72e-47	0.307067	0.551	0.377	1.74e-42	Mac	Use1
A230046K03Rik	1.85e-46	0.277566	0.256	0.133	3.32e-42	Mac	A230046K03Rik
Tpp2	6.84e-46	0.294849	0.277	0.151	1.23e-41	Mac	Tpp2
Tmed5	1e-45	0.285906	0.408	0.252	1.8e-41	Mac	Tmed5
Max	1.26e-45	0.26512	0.307	0.171	2.26e-41	Mac	Max
Vamp8	1.38e-45	0.283627	0.846	0.687	2.48e-41	Mac	Vamp8
Pnrc1	2.72e-45	0.269954	0.492	0.322	4.87e-41	Mac	Pnrc1
Cuedc2	6.11e-45	0.300304	0.394	0.245	1.1e-40	Mac	Cuedc2
Dazap2	6.87e-45	0.276459	0.626	0.445	1.23e-40	Mac	Dazap2
Gps2	7.04e-45	0.26785	0.309	0.175	1.26e-40	Mac	Gps2
Fndc3a	8.73e-45	0.304674	0.297	0.168	1.56e-40	Mac	Fndc3a
BC005537	9.69e-45	0.320679	0.53	0.363	1.74e-40	Mac	BC005537
Stk4	1.18e-44	0.265064	0.253	0.133	2.11e-40	Mac	Stk4
Hsd17b12	1.83e-44	0.289734	0.369	0.224	3.28e-40	Mac	Hsd17b12
Srsf11	2e-44	0.285233	0.562	0.38	3.59e-40	Mac	Srsf11
Arf5	2.76e-44	0.258895	0.788	0.571	4.94e-40	Mac	Arf5
Set	4.84e-44	0.260826	0.675	0.474	8.67e-40	Mac	Set
Manf	5.04e-44	0.339444	0.628	0.45	9.04e-40	Mac	Manf
Fundc1	5.43e-44	0.306807	0.323	0.191	9.74e-40	Mac	Fundc1
Ccm2	9.51e-44	0.254952	0.257	0.137	1.71e-39	Mac	Ccm2
Rab24	1.1e-43	0.261374	0.423	0.267	1.97e-39	Mac	Rab24
Arf6	3.5e-43	0.295477	0.507	0.339	6.28e-39	Mac	Arf6
Fam50a	3.67e-43	0.253412	0.28	0.154	6.59e-39	Mac	Fam50a
Mtdh	3.86e-43	0.29679	0.542	0.37	6.92e-39	Mac	Mtdh
Nr3c1	4.91e-43	0.260901	0.398	0.247	8.8e-39	Mac	Nr3c1
Nono	5.38e-43	0.272171	0.516	0.345	9.64e-39	Mac	Nono
Spg21	7.57e-43	0.25869	0.398	0.248	1.36e-38	Mac	Spg21
Nisch	1.09e-42	0.33128	0.559	0.391	1.95e-38	Mac	Nisch
Pnn	1.21e-42	0.288972	0.458	0.301	2.18e-38	Mac	Pnn
Snrpc	1.27e-42	0.270745	0.39	0.243	2.27e-38	Mac	Snrpc
Os9	1.29e-42	0.294104	0.423	0.274	2.3e-38	Mac	Os9
Otulin	1.36e-42	0.268111	0.302	0.172	2.44e-38	Mac	Otulin
Arf4	2.41e-42	0.262231	0.52	0.348	4.32e-38	Mac	Arf4
Xrn1	2.44e-42	0.267882	0.253	0.135	4.38e-38	Mac	Xrn1
Baz1b	2.59e-42	0.273195	0.324	0.19	4.65e-38	Mac	Baz1b
Cct5	5.72e-42	0.253856	0.569	0.386	1.03e-37	Mac	Cct5
Taz	9.13e-42	0.289831	0.29	0.165	1.64e-37	Mac	Taz
Tox4	1.72e-41	0.258777	0.276	0.155	3.08e-37	Mac	Tox4
Abracl	3.54e-41	0.250116	0.603	0.417	6.34e-37	Mac	Abracl
Zcchc6	3.73e-41	0.279215	0.279	0.157	6.7e-37	Mac	Zcchc6
Trp53	7.97e-41	0.256636	0.338	0.202	1.43e-36	Mac	Trp53
Cct4	4.98e-40	0.251341	0.581	0.402	8.93e-36	Mac	Cct4
Xrn2	1.09e-39	0.262993	0.375	0.236	1.95e-35	Mac	Xrn2
Vimp	1.16e-39	0.285516	0.507	0.346	2.08e-35	Mac	Vimp
Tmem14c	1.35e-39	0.25738	0.615	0.437	2.41e-35	Mac	Tmem14c
Rabep1	9.65e-39	0.253478	0.256	0.143	1.73e-34	Mac	Rabep1
Nsd1	2.28e-38	0.268404	0.349	0.216	4.09e-34	Mac	Nsd1
Dusp1	2.42e-38	0.519515	0.396	0.257	4.35e-34	Mac	Dusp1
Zcchc7	2.6e-38	0.256374	0.378	0.239	4.67e-34	Mac	Zcchc7
Cdc5l	7.87e-38	0.278469	0.332	0.205	1.41e-33	Mac	Cdc5l
Man1a	9.71e-38	0.286389	0.369	0.23	1.74e-33	Mac	Man1a
Ptpra	1.3e-37	0.255184	0.355	0.222	2.34e-33	Mac	Ptpra
Eif3a	2.54e-37	0.289852	0.601	0.435	4.55e-33	Mac	Eif3a
Gtpbp2	3.82e-37	0.268631	0.296	0.175	6.85e-33	Mac	Gtpbp2
Pak2	4.02e-37	0.250176	0.423	0.28	7.22e-33	Mac	Pak2
Smarca5	5.38e-37	0.266282	0.442	0.296	9.65e-33	Mac	Smarca5
Wwp1	2.09e-36	0.343012	0.356	0.229	3.75e-32	Mac	Wwp1
Adipor1	2.36e-36	0.250376	0.525	0.372	4.22e-32	Mac	Adipor1
Nop56	4.59e-36	0.251441	0.284	0.167	8.24e-32	Mac	Nop56
Acsl5	6.97e-36	0.254714	0.347	0.219	1.25e-31	Mac	Acsl5
2700029M09Rik	9.33e-36	0.254185	0.299	0.179	1.67e-31	Mac	2700029M09Rik
Ythdc1	1.23e-35	0.253757	0.385	0.25	2.21e-31	Mac	Ythdc1
Acin1	2.09e-35	0.275024	0.442	0.301	3.75e-31	Mac	Acin1
Thrap3	2.15e-35	0.250952	0.432	0.288	3.86e-31	Mac	Thrap3
Derl2	2.84e-35	0.250495	0.358	0.23	5.1e-31	Mac	Derl2
Ppp1r10	3.83e-35	0.314367	0.3	0.184	6.87e-31	Mac	Ppp1r10
Scaf11	7.75e-35	0.250608	0.448	0.304	1.39e-30	Mac	Scaf11
Phf14	1.14e-34	0.253765	0.322	0.201	2.04e-30	Mac	Phf14
Ubl3	1.31e-34	0.293206	0.511	0.364	2.35e-30	Mac	Ubl3
Ttc14	9.98e-33	0.259141	0.438	0.3	1.79e-28	Mac	Ttc14
Pan3	3e-32	0.273088	0.291	0.181	5.38e-28	Mac	Pan3
Stk38	3.35e-31	0.251396	0.325	0.209	6.01e-27	Mac	Stk38
Ctsd	9.14e-31	0.390275	0.801	0.645	1.64e-26	Mac	Ctsd
Slc39a1	7.66e-29	0.253537	0.377	0.255	1.37e-24	Mac	Slc39a1
Herpud1	7.64e-21	0.260848	0.432	0.322	1.37e-16	Mac	Herpud1
Kap	0	4.16504	1	0.777	0	PT-2	Kap
Acy31	0	2.86108	0.967	0.307	0	PT-2	Acy3
Cyp4b1	0	2.6406	0.959	0.316	0	PT-2	Cyp4b1
Cndp2	0	2.52222	0.863	0.406	0	PT-2	Cndp2
Inmt	0	2.3389	0.748	0.138	0	PT-2	Inmt
Slc27a21	0	2.31016	0.946	0.342	0	PT-2	Slc27a2
Cyp2e1	0	2.23911	0.78	0.199	0	PT-2	Cyp2e1
Ttc361	0	2.049	0.942	0.465	0	PT-2	Ttc36
Slc22a6	0	2.02466	0.721	0.149	0	PT-2	Slc22a6
Slc7a13	0	2.00098	0.417	0.031	0	PT-2	Slc7a13
Akr1c211	0	1.93904	0.974	0.428	0	PT-2	Akr1c21
Slc22a121	0	1.91814	0.779	0.232	0	PT-2	Slc22a12
Mep1a	0	1.87245	0.667	0.159	0	PT-2	Mep1a
Ugt2b381	0	1.87032	0.858	0.329	0	PT-2	Ugt2b38
Nudt19	0	1.85646	0.658	0.278	0	PT-2	Nudt19
Napsa	0	1.78176	0.739	0.34	0	PT-2	Napsa
Cyb5a1	0	1.75279	0.934	0.737	0	PT-2	Cyb5a
Guca2b1	0	1.74572	0.955	0.511	0	PT-2	Guca2b
Miox1	0	1.72149	0.982	0.483	0	PT-2	Miox
Cml11	0	1.71296	0.783	0.291	0	PT-2	Cml1
Keg11	0	1.70391	0.853	0.332	0	PT-2	Keg1
Ggt1	0	1.69872	0.735	0.276	0	PT-2	Ggt1
Chpt11	0	1.68181	0.92	0.539	0	PT-2	Chpt1
Hrsp121	0	1.66015	0.917	0.516	0	PT-2	Hrsp12
Acsm21	0	1.6425	0.969	0.439	0	PT-2	Acsm2
Khk1	0	1.63142	0.827	0.403	0	PT-2	Khk
Ces1f1	0	1.58185	0.6	0.14	0	PT-2	Ces1f
Sult1d11	0	1.575	0.828	0.354	0	PT-2	Sult1d1
Aldob1	0	1.54984	0.988	0.522	0	PT-2	Aldob
Slc17a31	0	1.54688	0.575	0.148	0	PT-2	Slc17a3
Pecr1	0	1.53001	0.707	0.274	0	PT-2	Pecr
Cyp2j51	0	1.52087	0.82	0.329	0	PT-2	Cyp2j5
Tmigd1	0	1.50518	0.406	0.059	0	PT-2	Tmigd1
Acaa1b	0	1.44188	0.505	0.126	0	PT-2	Acaa1b
Nat8	0	1.43252	0.465	0.089	0	PT-2	Nat8
Slc13a3	0	1.42371	0.546	0.145	0	PT-2	Slc13a3
Slc5a8	0	1.41192	0.394	0.031	0	PT-2	Slc5a8
Slc17a11	0	1.39315	0.62	0.205	0	PT-2	Slc17a1
Aldh6a11	0	1.37772	0.69	0.288	0	PT-2	Aldh6a1
Eci3	0	1.37154	0.434	0.084	0	PT-2	Eci3
Gas21	0	1.36583	0.595	0.208	0	PT-2	Gas2
Ugt3a21	0	1.35377	0.63	0.217	0	PT-2	Ugt3a2
Me11	0	1.32567	0.532	0.173	0	PT-2	Me1
Pck11	0	1.32523	0.699	0.268	0	PT-2	Pck1
Fbp11	0	1.32229	0.786	0.33	0	PT-2	Fbp1
Gpx11	0	1.30897	0.981	0.886	0	PT-2	Gpx1
Slco1a1	0	1.29796	0.287	0.018	0	PT-2	Slco1a1
Slc34a11	0	1.28935	0.974	0.511	0	PT-2	Slc34a1
Tmem271	0	1.21962	0.945	0.477	0	PT-2	Tmem27
Fxyd21	0	1.21244	0.998	0.868	0	PT-2	Fxyd2
Spink11	0	1.17082	0.994	0.686	0	PT-2	Spink1
Cyp4a10	0	1.16363	0.33	0.06	0	PT-2	Cyp4a10
Ass11	0	1.14103	0.935	0.501	0	PT-2	Ass1
Ugt3a1	0	1.13743	0.361	0.067	0	PT-2	Ugt3a1
Prdx51	0	1.12643	0.979	0.873	0	PT-2	Prdx5
mt-Nd51	0	1.12642	0.99	0.847	0	PT-2	mt-Nd5
mt-Nd11	0	1.12323	1	0.999	0	PT-2	mt-Nd1
mt-Cytb1	0	1.09138	1	0.999	0	PT-2	mt-Cytb
Dbi1	0	1.08342	0.969	0.876	0	PT-2	Dbi
Acsm3	0	1.07404	0.258	0.021	0	PT-2	Acsm3
mt-Nd41	0	1.07064	0.999	0.997	0	PT-2	mt-Nd4
RP24-64C6.31	3.14e-304	1.34212	0.594	0.212	5.64e-300	PT-2	RP24-64C6.3
Cda1	3.09e-301	1.34683	0.614	0.237	5.54e-297	PT-2	Cda
Ehhadh	3.87e-297	1.12188	0.351	0.072	6.93e-293	PT-2	Ehhadh
BC0217851	4.31e-295	1.21603	0.513	0.158	7.73e-291	PT-2	BC021785
mt-Co21	6.42e-289	0.966742	1	0.999	1.15e-284	PT-2	mt-Co2
mt-Atp61	1.25e-288	0.950083	1	1	2.24e-284	PT-2	mt-Atp6
Amacr	4.81e-287	1.30393	0.46	0.135	8.62e-283	PT-2	Amacr
Cat1	3.87e-284	1.35052	0.723	0.395	6.95e-280	PT-2	Cat
Sord1	3.23e-281	1.19917	0.756	0.369	5.79e-277	PT-2	Sord
Akr1a11	1.4e-278	0.966265	0.949	0.839	2.52e-274	PT-2	Akr1a1
Car4	2.44e-278	1.30778	0.476	0.149	4.37e-274	PT-2	Car4
mt-Nd21	1.23e-277	0.964278	0.999	0.98	2.2e-273	PT-2	mt-Nd2
Gk1	8.28e-276	1.23041	0.594	0.232	1.48e-271	PT-2	Gk
Cycs1	7.12e-275	1.13525	0.908	0.77	1.28e-270	PT-2	Cycs
Adh1	3.04e-274	1.22434	0.452	0.132	5.44e-270	PT-2	Adh1
Aass1	2.21e-272	1.19392	0.493	0.156	3.97e-268	PT-2	Aass
Hao21	2.42e-269	1.29418	0.486	0.154	4.34e-265	PT-2	Hao2
Glyat1	5.65e-266	1.22173	0.676	0.29	1.01e-261	PT-2	Glyat
4931406C07Rik1	1.98e-265	1.24536	0.71	0.35	3.55e-261	PT-2	4931406C07Rik
mt-Co31	1.2e-264	0.905946	1	1	2.16e-260	PT-2	mt-Co3
Cgref11	4.79e-253	1.12845	0.456	0.141	8.6e-249	PT-2	Cgref1
Slco1a6	2.15e-252	1.10672	0.423	0.121	3.85e-248	PT-2	Slco1a6
Pah1	3.15e-245	1.08181	0.703	0.316	5.65e-241	PT-2	Pah
Gpx41	5.14e-245	0.951232	0.929	0.87	9.21e-241	PT-2	Gpx4
Lpl1	8.56e-245	1.27081	0.63	0.289	1.53e-240	PT-2	Lpl
Slc22a181	2.08e-243	1.2062	0.583	0.235	3.74e-239	PT-2	Slc22a18
Pdzk11	2.77e-239	1.09359	0.699	0.319	4.97e-235	PT-2	Pdzk1
0610011F06Rik1	3.33e-239	1.2175	0.73	0.43	5.97e-235	PT-2	0610011F06Rik
Acox11	1.33e-238	1.30779	0.588	0.271	2.38e-234	PT-2	Acox1
Scp21	2.73e-236	1.09557	0.854	0.72	4.89e-232	PT-2	Scp2
Slc22a2	2.2e-233	1.00099	0.333	0.079	3.95e-229	PT-2	Slc22a2
Tcn21	3.1e-233	1.01884	0.832	0.543	5.56e-229	PT-2	Tcn2
Etfb1	3.41e-233	1.16237	0.817	0.653	6.12e-229	PT-2	Etfb
Ak4	3.86e-233	0.949302	0.304	0.066	6.93e-229	PT-2	Ak4
mt-Nd31	1.71e-232	0.860516	0.996	0.894	3.07e-228	PT-2	mt-Nd3
Lrp21	1.35e-231	1.09154	0.717	0.332	2.43e-227	PT-2	Lrp2
Ugt2b37	1.37e-228	1.18355	0.319	0.073	2.46e-224	PT-2	Ugt2b37
Ghr	1.19e-227	1.22365	0.514	0.206	2.14e-223	PT-2	Ghr
Pter1	2.09e-226	1.08907	0.573	0.233	3.75e-222	PT-2	Pter
Odc11	7.54e-224	1.40532	0.672	0.397	1.35e-219	PT-2	Odc1
Serpinf2	6.56e-223	1.03605	0.372	0.104	1.18e-218	PT-2	Serpinf2
Chchd101	5.13e-221	0.906861	0.925	0.664	9.19e-217	PT-2	Chchd10
Ephx21	7.99e-219	1.12994	0.473	0.172	1.43e-214	PT-2	Ephx2
Cd36	1.23e-218	1.16388	0.416	0.135	2.21e-214	PT-2	Cd36
Cyp2j13	2.14e-217	0.963446	0.319	0.078	3.83e-213	PT-2	Cyp2j13
Ldhd	8.64e-217	1.1488	0.451	0.159	1.55e-212	PT-2	Ldhd
Calml41	2.66e-216	1.14437	0.681	0.351	4.77e-212	PT-2	Calml4
mt-Co11	7.5e-216	0.72785	1	1	1.35e-211	PT-2	mt-Co1
Cox6a11	3.82e-212	0.74301	0.958	0.91	6.85e-208	PT-2	Cox6a1
mt-Nd4l1	6.92e-211	0.822543	0.964	0.802	1.24e-206	PT-2	mt-Nd4l
Dnajc121	6.86e-210	1.15281	0.51	0.206	1.23e-205	PT-2	Dnajc12
4833439L19Rik1	1.92e-209	1.18802	0.68	0.405	3.44e-205	PT-2	4833439L19Rik
Prdx11	1.01e-207	0.900846	0.952	0.907	1.81e-203	PT-2	Prdx1
Slc22a81	1.1e-207	1.02771	0.482	0.172	1.97e-203	PT-2	Slc22a8
Dnase11	1.3e-207	1.26565	0.587	0.253	2.33e-203	PT-2	Dnase1
Apom	6.57e-200	1.11124	0.343	0.096	1.18e-195	PT-2	Apom
Acat11	1.85e-199	1.25246	0.659	0.413	3.31e-195	PT-2	Acat1
Kcnj151	1.1e-198	1.02624	0.528	0.214	1.97e-194	PT-2	Kcnj15
Ndufa41	5.5e-193	0.805692	0.939	0.891	9.86e-189	PT-2	Ndufa4
Acadm1	9.41e-193	1.24684	0.64	0.395	1.69e-188	PT-2	Acadm
RP23-306P12.21	3.7e-191	1.01714	0.425	0.145	6.63e-187	PT-2	RP23-306P12.2
Atp11a	4.58e-191	1.13563	0.473	0.197	8.21e-187	PT-2	Atp11a
Ces1d1	7.72e-189	0.97486	0.399	0.131	1.38e-184	PT-2	Ces1d
Fah1	9.11e-189	1.05273	0.443	0.166	1.63e-184	PT-2	Fah
Them7	3.03e-185	0.933676	0.33	0.095	5.43e-181	PT-2	Them7
Cox7c1	4.7e-185	0.708177	0.961	0.937	8.44e-181	PT-2	Cox7c
Fth12	9.71e-183	0.559769	0.999	0.998	1.74e-178	PT-2	Fth1
Gpx31	6.31e-182	0.42562	1	0.895	1.13e-177	PT-2	Gpx3
Fitm1	1.26e-181	0.877972	0.306	0.082	2.25e-177	PT-2	Fitm1
Mpc11	1.55e-180	1.04242	0.803	0.663	2.78e-176	PT-2	Mpc1
Uqcr111	5.75e-180	0.725991	0.92	0.864	1.03e-175	PT-2	Uqcr11
Slc22a30	4.01e-178	0.624826	0.347	0.1	7.19e-174	PT-2	Slc22a30
Tmem1741	4.48e-177	0.966341	0.49	0.198	8.04e-173	PT-2	Tmem174
Slc47a11	1.24e-176	0.9333	0.457	0.176	2.22e-172	PT-2	Slc47a1
Mpv17l	1.94e-176	1.12584	0.362	0.124	3.48e-172	PT-2	Mpv17l
Sepp12	1.02e-175	0.7216	0.928	0.775	1.84e-171	PT-2	Sepp1
Proc	7.17e-173	0.924635	0.314	0.091	1.29e-168	PT-2	Proc
Hspe11	3.13e-172	0.917495	0.827	0.731	5.6e-168	PT-2	Hspe1
Mdh11	1.48e-166	0.857553	0.863	0.728	2.65e-162	PT-2	Mdh1
Cldn101	4.99e-166	0.882641	0.571	0.27	8.94e-162	PT-2	Cldn10
Hibadh1	1.51e-163	1.15221	0.637	0.417	2.71e-159	PT-2	Hibadh
Dao1	6.45e-161	0.89867	0.508	0.223	1.16e-156	PT-2	Dao
Hist1h2bc1	7.98e-161	0.982027	0.724	0.492	1.43e-156	PT-2	Hist1h2bc
Lactb21	9.19e-161	1.00753	0.549	0.279	1.65e-156	PT-2	Lactb2
Ddah11	3.18e-160	0.984674	0.448	0.188	5.7e-156	PT-2	Ddah1
Bdh21	2.21e-159	0.957694	0.502	0.223	3.97e-155	PT-2	Bdh2
Atpif11	3.35e-159	0.767963	0.899	0.842	6e-155	PT-2	Atpif1
Cox8a1	7.55e-159	0.624655	0.959	0.945	1.35e-154	PT-2	Cox8a
Bphl1	9.38e-158	1.09619	0.524	0.268	1.68e-153	PT-2	Bphl
Cisd11	2.32e-157	0.944913	0.738	0.535	4.16e-153	PT-2	Cisd1
Msra1	4.36e-155	0.990565	0.537	0.274	7.82e-151	PT-2	Msra
Cmbl1	9.94e-153	0.948388	0.422	0.168	1.78e-148	PT-2	Cmbl
Tmem205	6.11e-152	1.21844	0.553	0.326	1.1e-147	PT-2	Tmem205
Pank1	2.27e-147	0.976328	0.37	0.144	4.07e-143	PT-2	Pank1
Galnt111	3.07e-147	1.02184	0.549	0.295	5.51e-143	PT-2	Galnt11
Cideb1	7.61e-147	0.86945	0.369	0.136	1.36e-142	PT-2	Cideb
Msrb1	1.54e-146	1.03374	0.647	0.449	2.77e-142	PT-2	Msrb1
BC0265851	1.94e-146	1.00442	0.435	0.191	3.47e-142	PT-2	BC026585
Dhrs41	3.55e-146	1.09087	0.486	0.249	6.36e-142	PT-2	Dhrs4
Slc22a11	4.36e-146	0.927471	0.471	0.21	7.81e-142	PT-2	Slc22a1
Usmg51	6.98e-146	0.709586	0.897	0.836	1.25e-141	PT-2	Usmg5
Fut91	5.92e-145	0.679643	0.661	0.323	1.06e-140	PT-2	Fut9
Uqcr101	1.04e-144	0.702789	0.91	0.862	1.86e-140	PT-2	Uqcr10
Hmgcs11	2.56e-144	1.01794	0.553	0.314	4.59e-140	PT-2	Hmgcs1
Grhpr1	6.25e-142	0.967985	0.462	0.218	1.12e-137	PT-2	Grhpr
Papss2	2.36e-140	0.786444	0.308	0.102	4.23e-136	PT-2	Papss2
Adhfe1	3.51e-139	0.885497	0.34	0.124	6.3e-135	PT-2	Adhfe1
Mettl7b	3.68e-139	0.817175	0.311	0.104	6.6e-135	PT-2	Mettl7b
Uqcrq1	5.35e-139	0.664043	0.893	0.854	9.59e-135	PT-2	Uqcrq
Cth	1.49e-137	0.799554	0.271	0.082	2.66e-133	PT-2	Cth
Aldh8a11	1.47e-136	0.848975	0.376	0.146	2.63e-132	PT-2	Aldh8a1
Ndufb41	5.76e-136	0.812923	0.808	0.726	1.03e-131	PT-2	Ndufb4
Ttr1	1.06e-134	1.13006	0.402	0.162	1.9e-130	PT-2	Ttr
Hnf4a1	1.5e-134	0.865886	0.403	0.167	2.69e-130	PT-2	Hnf4a
Hint21	2.47e-133	0.878668	0.72	0.558	4.44e-129	PT-2	Hint2
Tkfc1	6.07e-133	0.866097	0.385	0.158	1.09e-128	PT-2	Tkfc
Selenbp11	2.7e-132	0.970028	0.55	0.304	4.84e-128	PT-2	Selenbp1
Folr11	2.66e-131	0.890824	0.529	0.269	4.77e-127	PT-2	Folr1
Akr7a51	4.49e-130	0.990776	0.607	0.387	8.04e-126	PT-2	Akr7a5
Cox7a21	1.02e-129	0.633497	0.913	0.885	1.83e-125	PT-2	Cox7a2
Hykk	1.2e-129	0.786235	0.333	0.122	2.15e-125	PT-2	Hykk
Pcx1	8.75e-129	0.845899	0.435	0.195	1.57e-124	PT-2	Pcx
Lap3	9.79e-128	1.01515	0.488	0.272	1.76e-123	PT-2	Lap3
Tmbim6	1.24e-127	0.663587	0.88	0.868	2.23e-123	PT-2	Tmbim6
Gclm	1.05e-126	0.995307	0.518	0.3	1.88e-122	PT-2	Gclm
Ndufa131	2.32e-125	0.617516	0.886	0.872	4.17e-121	PT-2	Ndufa13
2010107E04Rik1	3.33e-122	0.609405	0.909	0.864	5.97e-118	PT-2	2010107E04Rik
Slc4a41	4.21e-122	0.59779	0.679	0.354	7.55e-118	PT-2	Slc4a4
Cox6b11	1.01e-120	0.574503	0.928	0.919	1.8e-116	PT-2	Cox6b1
Fam195a1	1.92e-119	0.957771	0.418	0.204	3.44e-115	PT-2	Fam195a
Chchd21	1.98e-119	0.579625	0.927	0.917	3.54e-115	PT-2	Chchd2
Slc3a1	7.87e-119	0.7889	0.327	0.124	1.41e-114	PT-2	Slc3a1
Sod31	1.08e-118	0.861072	0.403	0.18	1.94e-114	PT-2	Sod3
Ndufv31	3.74e-118	0.767369	0.773	0.697	6.71e-114	PT-2	Ndufv3
Mpc21	1.25e-117	0.753668	0.802	0.686	2.24e-113	PT-2	Mpc2
mt-Atp81	2.58e-117	0.689717	0.84	0.726	4.63e-113	PT-2	mt-Atp8
Cela11	5.72e-117	0.78059	0.557	0.291	1.03e-112	PT-2	Cela1
Ccdc1071	7.5e-117	0.94903	0.589	0.392	1.34e-112	PT-2	Ccdc107
Defb291	8.85e-117	0.953254	0.434	0.209	1.59e-112	PT-2	Defb29
Gcnt11	1.52e-116	0.775181	0.556	0.303	2.72e-112	PT-2	Gcnt1
Cox6c1	5.12e-115	0.486712	0.961	0.949	9.18e-111	PT-2	Cox6c
Gchfr	2.33e-114	0.734516	0.268	0.09	4.18e-110	PT-2	Gchfr
Ndrg11	5.13e-114	0.601928	0.812	0.574	9.2e-110	PT-2	Ndrg1
Ndufa61	6.3e-112	0.649933	0.855	0.818	1.13e-107	PT-2	Ndufa6
Thnsl21	1.52e-110	0.793005	0.341	0.141	2.72e-106	PT-2	Thnsl2
Ddt1	2.01e-110	0.909437	0.611	0.422	3.61e-106	PT-2	Ddt
Tmem229a	2.72e-110	0.751168	0.346	0.144	4.88e-106	PT-2	Tmem229a
Phyh1	5.94e-110	0.924533	0.569	0.382	1.06e-105	PT-2	Phyh
Atp5j21	1.43e-109	0.566449	0.898	0.901	2.56e-105	PT-2	Atp5j2
Hgd1	1.95e-108	0.783745	0.347	0.144	3.49e-104	PT-2	Hgd
Pth1r1	2.87e-108	0.724488	0.604	0.366	5.14e-104	PT-2	Pth1r
Macrod2	2.67e-107	0.760824	0.308	0.122	4.79e-103	PT-2	Macrod2
Pcbd11	3.1e-107	0.7634	0.619	0.391	5.56e-103	PT-2	Pcbd1
Idh11	6.39e-107	0.752567	0.627	0.395	1.15e-102	PT-2	Idh1
Igfbp71	7.34e-106	0.271304	0.924	0.732	1.32e-101	PT-2	Igfbp7
Sardh1	1.66e-105	0.787662	0.38	0.175	2.97e-101	PT-2	Sardh
Tmbim41	3.19e-105	0.851886	0.698	0.58	5.73e-101	PT-2	Tmbim4
Ech1	5.54e-102	0.952621	0.64	0.524	9.94e-98	PT-2	Ech1
Cystm11	4.94e-99	0.663997	0.726	0.513	8.86e-95	PT-2	Cystm1
Abcg21	1.39e-98	0.763185	0.53	0.305	2.49e-94	PT-2	Abcg2
Mrps211	2.51e-98	0.753881	0.72	0.656	4.5e-94	PT-2	Mrps21
Park71	7.18e-97	0.669759	0.796	0.762	1.29e-92	PT-2	Park7
Slc22a28	8.78e-97	0.541488	0.308	0.118	1.57e-92	PT-2	Slc22a28
Gstz1	1.63e-96	0.785178	0.331	0.147	2.92e-92	PT-2	Gstz1
Ndufa21	4.96e-96	0.590015	0.85	0.853	8.89e-92	PT-2	Ndufa2
Gcdh1	1.95e-95	0.865226	0.393	0.201	3.5e-91	PT-2	Gcdh
Sod21	2.84e-93	0.740706	0.694	0.569	5.09e-89	PT-2	Sod2
Hadh1	1.31e-92	0.860156	0.523	0.338	2.36e-88	PT-2	Hadh
Haao	9.82e-92	0.655507	0.252	0.095	1.76e-87	PT-2	Haao
Cryz1	2.32e-91	0.798125	0.444	0.245	4.17e-87	PT-2	Cryz
Hspd11	5.75e-90	0.831218	0.629	0.514	1.03e-85	PT-2	Hspd1
Erich41	7.91e-90	0.705658	0.324	0.14	1.42e-85	PT-2	Erich4
Gstm1	9.04e-90	0.834977	0.467	0.277	1.62e-85	PT-2	Gstm1
Atp5b1	4.17e-89	0.533181	0.905	0.885	7.48e-85	PT-2	Atp5b
Timp31	5.73e-89	0.494435	0.797	0.594	1.03e-84	PT-2	Timp3
Cd631	6.44e-89	0.503712	0.911	0.801	1.15e-84	PT-2	Cd63
Pdzk1ip11	4.38e-88	0.495249	0.822	0.601	7.86e-84	PT-2	Pdzk1ip1
Igfbp41	5.23e-88	0.635054	0.629	0.425	9.38e-84	PT-2	Igfbp4
Slc16a2	5.69e-88	0.726434	0.331	0.153	1.02e-83	PT-2	Slc16a2
Gapdh1	4.55e-86	0.506803	0.907	0.864	8.16e-82	PT-2	Gapdh
Fmo11	2.57e-85	0.692599	0.425	0.22	4.6e-81	PT-2	Fmo1
Stard101	2.71e-85	0.845879	0.47	0.291	4.86e-81	PT-2	Stard10
Cldn21	5.77e-84	0.699989	0.365	0.178	1.03e-79	PT-2	Cldn2
Lrpap11	1.68e-82	0.815634	0.589	0.45	3.02e-78	PT-2	Lrpap1
Atp5k1	2.34e-82	0.527843	0.842	0.811	4.2e-78	PT-2	Atp5k
Amn1	3.09e-80	0.644757	0.378	0.187	5.55e-76	PT-2	Amn
Pipox	1.08e-79	0.716294	0.298	0.133	1.95e-75	PT-2	Pipox
Hint11	1.12e-79	0.523707	0.85	0.828	2e-75	PT-2	Hint1
Gpd11	5.71e-79	0.703134	0.312	0.145	1.02e-74	PT-2	Gpd1
Cox4i11	1.26e-78	0.399952	0.967	0.969	2.26e-74	PT-2	Cox4i1
Tst	5.02e-78	0.701117	0.289	0.129	9e-74	PT-2	Tst
Tcea3	2.36e-76	0.697586	0.302	0.14	4.24e-72	PT-2	Tcea3
Ndufb91	1.69e-75	0.564681	0.798	0.758	3.04e-71	PT-2	Ndufb9
Aadac1	1.95e-75	0.640762	0.289	0.127	3.5e-71	PT-2	Aadac
Slc25a101	4.07e-75	0.740104	0.373	0.205	7.29e-71	PT-2	Slc25a10
Csrp2	1.84e-74	0.827016	0.414	0.248	3.3e-70	PT-2	Csrp2
Gss	1.95e-74	0.758385	0.316	0.158	3.5e-70	PT-2	Gss
Suclg11	1.02e-73	0.789814	0.57	0.45	1.83e-69	PT-2	Suclg1
Romo11	1.19e-73	0.574895	0.75	0.713	2.14e-69	PT-2	Romo1
Uqcrb1	1.63e-73	0.450687	0.899	0.9	2.92e-69	PT-2	Uqcrb
Coasy	2.27e-73	0.715915	0.297	0.145	4.06e-69	PT-2	Coasy
Atp5d1	1.19e-72	0.515472	0.825	0.806	2.13e-68	PT-2	Atp5d
Hoga1	1.2e-72	0.674998	0.257	0.111	2.15e-68	PT-2	Hoga1
Cisd31	1.49e-72	0.80851	0.43	0.268	2.67e-68	PT-2	Cisd3
Entpd5	1.65e-70	0.710178	0.299	0.147	2.96e-66	PT-2	Entpd5
Aldh21	2.71e-70	0.782799	0.561	0.442	4.87e-66	PT-2	Aldh2
Gstm51	3.3e-70	0.707854	0.479	0.302	5.92e-66	PT-2	Gstm5
Abcd3	3.9e-70	0.800179	0.401	0.245	7e-66	PT-2	Abcd3
Ndufb61	6.43e-70	0.64833	0.708	0.626	1.15e-65	PT-2	Ndufb6
Ankrd13c1	2.45e-69	0.744148	0.451	0.29	4.4e-65	PT-2	Ankrd13c
H2afj1	8.91e-69	0.673818	0.713	0.692	1.6e-64	PT-2	H2afj
Sod1	9.81e-69	0.816759	0.525	0.407	1.76e-64	PT-2	Sod1
Etfa1	1.03e-68	0.772428	0.554	0.434	1.85e-64	PT-2	Etfa
Xylb	8.97e-68	0.587052	0.276	0.126	1.61e-63	PT-2	Xylb
Hpn1	8.25e-67	0.727355	0.389	0.228	1.48e-62	PT-2	Hpn
Acot131	2.65e-66	0.793513	0.524	0.39	4.76e-62	PT-2	Acot13
Lypla1	2.81e-66	0.799024	0.436	0.293	5.04e-62	PT-2	Lypla1
Atp5j1	4.3e-66	0.442302	0.886	0.892	7.71e-62	PT-2	Atp5j
Tmem252	5.79e-66	0.59151	0.253	0.112	1.04e-61	PT-2	Tmem252
Aldh9a1	1.11e-65	0.746664	0.385	0.234	1.98e-61	PT-2	Aldh9a1
Atp5g11	1.09e-64	0.39086	0.874	0.833	1.96e-60	PT-2	Atp5g1
Iah11	4.74e-64	0.79869	0.489	0.355	8.51e-60	PT-2	Iah1
Ndufb81	6.5e-64	0.497131	0.796	0.767	1.17e-59	PT-2	Ndufb8
Tnfrsf21	1.55e-63	0.746554	0.322	0.18	2.77e-59	PT-2	Tnfrsf21
Slc37a41	3.84e-63	0.654361	0.331	0.177	6.89e-59	PT-2	Slc37a4
Vdac11	1.4e-62	0.699278	0.621	0.537	2.5e-58	PT-2	Vdac1
Gm54241	1.03e-61	0.627023	0.309	0.156	1.85e-57	PT-2	Gm5424
Abhd14b	1.98e-61	0.726854	0.352	0.204	3.55e-57	PT-2	Abhd14b
Grina1	4.46e-61	0.714253	0.525	0.408	8e-57	PT-2	Grina
Rps27l1	7.35e-61	0.532438	0.793	0.797	1.32e-56	PT-2	Rps27l
Ndufab11	2.08e-60	0.644304	0.678	0.627	3.72e-56	PT-2	Ndufab1
Fmo2	3.38e-60	0.525605	0.261	0.121	6.06e-56	PT-2	Fmo2
Slc25a15	4.42e-59	0.564532	0.252	0.117	7.92e-55	PT-2	Slc25a15
Slc1a1	2.18e-58	0.565046	0.281	0.14	3.9e-54	PT-2	Slc1a1
Mlec1	6.28e-58	0.748667	0.519	0.411	1.13e-53	PT-2	Mlec
Atp5l1	1e-57	0.383152	0.914	0.927	1.8e-53	PT-2	Atp5l
Ndufs61	2.45e-57	0.548311	0.715	0.678	4.39e-53	PT-2	Ndufs6
Smim11	3.47e-57	0.699265	0.404	0.256	6.21e-53	PT-2	Smim1
Fahd11	4.04e-57	0.67675	0.351	0.206	7.25e-53	PT-2	Fahd1
Cox5b1	4.52e-57	0.35542	0.895	0.888	8.11e-53	PT-2	Cox5b
Sephs21	1.11e-56	0.710855	0.484	0.348	2e-52	PT-2	Sephs2
Ndufa31	9.44e-56	0.43876	0.818	0.831	1.69e-51	PT-2	Ndufa3
Mettl7a11	3.23e-55	0.651735	0.395	0.25	5.79e-51	PT-2	Mettl7a1
Arpp191	3.88e-55	0.674223	0.689	0.688	6.97e-51	PT-2	Arpp19
Atp5e1	2.55e-54	0.382306	0.876	0.903	4.57e-50	PT-2	Atp5e
Minos11	7.33e-54	0.493366	0.789	0.789	1.31e-49	PT-2	Minos1
Cox5a1	1.96e-52	0.457739	0.829	0.822	3.51e-48	PT-2	Cox5a
Atp5g31	6.04e-52	0.444869	0.766	0.718	1.08e-47	PT-2	Atp5g3
Sfxn11	1.25e-51	0.625284	0.454	0.32	2.25e-47	PT-2	Sfxn1
Hebp1	1.94e-51	0.698827	0.313	0.184	3.48e-47	PT-2	Hebp1
Slc25a391	7.44e-50	0.698515	0.416	0.295	1.33e-45	PT-2	Slc25a39
Atp5a11	2.02e-49	0.416735	0.821	0.825	3.63e-45	PT-2	Atp5a1
Dhcr241	2.29e-49	0.614059	0.334	0.197	4.11e-45	PT-2	Dhcr24
Ndufa14	6.94e-49	0.471518	0.758	0.745	1.24e-44	PT-2	Ndufa1
Higd2a1	1.1e-48	0.61174	0.634	0.597	1.98e-44	PT-2	Higd2a
Dnajc191	1.45e-48	0.698157	0.544	0.466	2.6e-44	PT-2	Dnajc19
Ndufa51	1.45e-48	0.471491	0.742	0.7	2.6e-44	PT-2	Ndufa5
Ndufc11	3.99e-48	0.432363	0.759	0.723	7.16e-44	PT-2	Ndufc1
Tpi11	5.98e-48	0.54074	0.673	0.624	1.07e-43	PT-2	Tpi1
Bola31	1.36e-47	0.680813	0.526	0.438	2.44e-43	PT-2	Bola3
Kl1	2.92e-47	0.368623	0.429	0.27	5.23e-43	PT-2	Kl
Fam213a1	2.67e-46	0.605075	0.356	0.228	4.78e-42	PT-2	Fam213a
Zfp706	1.07e-45	0.645128	0.604	0.571	1.92e-41	PT-2	Zfp706
Hspa91	2.54e-45	0.623885	0.56	0.485	4.55e-41	PT-2	Hspa9
Nme11	2.91e-45	0.536456	0.661	0.62	5.23e-41	PT-2	Nme1
Smpdl3a1	2.93e-45	0.577588	0.598	0.506	5.26e-41	PT-2	Smpdl3a
Nit21	6.52e-45	0.654035	0.317	0.194	1.17e-40	PT-2	Nit2
Ndufb111	4.95e-44	0.511202	0.703	0.693	8.88e-40	PT-2	Ndufb11
Dcxr1	1.74e-43	0.490908	0.51	0.383	3.13e-39	PT-2	Dcxr
Ethe11	1.82e-43	0.642982	0.475	0.36	3.26e-39	PT-2	Ethe1
G6pc1	2.77e-43	0.406347	0.319	0.175	4.97e-39	PT-2	G6pc
Suclg21	4.14e-43	0.654701	0.467	0.359	7.43e-39	PT-2	Suclg2
Mrpl121	6.21e-43	0.604399	0.552	0.487	1.11e-38	PT-2	Mrpl12
Arl6ip11	1.63e-42	0.443797	0.754	0.773	2.92e-38	PT-2	Arl6ip1
Gsta21	2.61e-42	0.507561	0.425	0.271	4.69e-38	PT-2	Gsta2
Tmem176a1	1.22e-41	0.408356	0.818	0.777	2.18e-37	PT-2	Tmem176a
Pbld2	1.9e-41	0.496642	0.257	0.139	3.41e-37	PT-2	Pbld2
Ndufb21	4.15e-41	0.524731	0.679	0.655	7.45e-37	PT-2	Ndufb2
Uqcrfs11	1.07e-40	0.550301	0.657	0.631	1.92e-36	PT-2	Uqcrfs1
Ndufb101	1.28e-40	0.516151	0.698	0.697	2.29e-36	PT-2	Ndufb10
Hagh1	6.18e-40	0.635681	0.465	0.368	1.11e-35	PT-2	Hagh
Smim221	2.29e-39	0.570506	0.327	0.207	4.11e-35	PT-2	Smim22
Txn1	2.45e-39	0.463695	0.754	0.75	4.4e-35	PT-2	Txn1
Fuca21	1.34e-38	0.633276	0.447	0.354	2.41e-34	PT-2	Fuca2
Nus11	1.93e-38	0.519057	0.473	0.356	3.46e-34	PT-2	Nus1
Cyc11	8.17e-38	0.527073	0.624	0.582	1.46e-33	PT-2	Cyc1
Snhg18	1.08e-37	0.568276	0.408	0.287	1.94e-33	PT-2	Snhg18
Kcnj161	1.37e-37	0.523111	0.438	0.311	2.46e-33	PT-2	Kcnj16
Cryl11	1.95e-37	0.545647	0.368	0.248	3.51e-33	PT-2	Cryl1
Errfi11	2.4e-37	0.587638	0.374	0.256	4.3e-33	PT-2	Errfi1
Abca31	4.67e-37	0.595502	0.373	0.263	8.38e-33	PT-2	Abca3
Mrps361	1.06e-36	0.626952	0.511	0.445	1.9e-32	PT-2	Mrps36
Aldh4a11	3.76e-36	0.508105	0.32	0.203	6.75e-32	PT-2	Aldh4a1
Cox7b1	8.6e-36	0.367955	0.772	0.776	1.54e-31	PT-2	Cox7b
Sdhb1	3.5e-35	0.561783	0.642	0.634	6.28e-31	PT-2	Sdhb
Ascc11	1.09e-34	0.581897	0.373	0.266	1.95e-30	PT-2	Ascc1
Qdpr1	1.21e-34	0.556182	0.461	0.362	2.16e-30	PT-2	Qdpr
Bpnt11	3.62e-34	0.527594	0.387	0.275	6.49e-30	PT-2	Bpnt1
Esd1	9.28e-34	0.501325	0.634	0.62	1.66e-29	PT-2	Esd
Ppa21	1.45e-33	0.599361	0.383	0.287	2.61e-29	PT-2	Ppa2
Smim41	3.19e-33	0.588058	0.398	0.303	5.72e-29	PT-2	Smim4
Enpp21	1.03e-32	0.460681	0.349	0.228	1.85e-28	PT-2	Enpp2
Decr1	3.01e-32	0.616973	0.299	0.202	5.39e-28	PT-2	Decr1
Ndufa71	5.44e-32	0.398824	0.729	0.75	9.75e-28	PT-2	Ndufa7
Agps	6.31e-32	0.658647	0.256	0.165	1.13e-27	PT-2	Agps
Aldh1l1	6.95e-32	0.499636	0.302	0.196	1.25e-27	PT-2	Aldh1l1
Atp5o1	1.46e-30	0.39815	0.729	0.742	2.62e-26	PT-2	Atp5o
Smim241	6.37e-30	0.470493	0.327	0.218	1.14e-25	PT-2	Smim24
Pepd	7.78e-30	0.6731	0.365	0.279	1.4e-25	PT-2	Pepd
Lamp21	1.43e-29	0.417817	0.681	0.689	2.56e-25	PT-2	Lamp2
Prodh1	2.72e-29	0.465298	0.265	0.166	4.88e-25	PT-2	Prodh
Aco1	5e-29	0.540062	0.295	0.203	8.97e-25	PT-2	Aco1
Bckdha1	6.2e-29	0.589086	0.371	0.285	1.11e-24	PT-2	Bckdha
Anapc131	6.78e-29	0.520266	0.602	0.609	1.22e-24	PT-2	Anapc13
Tmem2561	1.09e-28	0.477287	0.669	0.687	1.95e-24	PT-2	Tmem256
Slc25a51	1.13e-28	0.326091	0.861	0.855	2.02e-24	PT-2	Slc25a5
Sdhc1	3.61e-28	0.567699	0.501	0.456	6.48e-24	PT-2	Sdhc
2410015M20Rik1	4.2e-28	0.47501	0.654	0.669	7.53e-24	PT-2	2410015M20Rik
Mut	8.8e-28	0.519373	0.286	0.193	1.58e-23	PT-2	Mut
Adk	1.38e-26	0.54876	0.286	0.198	2.47e-22	PT-2	Adk
Echdc2	2.63e-26	0.486204	0.253	0.163	4.72e-22	PT-2	Echdc2
Aldh7a11	5.7e-26	0.492167	0.317	0.222	1.02e-21	PT-2	Aldh7a1
Aco21	8.19e-26	0.502174	0.51	0.463	1.47e-21	PT-2	Aco2
Tmem37	3.14e-25	0.528407	0.279	0.193	5.63e-21	PT-2	Tmem37
Rnf181	6.15e-25	0.5678	0.328	0.249	1.1e-20	PT-2	Rnf181
2310039H08Rik	2.05e-24	0.56499	0.3	0.221	3.68e-20	PT-2	2310039H08Rik
Ndufb71	7.01e-24	0.4001	0.678	0.71	1.26e-19	PT-2	Ndufb7
Gstt21	9.3e-24	0.535096	0.3	0.217	1.67e-19	PT-2	Gstt2
Rab3ip1	2.04e-23	0.504322	0.342	0.257	3.66e-19	PT-2	Rab3ip
Plscr2	2.59e-23	0.257466	0.535	0.437	4.65e-19	PT-2	Plscr2
Timm8b1	8.16e-23	0.475202	0.548	0.531	1.46e-18	PT-2	Timm8b
Acads	1.31e-22	0.576689	0.308	0.236	2.34e-18	PT-2	Acads
Nme21	1.56e-22	0.540947	0.339	0.266	2.79e-18	PT-2	Nme2
Gm10053	1.97e-22	0.465085	0.255	0.176	3.54e-18	PT-2	Gm10053
Prss81	3.07e-22	0.45364	0.276	0.193	5.51e-18	PT-2	Prss8
Por	4.78e-22	0.555857	0.297	0.222	8.57e-18	PT-2	Por
Ndufa121	9.34e-22	0.381287	0.667	0.68	1.68e-17	PT-2	Ndufa12
Ndufb31	2.63e-21	0.454742	0.593	0.618	4.71e-17	PT-2	Ndufb3
Wwp11	2.97e-20	0.534333	0.307	0.237	5.33e-16	PT-2	Wwp1
Sdha1	3.6e-20	0.444312	0.567	0.568	6.46e-16	PT-2	Sdha
Pgpep1	1.22e-19	0.445506	0.264	0.19	2.19e-15	PT-2	Pgpep1
Map1lc3a	2.51e-18	0.499711	0.42	0.374	4.49e-14	PT-2	Map1lc3a
Ndufs71	1.09e-17	0.444616	0.565	0.584	1.96e-13	PT-2	Ndufs7
Cib11	1.63e-17	0.513192	0.423	0.381	2.92e-13	PT-2	Cib1
Iscu1	3.18e-17	0.493131	0.549	0.565	5.71e-13	PT-2	Iscu
Gcsh1	4.62e-17	0.457915	0.311	0.246	8.29e-13	PT-2	Gcsh
Ndufc21	9.05e-17	0.328321	0.69	0.734	1.62e-12	PT-2	Ndufc2
Crot	2.25e-16	0.533826	0.271	0.211	4.03e-12	PT-2	Crot
Smdt11	2.69e-16	0.30616	0.704	0.737	4.82e-12	PT-2	Smdt1
Stra13	7.38e-16	0.523202	0.446	0.434	1.32e-11	PT-2	Stra13
Uqcrc11	1.4e-15	0.421136	0.575	0.599	2.51e-11	PT-2	Uqcrc1
Fdx11	2e-15	0.481315	0.344	0.29	3.58e-11	PT-2	Fdx1
Tmem189	2.2e-15	0.444543	0.271	0.214	3.94e-11	PT-2	Tmem189
Mien1	5.86e-15	0.507796	0.474	0.475	1.05e-10	PT-2	Mien1
Skp1a	1e-14	0.537587	0.451	0.443	1.79e-10	PT-2	Skp1a
Gpr137b	1.02e-14	0.371419	0.258	0.193	1.83e-10	PT-2	Gpr137b
Slc9a3r1	2.18e-14	0.518879	0.393	0.36	3.91e-10	PT-2	Slc9a3r1
Atp5f11	7.6e-14	0.295792	0.711	0.763	1.36e-09	PT-2	Atp5f1
C130074G19Rik1	8.07e-14	0.350892	0.251	0.189	1.45e-09	PT-2	C130074G19Rik
Gipc2	9.31e-14	0.392335	0.27	0.208	1.67e-09	PT-2	Gipc2
Pebp11	9.92e-14	0.353551	0.635	0.67	1.78e-09	PT-2	Pebp1
Atp5c11	1.35e-13	0.312736	0.708	0.752	2.43e-09	PT-2	Atp5c1
Tinag1	1.64e-13	0.305795	0.251	0.185	2.95e-09	PT-2	Tinag
Timm131	2.87e-13	0.348929	0.599	0.643	5.14e-09	PT-2	Timm13
Nop10	2.94e-13	0.377465	0.624	0.668	5.27e-09	PT-2	Nop10
Ak3	3.73e-13	0.417377	0.274	0.219	6.68e-09	PT-2	Ak3
Pdha11	4.08e-13	0.441177	0.416	0.387	7.32e-09	PT-2	Pdha1
Tspan31	5.97e-13	0.412584	0.403	0.368	1.07e-08	PT-2	Tspan3
Atp6v1a	1.17e-12	0.288285	0.465	0.437	2.09e-08	PT-2	Atp6v1a
Neu11	1.46e-12	0.38469	0.392	0.349	2.61e-08	PT-2	Neu1
Pmpcb	6.77e-12	0.449886	0.265	0.218	1.21e-07	PT-2	Pmpcb
Tomm7	3.92e-11	0.293472	0.653	0.728	7.03e-07	PT-2	Tomm7
Acadl	7.88e-11	0.47983	0.336	0.309	1.41e-06	PT-2	Acadl
Coa6	9e-11	0.433591	0.268	0.225	1.61e-06	PT-2	Coa6
Txndc171	1.42e-10	0.379993	0.543	0.575	2.55e-06	PT-2	Txndc17
Ndufv1	2.96e-10	0.478204	0.406	0.397	5.3e-06	PT-2	Ndufv1
Sap301	4.74e-10	0.455978	0.287	0.249	8.49e-06	PT-2	Sap30
Uqcrc2	6.27e-10	0.396521	0.479	0.489	1.12e-05	PT-2	Uqcrc2
Ndufs51	1.05e-09	0.314678	0.614	0.666	1.89e-05	PT-2	Ndufs5
Bnip3	2.34e-09	0.381885	0.263	0.222	4.2e-05	PT-2	Bnip3
Ccs	3.16e-09	0.449787	0.304	0.274	5.67e-05	PT-2	Ccs
2300009A05Rik	4.72e-09	0.368846	0.256	0.216	8.47e-05	PT-2	2300009A05Rik
Prdx3	7.12e-09	0.443968	0.348	0.327	0.000127752	PT-2	Prdx3
Ndufa81	1.08e-08	0.327944	0.57	0.621	0.000193894	PT-2	Ndufa8
Cox171	2.03e-08	0.312171	0.603	0.67	0.000363159	PT-2	Cox17
Mrpl341	2.67e-08	0.402708	0.406	0.405	0.000478237	PT-2	Mrpl34
Ndufa10	2.87e-08	0.402588	0.452	0.47	0.000514554	PT-2	Ndufa10
Gsr1	3.09e-08	0.324938	0.347	0.318	0.000554252	PT-2	Gsr
Mcur1	5.26e-08	0.411344	0.25	0.218	0.000942472	PT-2	Mcur1
Thoc7	5.72e-08	0.442271	0.368	0.363	0.00102593	PT-2	Thoc7
Sucla2	1.2e-07	0.436859	0.309	0.29	0.00215664	PT-2	Sucla2
Mrpl20	1.24e-07	0.438536	0.439	0.462	0.00222983	PT-2	Mrpl20
Eny2	1.48e-07	0.42461	0.43	0.443	0.0026627	PT-2	Eny2
Gabarapl11	3.11e-07	0.2875	0.439	0.418	0.00557682	PT-2	Gabarapl1
Dnaja1	3.42e-07	0.324095	0.554	0.595	0.00613414	PT-2	Dnaja1
Cyb5b1	3.42e-07	0.354192	0.381	0.37	0.00613632	PT-2	Cyb5b
Nr2f61	6.91e-07	0.375495	0.288	0.261	0.0123833	PT-2	Nr2f6
Echs1	8.92e-07	0.43572	0.346	0.343	0.0160002	PT-2	Echs1
Cks21	8.98e-07	0.309394	0.281	0.246	0.0161109	PT-2	Cks2
Cox20	9.53e-07	0.388401	0.435	0.453	0.0170988	PT-2	Cox20
Pink1	1.15e-06	0.356236	0.257	0.229	0.0205676	PT-2	Pink1
Lamtor41	1.36e-06	0.331946	0.513	0.557	0.0243136	PT-2	Lamtor4
Mocs2	1.4e-06	0.36637	0.29	0.268	0.0250506	PT-2	Mocs2
Rnf11	1.53e-06	0.375156	0.303	0.284	0.027497	PT-2	Rnf11
Igf1r	1.61e-06	0.318399	0.279	0.247	0.0289211	PT-2	Igf1r
Scoc	2.42e-06	0.366256	0.285	0.261	0.0433706	PT-2	Scoc
Ndufs2	2.92e-06	0.343155	0.496	0.536	0.0523501	PT-2	Ndufs2
Glrx51	3.24e-06	0.409154	0.372	0.382	0.0580295	PT-2	Glrx5
Bloc1s1	3.36e-06	0.394241	0.327	0.317	0.0602951	PT-2	Bloc1s1
Cmtm6	3.52e-06	0.391574	0.316	0.304	0.0631136	PT-2	Cmtm6
Dld	6.43e-06	0.426216	0.284	0.268	0.115346	PT-2	Dld
Ndufb51	1.46e-05	0.272549	0.596	0.663	0.261995	PT-2	Ndufb5
Agpat3	2.77e-05	0.364672	0.271	0.25	0.497033	PT-2	Agpat3
Ndufv21	3.15e-05	0.337772	0.514	0.568	0.565071	PT-2	Ndufv2
Tubb4b	5.15e-05	0.306575	0.312	0.298	0.923317	PT-2	Tubb4b
Spr1	5.16e-05	0.394231	0.352	0.354	0.925329	PT-2	Spr
Mrpl421	6.23e-05	0.347064	0.478	0.53	1	PT-2	Mrpl42
Gng12	0.000106379	0.339065	0.382	0.392	1	PT-2	Gng12
Ddrgk1	0.000177282	0.369583	0.398	0.423	1	PT-2	Ddrgk1
Ccser2	0.00018472	0.306107	0.271	0.253	1	PT-2	Ccser2
Acadvl	0.000247363	0.34957	0.29	0.286	1	PT-2	Acadvl
Hsd17b10	0.00025858	0.384226	0.351	0.361	1	PT-2	Hsd17b10
Ninj1	0.000272728	0.301196	0.387	0.398	1	PT-2	Ninj1
C1d	0.000393151	0.412684	0.347	0.363	1	PT-2	C1d
Rnf5	0.000430386	0.342841	0.258	0.249	1	PT-2	Rnf5
Ost4	0.000503001	0.290599	0.543	0.621	1	PT-2	Ost4
Dgcr61	0.000754988	0.317452	0.269	0.257	1	PT-2	Dgcr6
Gatad1	0.000979234	0.345544	0.272	0.268	1	PT-2	Gatad1
Dynll2	0.00141906	0.307501	0.355	0.366	1	PT-2	Dynll2
[truncated: 23,281 more rows]
